# Supplementary material for: HIV Drug Resistance Surveillance in Honduras after a Decade of Widespread Antiretroviral Therapy
Source: PLoS One. 2015 Nov 11;10(11):e0142604. doi: 10.1371/journal.pone.0142604 (PMC4641727; doi:10.1371/journal.pone.0142604)
Supplement: S1 Dataset — (TXT) [file pone.0142604.s001.txt]

>H-0001 ADS_36_M_Het_Unk_may-04_jul-11_4.27_409_B_+48M_TX
CCTCAGATCACTCTTTGGCAGCGACCARTAGTTACAATAAAGATAGGGGGACAACTAAGGGAAGCTCTATTAGATACAGGAGCAGATGATACAGTATTAGAAGATRTAAATTTGCCAGGGAGATGGACACCAAAAATAGTAGGGGGAATTGGAGGTTTTGTCAARGTAAAACAGTATGATCAGGTACCCATAGAGATCTGTGGACATAAAACTGAGGGTACAGTATTAATAGGACCTACACCTTTCAACATAATTGGAAGAAAYCTGTTGACTAAACTTGGTTGCACTTTAAATTTCCCCATTWGTCCTATTGAAACTGTACCAGTAAAATTAAAGCCAGGGATGGATGGCCCAAGAGTTAAACAATGGCCATTGACAgAAGAGAAAAtAAAAGCATTAATAGAAATTTGTGCAGAAMTGGAARAGGMMGGAAAAATTTCAAAAATTGGGCCTGAAAATCCATACAATACTCCAGTATTTGCCATAAAGAAAAAGAACAGTACTAAATGGAGAAAATTAGTAGATTTCAGAGAgCTTAATAARAGAACTCAAGATTTCTGGGAAGTTCAATTAGGATTACCACATCCTGGAGGGTTAGAAAARAARAAATCAGTAACAGTCTTGGATGTAGGTGATGCATATTTTTCAGTTCCATTAGATAAAGACTTCAGGAAGTATACTGCATTCACCATACCTAGCATAAACAATGAGACACCAGGAATTAGGTATCAGTACAATGTGCTTCCACAGGGATGGAAAGGATCACCAGCAATATTTCAATATAGCATGACAAAAgTCTTAGAGCCTTTTAGGAAACgAAATCCAGAAATGGTYATCTAcCAATACgTGGATGATTTATATGTAaGcTCTGACTTAGAAATAGGGCAGCATAGRAaAAAGATAGAGGAgcTAAGACAACATCTGTcAGcaTGGGGATTTTMCACACCAGACGAAAAACATCAGAAaGAACCTCCATTTCTgTGGATGGGTTATGAACTCCATCCTGAYAAATGGACAGTACAGCCTATAGAACTGCCAGAAAAAGAAAGCTGGACTGTCAATGATATACAGAAATTAGTGGGAAAATTAAATTGGGCAAGTCAGATTTATGCAGGGATTMAAATAAAGCAGTTATGTAAACTCATTARRGGAGCCAAATCTCTAACAGAAGTAGTAACACTAACAGAAGAAGCAGAGCTAGAACTGGCAGAgAACAGGGAAATTCTAAGGaCCCCAGTACATGGAGTGTATTATGACCCAACAAAAGAATTAATAGCAGAAATACAAAAACAGGGGaACGGC
>H-0002 MGHC_46_W_Het_Unk_mar-05_jul-11_4.83_129_B_+48M_TX
CCTCAGATCACTCTTTGGCAACGACCCCTCGTCTCAATAAAGATAGGGGGGCAAATAAAGGAAGCTCTATTGGATACAGGAGCAGATGATACAGTATTAGAAGAAATGAGTTTGCCAGGAAGATGGAAACCAAAAATGATAGGGGGAATTGGAGGTTTTATCAAAGTAAGACAGTATGATCAGATACCcaTAGAAATTTGTGGACATAGAGCTATAGGTACAGTATTAGTAGGACCTACACCTGTCAACATAATTGGAAGAAATCTGTTGACTCAGATTGGTTGCACTCTAAATTTTCCCATAAGTCCTATTGAAACTGTACCAGTaAAATTAAAGCCAGGAATGGATGGCCCAAAAGTTAAACAATGGCCATTGACAGAAGAAAARATAAAAGCATTARTAGAAATTTGTACAGAAATGGAAAAGGAAGGAAAAATTTCAAAAATTGGGCCTGAAAATCCATACAATACTCCWGTATTTGCYATAAAGAAAAAAGACAGTACTAAATGgAGAAAATTAGtAgAYTTCAGAGAACTTAATAaGAGAACTCAAGATTTCTGGGAAGTTCAATTAGGAATACCACATCCCGCAGGGCTAAARAAGAAAAARTCAGTRACAGTVCTAGATGTGGGTGATGCATATTTTTCAGTTCCCTTAGATGAAGACTTCAGGAAGTATACTGCATTCACYATACCTAGTACAAACAATGAGACACCAGGGATTAGATATCAGTACAATGTGCTTCCACAGGGATGGAAAGGATCACCAGCAATATTCCAAAGTAGCATGACAAAAATCTTAGAGCCTTTTAGAAAACAAAATCCAGACCTAGTTATCTATCAATACATGGATGATTTGTATGTAGGATCTGAYCTAGAAATAGGRCAACATAGAGCAAAAATAGAGGAACTGAGACAACATCTGTTGAAGTGGGGATTAACCACACCAGAYAAGAAACATCAGAAAGAACCTCCATTTCTTTGGATGGGTTATGAACTCCACCCAGATAAATGGACAGTRCAACCTATAATGYTGCCAGAAAARGACAGCTGGACTGTCAATGACATACAGAAGTTAGTGGGAAAATTGAATTGGGCAAGTCAGATTTATGCAGGRATTCAAACAAAGCAATTATGTAAACTCATTAGGGGAACCAAAGCACTAACAGAAGTAGTACCACTAACAGAAGAGGCAGARCTAGAACTAGCAGAAAACAGGGAGATTTTAAAAACACCAGTACATGGGGTATATTATGACCCaTCAAAAGAcTTAATAGCAGAATTACAGAAGCAaGGgCAgGGC
>H-0003 JCSD_40_W_Het_Unk_nov-02_jul-11_5.46_60_B_+48M_TX
CCTCAGATCACTCTTTGGCAACGACCCCTCGTCKCAATAAAGATAGGGGGGCAGCTAAAGGAAGCCCTATTAGACACAGGGGCAGATGATACAGTATTAGAAGAAATGAGTTTGCCAGGRAGATGGAAACCAAAAATGATAGGGGGAATTGGAGGTTTTATCAAAGTRARACARTATGATCAGATACCTGTAGAAATTTGTGGACATAAAGCTATAGGTACAGTMTTAGTAGGACCCACACCTGTCAACATAATTGGAAGAAATCTGTTGACTCAGATTGGATGCACTTTAAATTTTCCCATTAGTCCTATTGAAACTGTACCAGTAAAATTAAAGCCAGGAATGGATGGTCCAAGAGTKAAACAATGGCCATTGACAGAAGAAAAAATAAAAGMWTTAVTAGAAATTTGTAMMGAAATGGAAAAGGARGGAAAAATTTCAAAAATTGGGCCTGAAWATCCATAYMATWCTCCAGTATTTGCTATAAAGAAAAAAGACAGTASTARATGGAGAAAATTAGTAGATTTCAGAGAACTTAATAAGAGAACTCAAGACTTCTGGGAAGTTCAATTAGGAATACCACATCCCTCAGGGTTAMAAAGGAACAAATCAGTAACAGTACTGGATGTGGGTGATGCATATTTTTCAGTTCCCTTAGATAAGGACTTCAGGAAGTATACTGCATTCACCATACCTAGTACAAACAATGAGACACCAGGGATTAGATATCAGTACAATGTGCTTCCACAAGGATGGAAAGGATCACCAGCAATATTCCAAAGTAGTATGACAAAAATcTTAGAgCCTTTTAGAAAAGAAAATCCAGACATaGTcATcTATCARTACgTGGATGATTTgTATGTAGGATCTGATTTAGAGATAGGRCAGCATAGAACAAAARTAGAGgAACTGAGACAGCATCTGTTAARGTGGGGGTTCACCACACCAGACMAAAAGCATCAGAAAGAACMTCCATTYCKTTGGATGGGTTATGAACTCCATCCTGATAAATGGACAGTACAGCCTATAGAGCTGCCAGAAAAGGACAGCTGGACTGTCAATGACATACAGAAGTTAGTRGGAAAATTGAATTGGGCAAGTCAAATTTATTCAGGGATYAAAGTAAAGCAATTATGTAAACTTMTTAGGGGAACCAAAGCGCTAACAGAAGTAGTACCACTAACAGAAGAAGcaGAATTAGAACTGGCAGAAAACAGAGAAATTCTAAGGACACCAGTACATGGGGTGTACTATGACCCATCAAAAGACCTCATAGCAGAAATACAGAAACAGGGGCAGGGC
>H-0005 MCMG_47_W_Het_Unk_jun-11_jul-11_5.8_78_B 
CCTCAAATCACTCTTTGGCAACGACCCATTGTCACAGTAAAAATAGAAGGGCAAMTAAAGgAaGCTCTATTAGATACAGGAGCAGATGAtACAGTATTAGAAGACATGAAYTTGCCAGGAAAATGGAAACCAAAAATGATAGGGGGAATTGGAGGTTTTATCAAAGTAARACAATATGATCAGATAACTGTAGAAATCTGYGGGTATAAAGYTACAGGTACAGTGTTAGTAGGACCCACGCCTGTCAACATAATTGGAAGGAATCTGTTGACTCAGCTTGGTTGkACTTTAAATTTCCCCATCAGTCCTATTGACACTGTACCAGTAAAATTAAAACCAGGAATGGATGGCCCAAAAGTTAAACAATGGCCAYTGACAGAAGAAAAAATAAAAGCATTAATAGAAATTTGTACAGAAATGGAAAAGGAAGGAAAAATTGAAAAAATTGGGCCTGAAAATCCATACAATACTCCAGTATTTGCCATAAAGAAAAARGACAGTACTAAATGGAGAAAATTAGTAGATTTCAGAGAACTTAATAAGAGAACTCAGGAYTTCTGGGAAGTTCAATTAGGAATACCACATCCYGStGGAtTAAAAAAGAGAAAATCAGTAACAGTACTGGATGTGGGTGATGCATATTTTTCAGTTCCCTTAGATAAAGACTTCAGGAAGTATACTGCATTCactataCctAGTAYAAACAATGAGACACCAGGGATTAGATATCAGTACAATGTGCTTCCACAAGGATGGAARGGATCACCRGCAATATTCCAAAGTAGTATGACAAAAATCTTAGAGCCTTTTAGAAAGAAAAATCCAGACATAGWCATCTATCAATATATGGATGATTTGTATGTAGGATCTGACTTAGAAATAGGGCAGCATAGAGCAAAAATAGAGGAACTGAGAGAACATCTGTTGAAGTGGGGATTAACCACACCAGACAAAAAACATCAGAAAGAACCCCCATTTCTTTGGATGGGKTATGAACTCCATCCYGATAAATGGACAGTRCAGCCTATAGAGCTGCCAGAAAAAGATAGCTGGACAGTCAATGACATACAGAAGTTAGTGGGAAAATTGAATTGGGCAAGTCAGATTTATCCAGGAATTAAAGTAAAGCAATTATGTAAACTccTGAGGGGAACCaAAGCACTAACAGAARTAGTACCACTAACAGCAGAAGCAGAATTAGAACTAGMAGAAAACAGGGAGATTCTAAAGGAMCCAGTACATGGGGTGTACTATGACCCATCAAAAGACTTAATAGCAGAAGTACAGAAGCAGGGRCACGAT
>H-0006 SMM_64_M_Het_INCP_ago-03_abr-13_3.68_110_B_+48M_TX
CCTCAAATCACTCTTTGGCAACGACCCCTCGTCAAAATAAAGATAGGGGGGCAAATAAAGGAAGCTCTATTAGACACAGGAGCAGATGATACAGTATTAGAAGAAATGGATTTGCCAGGAAAATGGARACCAAAAATGATAGGRGGAATTGGAGGTTTTATCAAAGTRAAACAGTATGATCAGATACTcGTAGAAATCTGTGGATATaAaGCTATGGGTACAGtatTAGTAGGACCcAcaCcTGtCaaCaTAaTTGgAAgAAAtcTGTTGACtCAGATTGgTTGTACTTTaAaTTtTCCCATtagTCCTATTGaaACtGTaCCAGTaaAACTAaaGCCaGGAATGGATGGCCcAagAgTTaAACaATGGCCATTGACAGAAgAGAAAATAAAAGCACTAGTGGAAATTTGTACAGAaATGGAAAagGATGGAAAAATCTCAAAAATTGGGCCTGAAAATCCAtaCaATACTCCAGTATTTGCCATAAAGAAAAAaRACAGTACTAAATGGAGAAAATTAGTAGATTTCAGAGAGCTTAATAAGAGAACTCAAGACTTCTGGGAAGTTCAATTAGGAATACCACATCCCGGAGGGTTAGAAAAGAGCAAATCAGTAACAGTACTGGATRTgGGTGATGCATATTTTTCAGTTCCTTTAGATAAAGAATTCAGGAAGTATACTGCATTCACCATACCTAGTAAAAACAATGAGACACCAGGGATTAGATATCAGTACAATGTACTTCCACAAGGATGGAAAGGATCACCAGCAATATTCCAATGTAGCAtGACAAAAATTTTAGAACCTTTTAGAAAAGAAAATCCAGACATAGTTATCTATCAATACGTGGATGATcTGTATGTAGCATCTGACTTAGAAATAGGGCAgCATAGAAGGAAAATAGAGGAACTGAGACAACATCTGTCTAGATGGGGATTTTACACACCAGACAAAAAACATCAGAAAGAACCTCCCTTTCTTTGGATGGGTTATGAACTCCATCCTGATAAATGGACAGTACAGCCTATAAWGCTGCCAGAAAAAGATAGCTGGACTGTCAATGAYATACAAAAGTTAGTGGGAAAATTGAACTGGGCAAGTCAGATTTATCCAGGGATTAAAGTAAARCAATTATGCAAACTCCTTAGGGGAGCCAAAGCACTAACAGAAGTAGTACCACTAACACCAGAAGCAGAGTTAGAACTGGCAGAAAACAGAGAGATTCTAAAGACACCAGTACATGGGGTGTACTATGACCCATCAAAAGACTTAATAGCAGAAATACAGAAGCAAGGGCAAGAC
>H-0007 OSP_42_M_Het_INCP_dic-04_abr-13_2.96_58_B_17-47M_TX
CCTCARATCACTCTTTGGCAACGACCCCTCGTCACAGTAAGGATAGGGGGGCARCTAAAGGAAGCTCTATTAGACACAGGAGCAGATGATACAGTATTAGAAGAAATGAATTTGCCAGGAAGATGGAAACCAAAAATGATAGGGGGAATTGGAGGYTTTATCAAAGTAAGACAATATGATCAGATACCAGTRGAAATTTGTGGGCATAAAGCTGTAGGTACAGTATTARTAGGACCCACACCTGTCAACATAATTGGAAGAAATCTGTTGACTCAGATTGGTTGCACTTTAAATTTTCCCATTAGTCCTATTGAAACTGTACCAGTAAAACTAAAACCAGGAATGGATGGCCCAAGGGTTAAACAATGGCCATTGACAGAAGARAAAATAAAAGCATTAATAGAAATYTGTACAGAAATGGAAAAGGAAGGAAAAATTTCAAAAATTGGGCCTGAAAATCCATACAATACTCCAATATTTGCCATAAAGAAAAAGGACAGTACTAAATGGAGAAAATTAGTAGATTTCAGAGAACTTAATAAGAGAACTCAAGACTTCTGGGAGGTTCAGTTAGGAATACCACATCCCTCAGGGTTAGAAAAGAAAAAATCAGTAACAGTACTAGATGTGGGTGATGCATATTTTTCAGTTCCATTAGATAAAGAMTTCAGGAAGTATACTGCATTYACYATACCTAGTAYAAAYAATGCAACACCAGGGATTAGATATCAGTACAATGTGCTCCCACARGGATGGAAAGGATCACCAGCAATATTCCAAAGTAGCATGACRAAAATCTTAGAGCCTTTTAGAAAAGAAAAYCCAGACATARTCATCTATCAATACaTGGATGATTTGTATGTAGSATCTGACTTAGAAATAGGACAGCATAGAGCAAAAATAGARGAACTGAGACAACATCTGTTAAGGTGGGGGTTTACCACACCAGACAAAAAACATCAGAAAGAACCTCCATTYCTTTGGATGGGTTATGAACTCCATCCTGATAAATGGACAGTACAGCCTATAGTGTTGCCAGAAAAGGACAGCTGGACTGTCAATGACATACAGAAGTTAGtGGGAAAACTGAATTGGGCAAGCCAGATCTATTCAGGGATTAAAGTAAGGCAATTATGTAAACTCATTAGGGGAACCAAAGCACTRACAGAAGTAGTACCACTAACAGAAGAAGCAGAGTTAGAACTAGCAGAAAACAGGGAGATTCTAAAGAAACCAGTACATGGGgtATACTATGACCCATCAAAAGAMCTAATAGCAGAAATACAGAAGCARGGRCAAGAT
>H-0008 MIM_54_M_Het_INCP_nov-09_abr-13_4.59_29_B_17-47M_TX
CCTCAAATCACTCTTTGGCAACGACCCCTTGTCAAAATAAAGATAGGGGGGCAAATAAAGGAAGCTCTATTAGACACAGGAGCaGATGATACAgtATTAGAAGAAATGGATTTGCCAGGAAAATGGAAACCAAAAATGATAGGGGGAATTGGAGGTTTTATCAAAGTAAGACAGTATGATCAGATACTWRTAGAAATCTGTGGATATAAAGCTATGGGTACAGTATTAGTAGGACCCACACCTGTCAACATAATTGGAAGAAATYTGTTGACTCAGATTGGTTGTACTTTAAATTTTCCCATTTGTCCTATTGAAACTGTACCAGTAAAACTAAAGCCAGGAATGGATGGGCCAAAAGTTAAACAATgGCCATTgACAgAAgaGAAAAYAAAAGCACTAATGGAAATTTGTACAGAACTGGAAGAGGCAGGAAAAATCTCAAAAATTGGGCCTGAAAACCcaTACAATACTCCAGTATTTGCCATAAAGAAAAAAGACAGTACTAAATGGAGAAAATTAGTAGATTTCAGAGAGCTTAATAAAAGAACTCAAGACTTTTGGGAAGTTCAATTAGGAATACCACACCCCGGGGGGTTACAAAAGAGAAAATCAGTAACAATACTGGATGTGGGTGATGCATATTTTTCAGTTCCTTTAGATAAAGAATTCAGRAAGTATACTGCATTCACCATACCTAGTAAAAACAATGAGACACCAGGGATTAGATATCAGTACAATGTACTTCCACAAGGATGGAAAGGATCACCAGCAATATTCCAATGTAGCATGACAAAAATTTTAGAACCTTTTAGAAAAGAAAATCCAGAAATAGAAATCTGTCAATACGTGGATGATTTGTATGTAGCATCTGACTTAGAAATAGSACAGCATAGAATGAAAATAGATGAACTGAGACAACATCTGTTTAGATGGGGATTTTACACACCAGACAAAAAATATCAGAAAGAGCCTCCCTTTCGTTGGATGGGTTATGAACTYCATCCTGATAAATGGACAGTACAGCCTATAATGCTGCCAGAAAAAGACAGCTGGACTGTCAATGACATACAGAAGTTAGTGGGAAAATTGAACTGGGCAAGTCAGATTTATGCAGGAATTAAAGTAAAGCAATTATGTAAACTCCTTAGGGGAGCCAAAGCACTAACAGAAGTAATACCACTAACACCAGAAGCAGAGTTAGAACTRGCAGAAAACAGAGAGATTCTAAAGGCACCRGTACATGGGGTGTACTATGACCCCgAAAAAGAATTAATAGCAGAACTGCAGAAGCAAGGGCAAGAC
>H-0011 JCA_39_M_Het_INCP_abr-02_abr-13_4.56_24_B_+48M_TX
CCTCAGATCACTCTTTGGCAACGACCCCTCGTCACAGTAAAGATAGGGGGGCAACTAAAGGAAGCTCTATTAGATACAGGAGCAGATGATACAGTATTAGAAGAAATAAATTTACCRGGAAAATGGAAACCAAAAATGATAGGGGGAATTGGAGGTTTTATTAAAGTAAAACAGTATGATCAGATACCCATAGAAATCTGTGGGCATAAAGCTATAGGTACAGTATTAGTAGGACCTACACCTGTCAACATAATTGGAAGAAATCTGTTGACTCAGATTGGTTGCACTTTAAATTTTCCCATCAGTCCTATTAAAACTGTACCAGTAAAACTAAAGCCAGGAATGGATGGCCCAAAAGTTAAACAATGGCCATTGACAGAAGAAAAAATAAAAGCATTAGTAGAAATCTGTACAGAAATGGAAAAGGAAGGAAAAATTTCAAAAATTGGGCCTGAAAATCCATACAATACTCCAGTATTTGCCATAAAGAAAAAAGGCAGTAATAGATGGAGAAAATTAGTAGATTTCAGAGAACTTAATAAGAGAACTCAAGACTTCTGGGAAGTTCAATTAGGGATACCACATCCCGCAGGGTTAAAAAAGAACAAATCAGCAACAGTACTGGATGTGGGTGATGCATATTTTTCAGTTCCTTTAGATGAGGAATTCAGGAAGTATACTGCATTTACTATACCTAGTATAAACAATGAGACACCAGGGGTTAGATATCAGTACAATGTGCTGCCACAGGGATGGAAAGGATCACCAGCAATATTCCAATGTAGTATGACAAAAATCTTAGAGCCTTTTAGARAAAAGAATCCAGACATAgTTATCTATCAATACGTGGATGATTTGTATGTTGGATCKGACTTAGAAATAGGGCAGCACAGAAMAAAAATAGAGGAACTGAGACAACATCTGTTAaGGTGGGGATTtATCACACCAGACGAAAAGCATCAGAAAGAACATCCATTCCTTTGGATGGGTTATGAACTCCATCCTGATAAATGGACAGTACAGCCTATAGAGTTGCCAGAAAAAGATAGCTGGACTGTCAATGATATACAGAAGTTAGTGGGAAAATTAAATTGGGCAAGTCARATTTACCCAGGAATTAAAGTAAAACARTTATGTAAACTCCTTAGRGGAGCTAAGGCACTAACAGAAGTAATACCACTATCAAAAGAAGCASAGCTAGAACTGGCAGAAAACAGGGAAATYCTAAAAGAACCAGTACATGGGGTGTATTATGACCCATCAMAAGAYCTAATAGCAgAGATTCAgAAGCAGGGACAAGGC
>H-0012 JARE_22_M_Het_INCP_ago-11_abr-13_4.72_420_B
CCTCAAATCACTCTTTGGCAACGACCCCTCGTCACAATAAAAATAGGGGGGCAGCTAAAGGAAGCTCTATTAGATACAGGAGCAGATGATACAGTATTAGAGGAGATGAGTTTGCCAGGAAGATGGAaAccaAAaATGATAGGGGGAATTGGAGGTTTTATCAAAGTAAGACAGTATGATCAAATACCCATAGAAATTTGTGGACATAAAGctATAGGTACAGTATTAGTAGGACCTACACCTGTCAACATAGTTGGAAGAAATTTGTTGACTCAgATTGGtTGCACTTTAAATTTTCCCATTAGTCCTATTGAAACTGTACCAGTAAGATTAAAGCCAGGAATGGATGGCCCAAAAGTTAAACAATGGCCATTGACAGAAGAAAAAATAAAAGCATTAGTAGAAATtTGTACAGAAAtgGAAAAGGAAGGAAAAATTTCAAAAATTGGGCCTGAAAATCCATACAATACTCCAGTATTTGCCATAARGAAAAAAGACAGTACTAAATGGAGAAAATTAGTAGATTTCAGAGAACTTAATAAGAGAACTCAAGACTTTTGGGAAGTTCAATTAGGAATACCACATCCCGCAGGGTTAAAAAAGAAAAAATCAGTAACAGTATTGGATGTGGGAGATGCATATTTTTCAGTTCCCTTAGATAAAGACTTCAGGAAATATACTGCATTTACCATACCTAGTATAAACAATGAGACACCAGGGATTAGATATCAGTACAATGTGCTTCCACAGGGATGGAAAGGATCACCAGCAATATTCCAATGTAGCATGACAAAAATCTTAGATCCTTTTAGAAAACAAAATCCAGACATAGTTATCTATCAATACATGGATGATTTATATGTAGGATCTGACTTAGAAATAGGACAGCATAGAATAAAAATAGAGGAACTGAGACAACATTTGTTGAaGTGGGGGTTTACCACACCAGACAAAAAACATCAGAAAGAACCTCCATTCCTTTGGATGGGTTATGAACTCCATCCTGATAAATGGACAGTACAACCTATAGTGCTGCCAAACAAAGACAGCTGGACTGTCAATGACCTACAAAAGTTAGTGGGAAAGTTAAATTGGGCAAGTCAGATTTATGCTGGGATTAAAGTAAAGCAATTATGCAAACTCCTTAGGGGAACCAAGGCACTAACAGAAGTAGTCCCACTAACAGAAGAAGCAGAGCTAGAACTGGCAGAAAACAGGGAGATTCTAAAAGAACCAGTACATGGAGTGTATTATGACCCATCAAAAGAGTTAATAGCAGAACTACAGAAGCAAGGGCAAGGT
>H-0013 MLR_49_W_Het_INCP_sep-10_abr-13_2.7_572_B
CCTCAAATCACTCTTTGGCAACGACCCCTTGTCARAATAAAGATAGGGGGGCAAATAAAGGAAGCTCTATTAGACACAGGAGCAGATGATACAGTATTAGAAGAAATGGATTTGCCAGGGAAATGGAAACCAAAAATGATAGGGGGAATTGGAGGTTTTATCAAAGTAAGACAGTATGATCAGATAYTAGTAGAAATCTGTGGATATAAAGCTATAGGTACAGTATTAGTAGGACCCACACCTGTCAACATAATTGGAAGAAAYCTGTTGACTCAGATTGGTTGTACTTTAAATTTTCCCATTAGTCCTATTGAAACTGTACCAGTAAAACTAAAGCCAGGAATGGATGGGCCAAAAGTTAAACAATGGCCATTGACAGAAGAGAAAATAAAAGCACTAATGGAAATTTGTACAGAAATGGAAAAGGAGGGAAAAATMTCAAAAATTGGGCCTGAAAATCCATATAATACTCCAGTATTTGCCATAAAGAAaAaAGACAGTACTAAATGGAGAAAATTAGTAGATTTCAGAGAGCTTAATAAAAGAACTCAAGACTTTTGGGAAGTTCAATTAGGAATACCACACCCCGCAGGGTTACAAAAGAGAAAATCAGTAACAGTACTGGATGTGGGTGATGCATATTTTTCAGTTCCTTTAGATAAAGAATTCAGGAAGTATACTGCATTCACCATACCTAGTAAAAACAATGAGACACCAGGGATTAGATATCAATACAATGTACTTCCACAAGGATGGAAAGGATCACCAGCAATATTCCAATGTAGCATGACAAAAATTTTAGAACCTTTTAGAAAAGAAAATCCAGACATAGTTATCTATCAATATATGGATGATTTGTATGTAGGATCTGACTTAGAAATAGGACAGCATaGAATGAAAATAGAGGAACTGAGACAACATCTGTTTAAATGGGGATTTACCACACCaGACAAAAAaCATCAGAAAGAGCCTCCCTTTCTTTGGATGGGTTATGAACTCCATCCTGATAAATGGaCAGTACAgCCTATAATGCTGCCAGAAAAAGACAGCTGGACTGTCAATGACATACAGAAGYTAGTGGGAAAAyTAAACTGGGCAAGTCAGATTTATACAGGAATTAAAGTAAAGCAATTATGTAAACTCCTTAGGGGAGCCAAAGCACTRACAGAAGTAGTACCACTAACACCAGAAGCAGAGTTAGAACTGGCAGAAAACAGAGAGATTCTAAAGGCACCAGTACATGGGGTGTACTATGACCCCTCAAAAGACTTAATAGCAGAACTGCAGAAGCAAGGGCAAGAC
>H-0014 HAE_40_M_Het_INCP_may-05_may-13_3.18_48_B_+48M_TX
CCTCAGATCACTCTTTGGCAACGACCCGTCGTCGACATAAAGATAGGGGGGCAACTGAAGGAAGCTCTATTAGACACAGGAGCAGATGATACAGTATTAGAAGAAATGAATTTGCCAGGAAGATGGAAACCtAAAATGATAGGGGGAATTGGAGGTTTTATCaAAGTAAGACAATATGATCAGATACCCATAGAAATTTGTGGACATAAAACtGAAGGTACaGTATTARTAGGACCCACACCTGTCAACATAATTGGAAGAAATCTGTTGACTCAGCTTGGTTGYACTTTAAATTTTCCCATTAGTCCTATTGAAACTGTACCAGTAAAACTAAAGCCAGGAATGGATGGCCCAAGAGTTAAACAATGGCCATTGACAGAAGAGAAGATAAAAGCATTAGTAGAAATTTGYACAGAAATGGAAAAGGAAGGAAAAATTTCAAAAATTGGGCCTGAAAAYCCATACAATACTCCAATATTTGCCATAAAGAAAAAGGACAGTACTAAATGGAGAAAATTAGTAGATTTTAGAGAACTTAATAAAAGAACTCAAGACTTCTGGGAAGTTCAATTAGGGATACCACATCCCGCAGGATTAGAAAAGAAAAAATCAGTAACAGTACTAGATGTGGGTGATGCATATTTTTCAGTGCCATTACATGAAGACTTCAGGAAGTATACTGCATTCACCATACCTAGTACAAACAATGGGACACCAGGGATTAGATATCAGTACAATGTGCTTCCACAAGGATGGAAAGGATCACCAGCAATATTCCAAAGTAGCATGACAAAAATCTTAGAGCCTTTTAGAAAAGAAAATCCAGACATAGTAATCTATCAATACATGGATGATTTGTATGTAGCATCTGACTTAGAAATAGGACAGCATAGAGCAAAAATAGAGGAACTGAGACAACATCTGTTGATGTGGGGATTTACCACACCAGACAAAAAACATCAGAAAGAACCTCCATTTCTTTGGATGGGTTATGAACTCCATCCTGATAAATGGACAGTACaGCCTATAATGCTGCCaGAAAAAGACagCTGGACTGTCAATGACaTACAGAAGTTAGTGGGAAAATTGaATTGGGCAAGtCaGATTTATACAGGGatTAAAGTRAAACAATTATGTAAACTCCttAGGGGAACCAAAgCATTAACAGAAGTAGTACCaCTAACAGCAgAAgcTGAgTTAGAACtGGCAGAAAaCAGGGAGATTCTAAAGAAACCAGtaCatGGGGTGTACTAtGACCCATCAAAAGRTTTAaTAGcagAAAtACaGaagCAGGGGCAaGGc
>H-0016 MCF_64_W_Het_INCP_mar-09_may-13_4.61_75_B_+48M_TX
CCTCAAATCACTCTTTGGCAACGACCCCTcGTCAAAATAAAGATAGGGGGGCAAATAAAGGAAGCTCTATTAGACACAGGAGCAGATGATACAGTATTAGAAGAAATGAATTTGCCAGGAAAATGGAAACCAAAAATGATAGGGGGAATTGGAGGTTTTATCAAAGTAAGACAGTATGATCAGATACTCGTAGACATCTGTGGACATAAAGCTATGGGTACAGTCTTAGTAGGACCTACACCTGTCARCATAATTGGAAGAAATCTGTTGACTCAGATTGGTTGCACTTTAAATTTTCCCATTAGTCCTATTGAAACtGTACCAGTAAAACTAAAGCCAGGAATGGATGGCCCAAAAGTTAAACAATGGCCACTGACAGAAGAAAAAATAAAAGCACTATTAGAAATTTGTACAGAAATGGAAAAAGAGGGAAAAATTTCAAAAATTGGGCCTGAAAATCCaTACAATACTCCAGTATTTGCCaTAAAGAAAAAGGACAGTACTAAaTGGAGAAAATTAGTAGATTTCAGAGAACTTAATAAGAGAACTCAAGACTTCTGGGAAGTTCAATTAGGAATACCACATCCCGCAGGGTTAGAAAAGAATAAATCAGTAACAATACTGGATGTGGGTGATGCATATTTTTCAGTTCCCTTAGATAAAGAATTCAGGAAGTATACTGCATTCACCATACCTAGTAAAAACAATGAGACACCAGGGATTAGATATCAGTACAATGTACTTCCACAAGGATGGAAAGGATCACCAGCAATATTCCAAAGTAGCATGACAAAAATTTTAGAACCTTTTAGAAAAGAAAATCCAGAAATAGTTATCTATCAATACGTGGATGATTTGTATGTAGGATCTGACTTAGAAATCGGACAGCATAGAACAAAAATAGAGGAATTGAGACAACATCTGTTTAGATGGGGATTTACCACACCAGACAAAAAACATCAGAAAGAACATCCATTCCTTTGGATGGGTTATGAGCTCCATCCTGATAAATGGACAGTACAGCCTATAATGCTGCCAGAAAAGGACAGCTGGACTGTCAATGACATACAAAAGTTAGTGGGAAAATTAAATTGGGCAAGTCAGATTTATACAGGAATTAAGGTAAAACAATTATGTAGACTCCTTAGGGGGGCTAAAGCACTAACAGAAGTAGTACCACTAACACCAGAAGCAGAGTTAGAACTGGCAGAAAACAGGGAGATTCTAAAGACACCACTACATGGGGTGTACTATGACCCATCaAAAGAATTAATAGCAGAACTACAGAAGCAAGGACAAGAC
>H-0017 LES_34_W_Het_INCP_abr-02_may-13_5.42_24_B_+48M_TX
CCTCAAATCACTCTTTGGCAACGACCCCTCGTCACAATAARGATAGGGGGGCAGCTAAAGGAAGCTCTATTAGACACAGGAGCAGATGATACAGTATTAGAAGAAATGAGTTTGCCAGGAAAATGGAAACCAAAAATGATAGGGGGAATTGGAGGTTTTATCAAAGTAAGACAGTATGATCAGATACTTGTAGAAATCTGTGGGCATAAAGCTATAGGTACAGTATTAGTAGKACCTWCACCTGTCAACATAATTGGAAGAAATMWRWWRACTCAGATTGGCTGCACTTTAAATTTTCCCAWTAGTCSTAKTGAAASTGTACCAGTAAAATTAAAGCCARGAATGGATGGCCCAAGGGTTAWACAATGGCCATTGACAGAAGAAAAAATAAAAGCAYTAAYAGAAATTTGTACAGAAATGGAAAAGSAAGRAAAAATTACAAAAATTGGGCCTGAAAATCCATACAATACTCCAGTATTTGCAATYAARAAAAAGGACAGTACTAAATGGAGAAAATTAGTAGATTTTAGAGRRMKTAATAAGAGAACTCAAGACTTMTGGGAAGTGCAATTAGGAATACCACATCCCGGAGGGTTRAAACAGAAAAAATCAGTAACAGTACTAGATGTGGGTGATGCATATTTTTCAGTTCCCTTARATGAAGAATTCAGGAAGTATACTGCATTCACCATACCTAGTATAAACAAYGAAACACCAGGGATTAGATATCAGTACAATGTGCTCCCACAAGGATGGAAAGGATCACCAGCAATATTCCAAAGTGCTATGACAARAATCTTAGAGCCTTTTAGAAAAGAAAATCCAGAAATAGTTATcTATCAATACATGGATGATCTGTATGTGGGATCAGACTTAGAAATAGGGCAGCATAGAACAAAAATAGAGCAACTGAGRCAACATCTGTTRAGGTGGGGATTTACCACACCAGACAAAAAACATCAGAAAGAACCTCCCTTTCTTTGGATGGGWTATGAACTYCATCCTGATAAATGGACRGTACAGCCTATAGTGCTGCCAGAAAARGAYAGCTGgACTGTTAATGACATACAAAAGTTAGTGGGAAAGCTGAATTGGGCAAGTCARATTTATTCAGGAATTAAAGTAAGGCAACTATGTAAACTCCTTAGGGGAGCCAAAGCAYTRACAGAAGTAGTACCACTAACAGAAGAAGCAGAGTTAGAACTGGCAGAAAACAGGGARATTCTAAAGAACCCAGTACATGGGGYGTACTATGACCCATCAAAAGAATTAATAGCAGARATACAGAAGCAGGGACAAGAC
>H-0018 VRH_43_W_Het_INCP_ago-03_may-13_3.7_159_B_17-47M_TX
CCTCAAATCACTCTTTGGCAACGACCCCTCGTATCAATAAAGATAGGRGGGCAAACAAAGGAAGCTCTATTGGATACRGGAGCAGATGATACAGTATTAGAAGAAATGAATTTGCCAGGAAAATGGAAACCAAAAATGATAGGGGGAATTGGAGGTTTTATCAAAGTAAGACAGTATGATCAAATACCCCTAGAAATTTGTGGACATAAAGCTATGGGTACAGTATTAGTAGGACCTACACCTGTCAACATAATTGGAAGAAATCTRTTGACTCARATTGGTTGCACTTTAAATTTCCCCATTAGTCCTATTGAAACKGTACCAGTAAAATTAAAGCCAGGAATGGATGGYCCAAAAGTTAAACAATGGCCATTGACAGAAGARAAAATAAAAGCATTAATAGAAATCTGTACAGAGATGGAAAAGGAAGGAAAAATTTCAAAAATTGGGCCTGAAAATCCATACAATACTCCAGTATTTGCCATAARGAAAAAAGACAGYACTAAATGGAGAAAATTAGTAGATTTCAGAGAACTTAATAAGAGAACTCAAAACTTCTGGGAAGTTCAATTAGGAATACCACATCCCGCAGGGYTAAAAMRGAAAAAATCAATAACAGTACTAGATGTGGGTGATGCATATTTTTCAATACCCTTATGTGAAGACTTCAGGAAGTACACTGCATTCACCATACCTAGTATAAACAATGAGACACCAGGGATTAGATATCAGTACAATGTGCTTCCACAGGGATGGAAAGGATCACCAGCAATATTCCAAGCTAGCATGACAAAAATCTTAGAGCCTTATAGAAAACAAAATCCAGAMCTAGTTATCTATCAATACGTGGATGATTTGTATGTGGGATCTGACCTAGAAATAGGGCARCATAGAGCAAAAATAGAAGAACTGAGACAACATCTGTTRARGTGGGGATTRACCACACCAGAYAARAAACATCAGAAAGAACCTCCATTTCTTTGGATGGGTTATGAACTCCATCCCGATAAATGGACAGTACAACCTATAGTGCTGCCAGAAAAAGACAGCTGGACTGTTAATGACCTACAGAAGTTAGTGGGAAAATTAAATTGGGCAAGTCAGATTTATCCAGGGATTAAAACAAAACAATTATGTAAGCTCCTTAGGGGAACCAAAGCACTAACAGAARTAGTACCRCTAACAGAAGAAGCAGAGCTAGAAYTAGCAGAAAACAGGGAGATTYTAAAGACACCAGTACATGGAGTaTAYTATGACCCATCAAAAGAsCTAATAGCAGARCTACARAAGCAGGGGCAAGGC
>H-0019 NYM_42_W_Het_INCP_jul-00_may-13_1.88_483_B_+48M_TX
CCTCAAATCACTCTTTGGCAACGACCCCTCGTCATCATAAAGATAGAGGGGCAACTAAAAGAAGCTCTGTTAGACACAGGAGCAGATGATACAGTAATAGAAGAAACAAATTTGTCAGGAAGATGGAAACCAAAAATGATAGGGGGAATTGGAGGTTTTATCAAAGTAAGACAGTATGATCAGGTACAAGTAGAAATCTGTGGACATAAAGCTGTAGGTACAGTATTAGTAGGACCCACACCTGTCAACATAATTGGAAGAAATCTGTTGACTCAGATTGGTTGCACTTTAAATTTTCCTATTAGTCCTATTGAAACTGTACCAGTAAAACTAAAGCCAGGAATGGATGGTCCAAGAGTTAAACAATGGCCATTGACAGAAGAAAAAATAAAAGCATTAGTAGAAATTTGTACAGAAATGGAAAAGGAGGGAAAAATTTCAAAAATTGGGCCTGAAAATCCATACAATACTCCAATATTTGCCATAAAGAAAAAAGACAGTACTAAATGGAGAAAATTAGTAGATTTCAGAGAACTTAATAAAAGAACTCAAGACTTCTGGGAAGTCCAATTAGGAATACCACACCCTGCTGGGTTAAAGAAGAAAAAATCAGTAACAGTACTGGATGTGGGTGATGCATATTTCTCAGTTCCCTTAGATAAAGACTTCAGGAAGTATACTGCATTCACCATACCTAGTATAAATAATGAGACACCAGGGATTAGATATCAGTACAATGTGCTGCCACAAGGATGGAAAGGATCACCAGCAATATTCCAATGTAGCATGACAAAAATCTTAGAACCGTTCAGAAAAGAAAATCCAGACATAGTTATCTATCAATACATGGATGATTTGTATGTAGGATCTGACTTAGAAATAGGGCAGCATAGAGCAAAAATAGAGGAACTGAGACAACATCTGCTGAGATGGGGGTTTACCACACCAGACAAAAAACATCAGAAAGAACCTCCATTTCTTTGGATGGGTTATGAACTCCATCCTGATAAATGGACAGTGCAGCCTATAAAGTTACCAGAAAAGGACAGCTGGACTGTCAATGACATACAGAAGTTAGTGGGAAAATTAAATTGGGCAAGTCAAATTTATCCAGAGATTAAAGTAAAGCAATTATGTAAACTTCTTAGAGGAGCCAAAGCACTAACAGAAGTAGTACCACTAACAGCAGAAGCAGAGTTAGAGCTGGAAGAAAACAGGGAAATTCTAAAGAGGCCAGTACATGGGGTATATTATGACCCATCAAAAGACTTAATAGCAGAAATACAGAAGCAGGGGGAGGGC
>H-0020 AMN_41_W_Het_INCP_sep-02_may-13_4.76_186_B_+48M_TX
CCTCAAATCACTCTTTGGCAACGACCCCTCGTCACAATAAAGATAGGGGGGCARCTAAAGGAAGCTCTATTAGACACAGGAGCAGATGATACAGTATTAGAAGAAATGAATTTGCCAGGGAGATGGAAACCAAAAATGATAGGGGGAATTGGAGGTTTTATCAAAGTAAGACAGTATGATCAAATAGCTATAGAGATCTGTGGACATAAAGCTATTGGTACAGTATTAGTAGGACCCACACCKGTCAACATAATTgGAAGAAATCtGTtGACTCAAATTGGTTGCACATTAAATTTTCCCATTAGTCcTATTGAAaCTGTACCAGTAAAACTaAAGCCAGGAATGGATGGCCCAAAAGTTAAACAATGGCCtTTGACAGAAGAAAAAATAAAASCATTAGTAGAAATTTGTACAGAAATGGAAAAAGAaGGAAAAATTTCAAAGATTGGGCCTGAAAATCCaTACAATACTCCAGTATTTGCCATAAAGAAAAAAGACAGTACTAAATGGAGAAAAGTAGTAGATTTCAGAGAACTTAATAAGAGAACYCAAGACTTCTGGGAAGTCCAATTAGGAATCCCACATCCTGCAGGGTTACAGAAGAACAAATCAGTAACAGTAYTGGATGTGGGTGATGCATTYTTCTCAGTTCCCTTAGATAAAGAATTCAGGAAGTATACTGCTTTCaCTATACCTAGTATAAACAATGCGACACCAGGGATTAGATATCAGTACAATGTGCTCCCACAAGGATGGAAAGGATCACCAGCAATATTCCAAAGTAGCATGACAAAAATTTTAGAGCCTTTCAGAAGTAAAAATCCaGACaTAGTTATCTATCAATACGTGGATGATTTGTATGTAGGATCTGACTTAGAAATAGGGCAGCATAGAACAAAAGTAGAAGAACTAAGACaACATCTGTTGAGGTGGGGATTTACCACACCAGACAAGAAACATCAAAARGAACATCCATTTCTGTGGATGGGTTATGAACTCCATCCTGATAAATGGACAGTACAGCCTATAGTGCTGCCAGAAAARGACAGTTGGACTGTCAATGACATACAGAAGTTAGTGGGAAAACTAAATTGGGCRAGTCAGATTTATGCAGGGATTAAAGTAAAGCAATTATGTAAACTCCTTAGGGGCACCAAGTCATTAACAGAAGTAATACCACTAACAGAGGAAGCAGAGTTAGAACTGGCAGAAAACAGGGAGATTCTAAAGACACCAGTACATGGGGTGTACTATGACCCATCAAAAGACTTAATAGCAGAAATACAGAAGCAGGGGCAAGAC
>H-0021 SCF_37_W_Het_INCP_oct-00_may-13_4.55_181_B_+48M_TX
CCTCAAATCACTCTTTGGCAACGACCTCTTGTCTCAATAAAGATAGGGGGGCAAATAAAAGAAGCTCTATTRGATACAGGAGCAGATGATACAGTATTAGAAGAAATGGATTTGCCAGGAAAATGGAGACCAAAAATGATAGGGGGAATTGGAGGTTTTATCAAAGTAAGACAGTATGATCAGATACACATAGAYATMTGTGGGCATAAAGCTATAGGTACAGTMTTAGTAGGACCTACACCTGTCAACATAATTGGAAGAAATCTGTTGACTCAGATTGGTTGCACTTTAAATTTTCCTATTAGTCCTATTGAAACTGTACCAGTAAAATTAAAGCCAGGAATGGaCGGCCCAAgAGTTAAACAATGGCCATTAACAgAAGAAAAAATAAAAGCATTAGTAGAAATTTGTAAGGAATTGGAAGAGGAAGGAAAAATTTCAAAAATTGGGCCTGAAAATCCATACAATACTCCAATATTTGCCATAAAGAAAAAGAACAGTAATAGATGGAGAAAAWTAGTAGATTTTAGAGAACTTAATAARAGAACTCAAGATTTCTGGGAAGTTCAATTAGGAATACCACATCCCGCAGGGCTACCAAARAACAAaTCAGTAACAGTATTGGATGTAGGTGATGCATATTTTTCAGTTCCYTTAGATCCAGACTTCAGGAAGTATACTGCATTCACCATACCTAGTACAAACAATGAAAcACCAGGGATTAGATATCAGTACAAYGTGCTTCCACAGGGATGGAAAGGATCACCAGCAATATTYCAAAGTAGCATGACAAAAATTTTAGAGCCTTTTAGAAAACAAAATCCAGACCTGATCATCTACCAATACGTGGATGACTTGTATGTAGGATCTGACCTAGAAATAGGGAAACATAGARCAAAAATAGAGGAACTAAGACAACATCTGTTAAGGTGGGGATTATTCACACCAGAACAGAAACATCAGAAAGAACCTCCATTTCATTGGATGGGTTATGAACTCCATCCTGATAAATGGACTGTACAGCCTATAATGCTGCCAGAAAAAGACAGCTGGACTGTCAATGACATACAGAAGTTAGTGGGAAAATTAAATTGGGCAAGTCAGATTTATGCAGGGATTAAAACAAAGCAATTATGTAAACTCCTTAGGGGAACYAAARCACTAACAGAAGTAGTACCGCTAACAGAAGAGGCAGAGCTAGAACTAGCAGAAAACAGGGARATTCTAAAGACACCAGTACATGGAGTATATTATGACCCAgCAAARGACTTAATAGCAGAACTACAGAAGCAGGGGCAAGGC
>H-0022 ENA_59_M_Het_INCP_may-08_may-13_4.85_511_B_+48M_TX
CCTCAAATCACTCTTTGGCAACGACCCCTCGTCACAATAAAGGTAGGRGGGCAACTAAAGGAAGCTCTATTAGACACAGGAGCAGATGATACAGTATTAGAAGAAATGAGTTTGYcRGGAARATGGAAACCAAAAATGATAGGGGGAATTGGAGGTTTTATCAAAGTAAGACAATATGATCAAATACCCATAGAAATYTGTGGACATACAGCTGTRGGTACAGTATTAATAGGACCCACACCTGTCAACATAATTGGAAGAAATCTGTTGACTCAGCTTGGTTGCACTTTAAATTTTCCCATTAGTCCTATTGAAACTGTACCAGTAAAACTAAAGCCAGGAATGGATGGCCCAAGAGTTAAACAATGGCCATTRACMGAAGAAAAAATAAAAGCATTAGTAGAAATTTGTACAGAAATGGAAAAGGAAGGAAAAATTTCAAAAATTGGGCCTGAAAATCCATACAATACTCCAGTATTTGCCATAAAGAAAAAAGACAGTACTAAATGGAGAAAATTAGTAGATTTCAGAGAACTTAATAAAAGAACTCAAGACTTYTGGGARGTTCAATTAGGAATACCACACCCCGCAGGGTTacaAAAGagaAAATCAGTAACAGTGCTGGATGTGGGTGATGCATATTTTTCAGTTCCCTTAGATAAAGACTTCAGGAAGTATACTGCATTCACCATACCTAGCATAAATAATGAAACACCAGGGATTAGATATCAGTACAATGTGCTTCCACAAGGATGGAAAGGATCACCAGCAATATTCCAAAGTAGCATGACAAAGATCTTAGAGCCTTTTAGAAAAGAAAATCCAGACATAGTTATCTATCAATACATGGATGATTTGTATGTAGGATCTGACTTAGAAATAGGGCAGCATAGAACAAAAATAGAGGAACTGAGACAACATCTGTTGAAGTGGGGACTTACCACGCCAGACAAAAAACATCAGAAAGAACCTCCATTTCTCTGGATGGGTTATGAACTCCATCCCGATAAATGGACAGTACAGCCTATAATGCTGCCAGAAAAAGAAAGCTGGACTGTCAATGATATACAGAAGTTAGTAGGAAAATTGAATTGGGCAAGTCAGATTTATGCAGGGATTAAAGTAAAGCAATTATGTAAACTCCTTAGGGGAGCCAAAGCATTAACAGAAGTAATACAACTAACAGAAGAAGCAGAGTTAGAACTGGCAGAAAACAGGGAGATTCTAAAGACACCAGTACATGGGGTGTACTATGACCCATCAAAaGACTTAATAGCAGARRTACAGAAGCAGGGgCAAGGC
>H-0026 RAH_57_M_Het_INCP_dic-05_may-13_5.23_NO CD4+_B_+48M_TX
CCTCAAATCACTCTTTGGCAACGGCCAATAGTCACAATAAAAATAGGGGGACAAGTAAAGGAAGCTCTATTAGATACAGGAGCAGATGATACAGTATTAGAAGAAATGAATTTGCCAGGAAGATGGAAACCAAAAATGATAGGGGGAATTGGAGGTTTTATCAAAGTAAGACAGTATGAGCAAATAACAGTAGAAATTTGTGGACATAAAGCTATAGGTACAGTATTAATAGGACCCACACCTGTCAACATAATTGGAAGAAATCTGTTGACTCAGCTTGGTTGCACTTTAAATTTTCCCATTAGTCCTATTGAGACTGTACCAGTAAAATTAAAGCCAGGAATGGATGGCCCAAAAGTTAAACAATGGCCATTGACAGAAGAAAAAATAAAAGCATTAGTAGAAATCTGTACAGAAATGGAAAAGGAAGGGAAAATTTCAAAAATTGGGCCTGAAAATCCATATAATACCCCAGTGTTTGCCATAAAGAAAAAAGGCAGCRATAGATGGAGAAAATTAGTAGATTTCAGAGAACTTAATAAGAGAACTCAAGACTTCTGGGAAGTTCAATTAGGAATACCACATCCCGCAGGGTTACCAAAGAAAAAATCAGTGACAGTACTGGATGTGGGTGATGCATATTTTTCAATTCCTCTAGATAAAGAATTCAGGAAGTATACTGCATTTACCATACCTAGTATAAACAATGAGACACCAGGAATTAGATATCAGTACAATGTGCTTCCACAAGGATGGAAAGGATCACCAGCAATATTCCAAAGCAGTATGACAAAAATCTTAGAGCCTTTTAGAAAACAAAATCCAGAAATAATTATCTATCAATATGTGGATGATTTGTATGTAGCATCTGACTTAGAAATAGAGCAGCATAGAACAAAAATAGCGGAACTGAGAGAACATCTGTTGAGGTGGGGATTATTCACACCAGACCAAAAACACCAGAAAGAACCTCCATTCCATTGGATGGGTTATGAACTCCATCCTGATAAATGGACAGTACAGCCTATAGTGCTGCCAGAAAAAGACAGCTGGACTGTCAATGACATACAAAAGTTAGTGGGGAAATTGAATTGGGCAAGTCAAATTTACCCAGGGATTAAAGTAAAACAGTTATGTAAACTKCTTAAGGGAACCAAGGCATTAACAGAAGTAATAACATTAACAAGAGAAGCAGAGCTAGAACTGGCAGAAAACAGGGAAATTCTAAAAGAACCAGTACATGGGGTGTATTATGACCCAACAAAAGACTTAATAGCAGAAATACAGAAGCAGGAGCACGGY
>H-0027 DGF_35_W_Het_INCP_may-04_may-13_3.32_348_B_17-47M_TX
CCTCAGATCACTCTTTGGCAGCGACCCATAGTTACARTAARGATAGGGGGACAACTAAGGGAAGCTCTATTAGATACAGGAGCAGATGATACAGTATTAGAAGAAATAAATTTGCCAGGGAGATGGAAACCAAAAATGATAGGGGGAATTGGAGGTTTTATCAARGTAAAACAATATGATCARATACCCATAGAGATCTGTGGACATAAAACTGAAGGTACAGTATTGGTAGGACCTACACCTGTCAAYATAATTGGGAGAAATCTGTTGACTCAACTTGGGTGCACTTTAAACTTCCCCATTAGTCCTATTGAAACTGTACCaGTAAAATTAAAGCCAGGGATGGATGGCCCAAGAGTTAAGCAATGGCCATTGACAGAAGAGAAAATAAAAGCATTAGTAGAAATTTGTACAGAATTGGAAAAGGAAGGAAAAATTTCAAAAATTGGGCCTGAAAATCCATACAATACTCCAGTATTTGCCATAAAGAAAAAGGACAGTACTAAATGGAGAAAATTAGTAGATTTCAGAGAACTTAATAAAAGRACTCAAGARTTYTGGGAAGTTCAATTAGGAATACCACATCCTGCAGGGCTACAYAAGAAGAAATCAGTAACAGTTTTGGATGTGGGTGATGCATATTTTTCAGTYCCCTTAGATAAAGAYTTCAGGAAGTATACTGCATTYACCATACCTAGYAYAAACAATGAGACACCAGGAATTAGGTATCAGTACAATGTGCTTCCACAGGGATGGAAAGGATCACCAGCAATATTTCAATATAGCATGACAARAATCTTAGAGCCTTTTAGAAAACAAAATCCAGAAATRGTTATCTATCAaTACGTGGACGATTTGTATGTAAGCTCTGACTTAGAAATAGGGCAGCATAGAACAAAGATAGAGGAGYTAAGACAACATCTGTTAAGGTGGGGATTTTACACGCCAGACAAAAAGCATCARAAAGAACCTCCATTTCTGTGGATGGGTTATGAACTCCATCCCGATAAATGGACAGTACAGCCTATAGAACTGCCAGAAAARGAAAGCTGGACMGTCAATGATATACAGAAGTTAGTGGGAAAATTAAATTGGGCAAGTCAGATTTATGCAGGGATTCAAATAARGCAATTATGTAAACTCATCAGGGGAACTAAAGCTCTAACAGAAGTAGTAACACTAACAAAAGAAGCAGAGCTAGAACTAGCAGAAAACAGRGAAATTCTGAAGRCCCCAGTACATGGAGTGTATTATGACCCTTCAAAAGAATTAATAGCRGAAATACAGAAGCAGGGRAATGGC
>H-0028 OAMM_41_M_Het_INCP_abr-13_may-13_4.04_388_B
CCTCAAATYACTCTTTGGCAACGACCCCTTGTCACAATAAAGATAGGGGGGCACCTRAARGAAGCTCTATTAGATACAGGAGCAGATGATACAGTATTAGAAGAAATGAATTTGCCAGGAAGATGGAAACCAAAAATGATAGGGGGAATTGGAGGTTTTATCAAAGTAAGACAGTATGATCAGGTAkCCATAGARATYTGTGGACATAAAACTGAAGGTACAGTATTAATAGGACCTACACCTGTCAACATAATTGGAAGAAATCTGTTGACTCAGcTTGGTTGCACTYTAAATTTTCCCATTAGTCCTATTGARACTGTACCAGTAAAATTAAAGCCAGGAATGGATGGCCCAAAAGTTAAACAATGGCCATTGACAGAAGAAAAAATAAAAGCATTAGTAGAAATCTGTACAGAAATGGAAAAGGAAGGGAAAATTTCAAAaATTGGGCCTGAAAATCCATACAATACTCCAATATTTGCCATAAAGAAAAAAGACAGTACWAAATGGAGAAAATTAGTAGATTTCAGAGAACTTAATAAGAAAACTCAGGATTTCTGGGAAGTCCAATTAGGAATACCACACCCYGCAGGGYTAAAAAAGAAAAAATCAGTAACAGTACTRGATGTGGGTGATGCATATTTTTCAGTTCCCTTAGATRAAGAATTCAGGAAGTAYACTGCATTCACCATACCTAGTACAAACAATGAgACACCAGGRATTAGGTATCAGTACAATGTGCTTCCTCAGGGGTGGAAAGGATCACCAGCAATATTCCAAAGYAGCATGACAAAAATCTTAGAGCCTTTTAGAAAACAAAATCCAGATATAGTKATCTATCAATACATGGATGATTTGTATGTAGGMTCTGACTTAGAAATAGAGCAGCATAGARTAAAAATAgAGGAACTGAGACAACATCTGTTGAGATGGGGATTYACCACACCAGACAAAAAACATCAGAAAGAACCCCCATTCCTKTGGATGGGDTATGAACTCCATCCTGATAAATGGACAGTRCAGCCTATAGTGCTGCCAGAaAAAGACAGCTGGACTGTCAATGACATACAAAAGTTAGTGGGAAAATTGAATTGGGCAAGTCAGATTTACCCAGGGATTAAAGTGAAGCAATTATGTAGACTCCTTAGGGGAGCCAAAGCACTAACAGATGTAATACCACTAACAAGAGAAGCAGAGCTAGAACTGGCAGAAAACAGGGAAATTCTAAGAGAACCAGTACATGGRGTGTATTATGACCCATCAAAAGAmTTAATAGCAGAAATACAGAAGCAGGGGCAAGGC
>H-0029 YMZM_18_W_Het_INCP_abr-13_may-13_4.36_304_B
CCTCAAATCACTCTTTGGCAACGACCCYTAGTCACAATAAAGATAGGGGGGCAACTAAAGGAAGCCCTATTAgACACaGGAGCAGATGATACAGtATTAgAAGAAATRAATTTGCCagGAAGATGGAAACCAaAAATGATaGGGGGAAtTGGAGGtTtTATCAaAGTAAGACAgTATGATCAgATACTAgTAGAAATyTGTGGACATAAAGCTATAGGTACAGtATTAGTAGGACCTACaCCTGTCaACATAATWGGAAGAAATCTATTGACTCAgATTGGTtGCACTTTAAATTTTCCCATTAgTCCTATTGAAACTGTACCAgTAAAATTAAAGCCaGGAATGGATGGcCcAAAgGTTaAACAATGGCCATTGACagAAGAgAAAATAAAAGCATTAgTAGAAATATGTACAGAAATGGAaaAGGAAGGAAAAATTACaArAATTGGGCCTGAAaATCCATACaATACTCCAGTATTTGCCATAAAGAAAAAAGACAGTACTAAATGGAGAAAATTAGTAGATTTCAGAGAACTTAATAAGAGAACTCAAGACTTCTGGGAAGTCCAGTTRGGAATACCGCATCCCTCAGGGTTAAAACAGAAAAAATCAGTAACAGTACTGGATGTGGGTGATGCATATTTCTCAGTTCCYTTAGATGAAGACTTCAGGAAGTATACTGCATTCACCATACCTAGTGTAAACAATGAGACACCAGGGATTAGATATCAGTACAACGTGCTGCCACAAGGATGGAAAGGATCACCAGCAATATTCCAAAGTAGCATGACAAAAATCTTAGARCCTTTTAGAAAAGAAAATCCAGACATAGTTATCTATCAATACATGGATGATTTGTATGTRGGATCTGACTTAGAAATAGGGCAGCATAGARCAAAAATAGAAGAACTGAGACAACATTTGTTGAGGTGGGGATTCACCACACCAGACAAAAAACATCAGAAAGAACCTCCATTTCTTTGGATGGGTTATGAACTCCATCCCGATAAATGGACAGTACAGCCTATACAACTGCCAGAAAAAGATAGCTGGACTGTCAACGACCTRCAGAAGTTAGTGGGAAAATTAAATTGGGCAAGTCAGATTTATTCAGGGATCAAAGTAAGGCAATTATGTAAACTCCTTAGGGGAGCCAAAGCACTAACAGAAGTAGTACCACTAACAGAAGAAGCAGAGTTAGAACTGGCAGAAAACAGGGAGATTCTAAAGAAACCAGTCCATGGGGTRTACTATGACCCATCAAAAGACTTAATAGCAGAAATACAGAAGCAGGGGCATGAC
>H-0030 JAOG_33_M_Het_INCP_sep-04_may-13_5.16_77_B_17-47M_TX
CCTCAAATCACTCTTTGGCAACGACCCCTCGTCACAATAAAGRTAGGGGGGCAACTAAAGGAAGCTCTATTAGACACAGGAGCAGATGATACAGTATTAGAAGAAATAAMTTTGCCAGGAAAATGGAAACCAAAAATGATAGGGGGAATTGGAGGTTTTATCAAAGTAAGACAGTATGATCAGRTAYCTGTAGAAATTTGYGGACATAAAGCTGTGGGTACAGTATTAGTAGGACCTACACCTGTCAACATAATTGGAAGAAATCTGTTGACCCAGATTGGkTGCACTTTAAATTTTCCCATTAGTCCTATTGAAACTGTACCAGTAAAACTAAAGCCAGGAATGGATGGCCCAAAAGTCAAACAATGGCCATTGACAGAAGAAAAAATAAAAGCATTAGTAGAAATTTGTACAGAAATGGAAAAGGAAGGAAAAATTTCAAAARTTGGGCCTGAAAATCCATAYAATACTCCAGTATTTGCCATAAAGAAAAAGGACAGTACTAAATGGAGAAAATTAGTAGATTTCAGAGAACTTAATAAAAGAACTCAAGACTTCTGGGAAGTTCAATTAGGAATACCACATCCCTCAGGGTTAAAAAAGAAAAAATCAGTAACAGTACTGGATGTGGGTGATGCATATTTTTCAGTTCCCTTAGATAAAGACTTCAGGAAGTATACTGCATTCACCATACCTAGCATAAACAATGAGACACCAGGGATTAGGTATCAGTACAATGTGCTTCCACAAGGATGGAAGGGATCACCGGCAATATTCCAATGTAGCATGACAAAAATCTTAGAGCCTTTTAGAAGTAAAAATCCAGACATAGTTATCTATCAATACATGGATGATTTGTATGTAGGATCRGATTTAGAAATAGGRCAGCATAGAACAAAAATAGAGGAACTGAGACAACATCTGTTGARATGGGGATTYACCACACCAGACAAAAAGCATCAGAAAGAACCTCCATTTCTTTGGATGGGTTATGAACTCCATCCYGATAAATGGACAGTACAGCCTATARTRCTGCCAGAAAAGGACAGCTGGACWGTCAATGACATACAAAAGTTAGTGGGAAAATTGAATTGGGCAAGTCAGATTTATACAGGGATTMAAGTAAAGCAATTATGTAAACTCCTTAGGGGGRCCAAAGCACTAACAGAARTAGTACCACTAACAGAAGAAGCAGAATTAGAACTGGCAGAAAACAGGGAgATTCTAAAGAAACCAGTACATGGGGTGTACTATGACCCATCAAAAGAATTAATAGCAGAAATACAAAAGCAGGGRCAAGGC
>H-0032 JBE_30_M_MSM_INCP_mar-13_may-13_5.7_32_B 
CCTCAAATCACTCTTTGGCAACGACCCCTCGTTAATATAAAGATAGGGGGACAAATAAAGGAAGCTCTATTAGATACAGGAGCAGATGATACAGTATTAGAAGAAATGAkTTTRCCAGGAAAATGGAAACCAAAAATGATAGGGGGAATTGGAGGTTTTATCAAAGTAAGACARTATGATCAGRTAGCCATAGAAATATGTGGACATAAAGCTATAGGTACAGTATTAATAGGACCCACrCCTGTCAACATAATTGGAAGAAATCTGTTGACTCAGMTTGGTTGCACTTTAAATTTTCCCATTAGTCCTATTGAAACTGTACCAGTAAAATTAAAGCCAGGAATGGATGGCCCAAAAGTTAAACAATGGCCATTGACAGAAGAAAAAATAAAAGCATTARTAGARATATGYACAGAAATGGAAAAGGAAGGGAAAATTTCAAAAATTGGGCCTGAAAATCCATACAATACTCCAGTATTTGCCATAAAGAAAAAAGACAGTACTAAATGGAGAAAATTAKTAGATTTTAGAGAACTTAATAAGAGAACTCAAGAMTTCTGGGAAGTTCAATTAGGGATACCACATCCCGCAGGGTTAAAAARGAAMAAATCAGTAACAGTACTGGATGTGGGAGATGCATAYTTTTCAGTTCCATTAGATAAAGACTTCAGGAAGTAYACTGCATTTACCATACCTAGTATAAATAATGAGACACCAGGAATTAGATATCAGTACAATGTGCTTCCACAGGGKTGGAAAGGGTCACCAGCAATATTCCAATGTAGCATGACAAAAATCTTRGAACCTTTTAGGARAcAAAATCCAGACATAGTTATCTATCAATACATGGATGATTTGTATGTAGGaTCTGAcTTAGAAATAGGRGWACATAGAACAAAAATAGAGGAACTRAGACAACATCTGTTGRAGTGGGGGTTYACCACACCAGACAAAAAACATCAGAAAGAACCTCCATTTCTTTGGATGGGTTATGAACTCCATCCTGATAAATGGACAGTACAGCCTATAGTGCTGCCAGAAAAGGACAGCTGGACTGTCAATGACATACAGAAATTAGTGGGAAAATTGAATTGGGCTAGTCAGATCTATGCAGGGATTAAGGTAAAACAAYTATGCAAACTCCTTAGGGGAGTCAAATCACTAACAGAGGTAGTGCCACTAACAAAAGAAGCAGAGCTAGAACTGGCAGAAAACAGGGAGATTCTAAAAGAACCAGTACATGGAGTGTATTATGACCCATCAAAAGATTTAATAGCAGATATACAGAAGCAGGAGCAAGGC
>H-0033 JF_59_M_Het_INCP_abr-13_may-13_4.85_70_B
CCTCAAATCACTCTTTGGCAACGACCCCTCGTCACAATAAAGGTAGGGGGGCAAATAAGGGAAGCTCTATTGGATACAGGAGCAGATGATACAGTATTAGAAGAAATGAATTTGCCAGGTAAATGGAAACCAAAAATGATAGGGGGAATTGGAGGTTTTATCAAAGTAAGGCAGTATGATCAGATACTCATAGAGATCTGTGGGCARAAAGCTATGGGTACAGTGTTAGTAGGACCCACACCTGTCAACATAATTGGAAGAAATCTGTTGACTCAGATTGGTTGCACTTTAAATTTTCCCATTAGTCCTATTGAAACTGTACCAGTAAAATTAAAGCCAGGAATGGATGGCCCAAAAGTTAAACAGTGGCCATTGACAGAAGAAAAAATAAAAGCATTAGTAGAAATTTGCACAGAAATGGAAAAGGAAGGAAAAATTTCAAAAATTGGACCTGAAAATCCATACAATACTCCAGTATTTGCCATAAAGAAAAAAGACAGTACTAAATGGAGAAAATTAGTAGACTTCAGAGAACTTAATAAGAGGACTCAAGAGTTCTGGGAAATTCAATTAGGAATACCACATCCTGCAGGGCTAAAAAAGAAAAAATCAGTAACAGTACTGGATGTGGGTGATGCATATTTTTCAGTACCACTAGATAAAGATTTCAGAAAGTATACTGCATTCACTATACCTAGTGTAAATAATGAGACACCAGGGATTAGATATCAGTACAATGTGCTTCCACAGGGATGGAAAGGATCACCAGCAATATTCCAAAGTAGCATGACACGAATCTTAGAGCCTTTTAGAGAACAAAATCCAGACATGGTGATCTATCAATACATGGATGATTTGTATGTAGGATCTGATCTAGAAATAGGGCAACATAGAGCAAAAATAGAGGAGCTGAGACAACATCTGTTGAGGTGGGGATTTACCACACCAGATAAGAAACATCAGAAAGAACCTCCATTTCTTTGGATGGGTTATGAACTCCATCCTGATAAATGGACAGTACAGCCTATAATGCTGCCAGAAAAGGACAGCTGGACTGTCAATGATATACAGAAGTTAGTGGGAAAATTGAATTGGGCAAGTCAGATTTATCCAGGGATTAAAAYAAGGCAATTATGTAAACTCCTTAGGGGAGCCAAAGCACTAACAGAAGTAGTATCACTAACGGAAGAAGCAGAGCTAGAACTAGCAGAAAACAGGGAGATTCTAAAGACACCAGTACATGGAGTGTATTATGACCCATCAAAAGACTTAATAGCAGAAATACAGAAGCAGGGCCAATAC
>H-0037 MRO_45_M_Het_INCP_dic-06_may-13_3.29_91_B_+48M_TX
CCTCAGATCACTCTTTGGCAACGACCCCTCGTCACMATAAAGATAGAGGGGCAACTAAAGGAGGCTCTATTAGATACAGGAGCAGATGATACAGTATTAGAAGAAATGAATTTGTCAGGGAGGTGGAAACCAAAAATGATAGGGGGAATTGGAGGTTTTATCAAAGTAAGACAGTATGAGCAGGTAYCTGTGGAAATCTGCGGACACAAAGctGTAGGTACAGTATTAATAGGACCCACACCAGTCAACATAATTGGAAGAAATCtGTTGACTCAGcTTGGTTGCACTTTAAACTTTCCCATTAGTTcTATTGAAACTGTACCAGTAAAACTAAAGCCAGGAATGGATGGCCCAAAAGTTAAACAATGGCCATTGACAGAAGAGAAAATAAAAgCATTAGTAGAAATTTGTACAGAGATGGAAAAAGAAGGAAAAATTTCAAAAATTGGGCCTGAAAATCCATACAATACTCCAGTATTTGCCATAAAGAAAAAAGACAGTACTAAATGGAGAAAATTAGTAGATTTCAGAGAACTTAATAAGAGGACTCAAGATTTCTGGGAAGTTCAATTAGGAATACCACACCCTGCAGGGTTAAAAAAGAGAAAATCAGTAACAGTACTAGATGTAGGTGATGCATATTTTTCAGTTCCCTTAGATCAAGACTTCAGGAAGTATACTGCATTCACTATACCTAGTATAAACAATGAGACACCAGGGGTTAGATATCAGTACAATGTGCTTCCACAAGGATGGAAAGGATCACCAGCAATATTCCAATGTAGCATGACAAAAATCTTAGAGCCTTTTAGAAAGGAAAATCCAGACATAGTTATCTACCAATATATGGATGATTTGTATGTAGGATCCGACTTAGAAATAGGGCAGCATAGAACAAAGATAGAGGAACTAAGAAAACATCTGTTGGCGTGGGGATTTACTACACCAGACAAAAAACATCAGAAAGAACCTCCATTTCTTTGGATGGGTTATGAACTCCATCCCGATAAATGGACAGTACAGCCTATAATGCTGCCAGAAAAAGACAGCTGGACTGTCAATGACATACAGAAGTTAGTGGGAAAATTGAATTGGGCAAGTCAGATTTATCCAGGGATTAAAGTAAGGCAATTATGTAAACTCCTTAGGGGAGCCAAAGCACTAACAGAAATAGTACCACTAACAGAAGAAGCACAGTTAGAACTGGCAGAAAACAGGGAAATTCTAAAGACACCAGTACATGGGGTATACTATGATCCAGCAAAAGACTTAATAGCAGAAATACAGAAACAAGGGCATGAC
>H-0038 MJM_36_W_Het_INCP_jul-06_may-13_3.58_216_B_+48M_TX
CCTCAAATCACTCTTTGGCAACGACCCATCGTCACAATAAAGATAGGGGGGCAGCTAAAGGAAGCTCTATTAGACACAGGAGCAGATGATACAGTGTTAGAAGACATGAATTTGCCAGGAAAATGGAAACCAAAAATGATAGGGGGAATTGGAGGTTTTATCAAAGTAAGACAGTATGATCARATACCCATAGAGATCTGTGGACATAAAAcTGArGGTACAGTATTAATAGGACCTACACCTGTCAACATAATTGGAAGAAATCTGTTGACTCAACTTGGCTGTACTTTAAAYTTTCCCATAAGTCCTATTGAAACTGTACCAGTAAAATTAAAACCAGGAATGGATGGCCCAAARGTTAAACAATGGCCATTGACAGAAGAGAAAATAAAAGCATTAATAGAAATTTGTACAGAAATGGAAAAGGAAGGAAAAATATCAAAAATTGGACCTGAAAACCCATATAATACTCCAGTATTTGCCATAAAGAAAAAAGACAGTACTAAATGGAGAAAATTATTGGATTTCAGAGATCTTAATAAGAGAACTCAARAATTCTGGGAAGTYCAATTAGGAATACCACATCCCGCAGGGCTAAAAMAGAAAAAATCAGTAACAGTCTTGGATGTGGGTGATGCATATTTTTCAGTKCCCTTAGATAAAGACTTCAGGAAGTATACTGCATTCACCATACCTAGTATAAACAATGAGACACCAGGGATTAGGTATCAGTACAATGTGCTTCCACAGGGATGGAAAGGATCACCAGCAATATTCCAATGTAGCATGACAAAAATCTTAGAGCCTTTTAGAAAACAAAATCCAGAAATGGTTATCTATCAATACATGGaTGATTTACTTGTAGGCTCtGACTTAgARATAGGCCAGCATAGAGCAAAAATAGaGGAACTGAGACAGCATCTGTTAAGATGGGGATTTACCACACCAGACAAAAAACATCAGAAAGAACCCCCATTTCTTTGGATGGGTTATGAGCTCCATCCTGATAAATGGACAGTGCAGCCTATAATGCTGCCAGAAAAGGACAGCTGGACAGTCAATGACATACAGAAGTTAGTGGGAAAATTAAACTGGGCAAGTCAGATTTACCCAGGGGTTCAAACAAAGCAATTATGTAAACTCCTTAGGGGAGCCAAAGCACTAACAGAGRTAGTACCACTAACARYAGAAGCAGAGTTAGAACTGGCAGAAAACAGGGAAATTCTAAACCAGCCAATACATGGGGTGTACTATGACCCATCAAAAGACTTAATAGCAGAAATACAGAAGCAAGGGTCAGGA
>H-0040 CNCH_23_M_Het_INCP_jul-03_may-13_4.04_546_B
CCTCAAATCACTCTTTGGCAACGACCCCTCGTCACAATAAAAATAGGGGGGCAGCTAAAGGAAGCTCTATTAGATACAGGAGCAGATGATACAGTATTAGAGGAGATGAGTTTGCCAGGAAGATGGAAACCAAAAATGATAGGGGGAATTGGAGGTTTTATCAAAGTAAGACAGTATGATCAAATACCCATAGAAATTTGTGGACATAAAGCTATAGGTACAGTRTTAATAGGACCYACACCTGTCAACATARTTGGAAGAAATTTGTTGACTCAGATTGGTTGCACTTTAAATTTTCCTATTAGTCCTATTGAAACTGTACCAGTAARATTAAAGCCAGGAATGGATGGCCCAAAAGTTAAACAATGGCCATTGACAGAAGAAAAAATAAAAGCATTAGTAGAAATTTGTACAGAAATGGAAAAGGAAGGAAAAATTTCAAGAATTGGGCCTGAAAATCCATACAATACTCCAGTATTTGCCATAAGGAAAAAAGACAGTACTAAATGGAGAAAATTAGTAGATTTYAGAGAACTTAATAAGAGAACTCAAGACTTCTGGGAAGTTCAATTAGGAATACCACATCCCGCAGGGTTAAAAAAGAAAAAATCAGTAACAGTACTGGATGTGGGAGATGCATATTTTTCAGTTCCCTTAGATAAAGACTTCAGGAAATATACTGCATTYACCATACCTAGTATAAACAATGAGACACCAGGGATTAGATATCAGTACAATGTGCTTCCACAGGGATGGAAAGGATCACCAGCAATATTCCAAAGTAGCATGACAAAAATCTTAGATCCTTTTAGAAAACAAAATCCAGACaTGGTTATCTATCAATACATGGATGATTTATATGTAGGATCTGACTTAGAAATAGGACAGCATAGAAYAAAAATAGAGGAACTGAGACAACATTTGTTGAAGTGGGGGTTTACCACACCAGACAAAAAACATCAGAAAGAACCTCCATTYCTTTGGATGGGTTATGAACTCCATCCTGATAAATGGACAGTACAACCTATAGTGCTGCCAAACAAAGACAGCTGGACTGTCAATGACCTACAAAAGTTAGTGGGAAAGTTAAATTGGGCAAGTCAGATTTATCCTGGRATTAAAGTAAGGCAATTATGCAAACTCCTTAGGGGAACCAAGGCACTAACAGAAGTAGTCCCACTAACAGAAGAAGCAGAGCTAGAACTGGCAGAAAACAGGGAGATTCTAAAAGAACCAGTACATGGAGTGTATTATGACCCATCAGAAGAGTTAATAGCAGAAcTACRGAAGCAAGGGCAAGGT
>H-0042 JAB_33_M_Het_INCP_abr-06_may-13_4.91_323_B_+48M_TX
CCTCAAATCACTCTTTGGCAACGACCCCTCGTCACAATAAAGATAGGGGGGCAGATAAAGGAAGCTCTATTAGAYACAGGAGCAGATGATACAGTATTAGAAGAAATRAGTCTGCCAGGAAGATGGAAACCAAAAATGATAGGGGGAATTGGAGGTTTTATCAAAGTAAAACAGTATGATCAGRTATGCGTAGAAATCTGTGGRCATAAAGCTACTGGGACAGTMTTAGTAGGACCCACACCTGTCAACATAATYGGAAGAAATCTGTTGACYCAGATTGGTTGCACTYTAAATTTTCCCATTAGTCCTATTGAAACTGTACCAGTAAAACTAAAGCCAGGAATGGATGGCCCAAARGTTAAACAATGGCCATTGacagAAGAAAAAATAAAAGCATTAACAGAAATCTGTACAGAAHTGGAAAAGGAAGGAAAAATTTCAAAAATTGGGCCTGAAAATCCATACAATACTCCaGTATTTGCCATAAAGAAAAARGACAGTACTAAATGGAGAAAATTAGTAGATTTCAGAGAACTTAATAAGAGAACTCAAGATTTCTGGGAAGTTCAATTAGGAATACCACATCCCGGAGGGTTAAAAAAGAACAAATCAGTAACAGTACTAGATGKGGGTGATGCATATTTTTCAGTTCCCTTAGATAAAGAATTCaGGAARTATACTGCATTCACCATACCTAgTMTRAACAATGAGACACCAGGGATTAGATATCAGTACAATGTGCTTCCACAAGGRTGGAAAGGATCACCAGCAATATTCCAATRcAgCATGACAAAAATCTTAGAGCCTTTTAgAAAAGAAAATCCAGAAATAGTTATCTATCAATATGTGGATGATTTATATGTAGGATCTGACTTAGAAATAGGACAGCATAGAGcAAAAATAGAGGAACTGAGACAACATCTGTTGAGGTGGGGATTTTACACACCAGACAAAAAACATCAGAAAGAGCATCCATTTCTTTGGATGGGTTATGAACTCCATCCCGATAMATGGACAGTACAGCCTATAGTATTGCCAGAAAAAGACAGCTGGACTGTCAATGACATACAGAAGTTAGTGGGAAAATTGAATTGGGCAAGTCAGATTTATTCAGGGATTAAAGTAAGGCAATTATGTAAACTCCTTAGGGGAGCCAAATCACTAACAGAAGTAGTACCACTGACAGCAGAAGCAGAGTTAGAACTAGCAGAAAACAGGGAGATTCTAAAGAAACCAGTACATGGGGTGTACTATGACCCATCAAAAGACTTAATAGCAGAAATACAGAAGCAGGGGCAAAAC
>H-0043 OAMF_45_M_Het_INCP_may-13_may-13_5.5_58_B 
CCTCAAATCACTCTTTGGCAACGACCCCTCGTCACAGTAAAGATAGGGGGGCAACTAAMGGAAGCTCTRTTAGATACAGGAGCAGATGATACAGTAKTAGAAGAAATGACTTTRCCAGGAAAATGGAARCCAAAAATGATAGGRGGAATTGGAGGTTTTATCAAAGTAAGACARTATGATCARGTRYCHGTAGAAATCTGTGGACAWAAAGSTATGGGTACAGTRTTAGTAGGACCMACACCTGTCAACATAATTGGAAGAAATYTGTTGACTCAGATTGGTTGCACTTTAAATTTTCCCATTAGTCCTATTGAAACTGTACCAGTAAAACTAAAGCCAGGAATGGATGGCCCAAAAGTMAAACAATGGCCATTGACAGAAGAAAAAATAAAAGCRTTAGTAGAAATTTGTACAGARATGGAAAAGGAAGGRAAAATTTCAAAAATWGGRCCTGAAAATCCATACAATACTCCAGTRTTTGCCATAAAGAAAAAAGACAGTACTAAATGGAGAAAATTAGTAGATTTCAGAGAACTTAATAAGAGAACTCAAGACTTCTGGGAAGTTCAATTAGGAATACCACATCCCGCRGGGTTARAAAAGAGAAAATCAGTAACAGTACTGGATGTGGGDGATGCATATTTTTCTGTTCCCTTAGATAAGGACTTCAGGAAGTATACTGCATTCACCATACCTAGTATAAACAATGAGACACCRGGGAYTAGATATCAGTACAATGTGCTTCCACAAGGATGGAAAGGATCACCAGCAATATTCCAAAGTAGCATGACAAAAATCTTAGAGCCTTTTAGARYAAAAAATCCAGACATAGTTATCTATCAATACATGGATGATTTGTATGTAGGATCWGATTTAGAAATAGGGCAGCATAGAACAAAAATAGAGGAACTGAGRCAACAYCTGTTGAAATGGGGRTTYACCACACCAGACAAAAAGCATCAGAARGAACCTCCATTTCTTTGGATGGGTTATGAACTCCATCCTGATAAATGGACAGTACAACCTATAATGTTGCCAGAAAAAGAYAGCTGGACTGTCAATGACATACAGAAGTTAGTGGGAAAAYTGAATTGGGCAAGTCAGATTTATACAGGRATTAAAGTAAAGCAGTTATGTAAACTCCTTAGGGGARCCAAAGCACTRACAGAAGTAGTACCACTAACAGAAGAAGCAGAGTTAGARYTGGCAGAAAACAGGGAGATTCTAAAGAAACCAGTACATGGGGTGTACTATGACCCATCAAAAGAATTAATAGCAGAAATACAGAARCAGGGGCAAGGM
>H-0046 MYV_20_M_Het_INCP_abr-13_may-13_3.51_268_B
CCTCAAATCACTCTTTGGCAACGACCCCTCGTCACAATAARGATARGGGGGCAGATAAAGGAAGCTCTATTGGATACAGGAGCAGATGATACAGTATTAGAAGACATGGATTTGCCAGGAAAATGGAAACCAAAAATGATARGRGGAATTGGAGGTTTTATYAAAGTAAGACAGTATGATCAGATACCCATAGAAATCTGTGGACATAaagCtAtaGGTACAGTctTaAtaggacCTACACCTRtTaACATAATTGGAaGAAATcTgtTRacTcAgCttGGtTGCACtTTAAAttTTCCCATAAGtCCTATTGAAAcTGTACCAGTAAAATTaAAGCCAGGAATGGATGGCCCAAAaGttaaaCAATGGCCATTGACAGaAGaAAAAATAAAAGCatTAGTAGAAATTTGCACAGAAATGGAAAAGGAAGGAAAAATTTCAAAAATTGGGCCTGAAAACCCATACAATACTCCAGTATTTGCCATAARGAAAAAAGATAGTACTAAATGGAGAAAATTAGTAGATTTCAGAGAMCTTAATAAAAGAACTCAAGACYTCTGCGAAGTTCAATTAGGAATACCACACCCWGCAGGGCTAAAaAAGAAAAAATCAgtAACAGTACTaGATGTGGGTGATGCATATTTtTCAgTTCCCTTAGATAAAgAATTCaGGAaaTATACTGCrTTCAcCATACCTAGTATaAACAatGAGACACCagGGATTAGATATCAgTACAaTGTGCTaCCaCAgGGAtGGAAagGATCACCAGCAATATTcCaATATAgCATGACAAAAATCTTAGAGCCTTTTAgAASAAAAAATCCAGASaTAGTtaTCTATCAATATATGGATGATTtgTATGtAGGGYCTGACCTaGAAATAGGACAACATAGARCAAAARTAGAGGAACTGAGAGACCATYTGCTGAAGTgGGGGTTTACCACACCAGACAAGAAACATCAGAAAGAACCTCCATTTCKTTGGATGGGTTATGAACTCCATCCCGATAAATGGACAGTACAGCCTATAGTGCTGCCAGAAAAGGACAGCTGGACTGTCAATGACATACAGAAGTTAGTGGGAAAATTGAATTGGGCAAGTCAGATTTATCCAGGAATTAAAGTAAGGCAATTGTGTAAACTCCTTAGGGGARCCAAAGCACTAACAGAAGTAGTACCACTAACAGCAGAAGCAGAGCTAGAACTAGCAGAAAACAGGGAGATTYTAAAGACACCAGTACATGGAGTRTATTATGATCCATCAAAAGAATTAATAGCAGAAATACAGAAGCaGGGGCTAAAC
>H-0048 FGH_23_M_Het_HS_abr-13_may-13_5.64_17_B
CCTCAAATCACTCTTTGGCAACGACCCCTTGTCACAATAAAGATAGGGGGGCAACTAAAGGAAGCTCTATTAGACACAGGAGCAGATGATACAGTATTAGAAGACATAAATTTGCCAGGAAAATGGAAACCAAAAATGATAGGGGGAATTGGAGGTTTTATCAAAGTAAGACAGTATGATCAGRTATCTGTAGAAATTTGCGGACATAAAGCTGTGGGTACAGTATTARTAGGACCTACACCTGTCAACATAATTGGAAGAAATCTGTTGACCCAGATTGGTTGCACTTTAAATTTTCCCATTAGTCCTATTGAAACTGTACCAGTAAAACTAAAGCCAGGAATGGATGGGCCAAAAGTCAAACAATGGCCATTGACAGAAGAAAAAATAAAAGCATTAGTAGAAATTTGTACAGAAATGGAAAAGGAAGGAAAAATTTCAAAAATTGGGCCTGAAAATCCATACAATACTCCAGTATTTGCCATAAAGAAAAAGGACAGTACTAAATGGAGAAAATTAGTAGATTTTAGAGAGCTTAATAAAAGAACTCAAGACTTCTGGGAAGTTCAATTAGGGATACCACATCCCTCAGGGTTAAAAAAGAAAAAATCAGTAACAGTACTGGATGTGGGTGATGCATATTTYTCAGTTCCCTTAGATAAAGATTTTAGGAAGTATACTGCATTCACCATACCTAGTATAAACAATGAGACACCAGGGATTAGATATCAGTACAATGTGCTTCCACAAGGATGGAAGGGATCACCGGCAATATTCCAAAGTAGCATGACAAAGATCTTAGAGCCTTTTAGAAgTAAAAATCCAGACATAGTTATCTATCAATACATGGATGATTTGTATGTAGGATCTGATTTAGAAATAGGGCAGCATAGAACAAAAATAGAGGAACTRAGACAACATCTGTTGAAATGGGGATTTACCACACCAGACAAGAAACATCAGAAAGAACCCCCATTCCTGTGGATGGGGTATGAGCTCCATCCCGATAAATGGACAGTGCAGCCTATAAAGCTGCCAGAAAAGGACAGCTGGACTGTCAATGACATACAAAAGTTAGTGGGAAAATTAAATTGGGCAAGTCAGATTTATACAGGGATTAAAGTAAAGCAATTATGTAAACTCCTTAGGGGGACCAAAGCACTAACAGAARTAGTACCACTAACAGCAGAAGCAGAATTAGAACTGGCAGAAAACAGGGAAATTTTAAAGARCCCAGTACATGGGGTGTACTATGACCCATCAAAAGAATTAATAGCAGAAATACAAAAGCAGGGGGAAGGG
>H-0049 EAV_29_M_MSM_HS_abr-13_may-13_5.64_25_B
CCTCAAATCACTCTTTGGCAACGACCCATAGTCACAATAAAGGTAGGGGGGCAACTAAAGGAAGCTCTATTAGACACAGGAGCAGATGATACAGTATTAGAAGAAATGAATTTGCCAGGAAAATGGAAACCAAAAATGATAGGGGGAATTGGAGGTTTTATCAAAGTAAGACAATATGATCAGATACTTGTAGAAATCTGTGGACATAAAGCTATAGGTACAGTRTTAGTAGGACCCACACCTGTCAACATAATTGGAAGAAATCTGTTRACTCAGCTTGGTTGCACTTTAAATTTTCCCATTAGTCCTATTGACACTGTACCAGTAAAACTAAAGCCAGGAATGGATGGCCCAAAAGTTAAACAATGGCCATTAACAGAAGAGAAAATAAAAGCaTTAGTAGAAATTTGTACAGAAATGGAAAAGGAAGGAAAAATTTCAAAAATTGGGCCTGAAAATCCATATAATACTCCAGTATTTGCCATAAAGAAAAAAGACAGTACTAAATGGAGAAAAYTAGTAGATTTCAGAGAACTTAACAAGAGAACTCAAGACTTCTGGGAAGTCCAGTTAGGAATACCACATCCTGCAGGGTTRAAAAAGAAAAAATCAGTAACAGTACTGGATGTGGGTGATGCATATTTTTCAGTTCCTTTAGATAAAGAYTTCAGGAAGTATACAGCATTCACCATACCTAGTATAAACAATGAGACACCAGGGATTAGATATCAGTACAATGTGCTTCCACAAGGGTGGAAAGGATCACCAGCAATATTCCAAAGTAGCATGACAAAAATCTTAGAGCCTTATAGAGCAAAAAATCCAGACATAGTCATCTATCARTACATGGATGATTTGTATGTAGGATCTGATTTRGAAATAGGGCAGCATAGAACAAARGTAGAGGAACTGAGACAACATCTGCTGAAGTGGGGATTAACCACACCaGATAAAAAGcATCAgAAAGAACCCCCATTTCTTTGGATGGGATATGAACTCCATCCTGATaAATGGACAGTACAGCCTATagTgCTGCCAgAAaAAGACAgCTGGACTGTCAATGACATACAGAAGTTAGTGGGAAAAttGAAtTGGGCAAGtCAGATTTATCCaGGGatCaagGTAAGGCAATTATGTaaaCTCCTTAGGGGAACCAAagCACTaACAgAARTAaTACCACTAACAGAAGAAGCAGAGtTAGAACTGGCAGAAAACAGGGAAATTCTAAGCAAACCAGtACATGGGGTGTACTATGACCCATCAAAAGAATTAATAGCAGAAATACAGAAGCAGGGGCAAGAC
>H-0050 FAR_39_W_Het_HS_abr-13_may-13_2.62_709_B
CCYCAGATCACTCtTtggCAACGACCCCTCGTCACAATAAGGGTAGGGGGGCAAATaAAAGAAGCTcTCTTAGATACAGGAGCAGATGATACAGTGTTAGAAGAAATGTATATACCAGGGAGCTGGAAACCAAAAATGATAGGGGGAATTGGAGGTTTTATCAAAGTAAGACAGTATGAGGAAGTAACTATAGACATTTGTGGACATAAAGCTACAGGTACAGTGTTAATAGGACCTACACCTGTCAACATAATTGGAAGAAATCTGTTGACTCAGATTGGTTGTACTTTAAATTTCCCCATTAGTCCTATTGATACTATACCAGTAAAACTAAAGCCAGGAATGGATGGCCCGAAAGTTAAACAATGGCCATTGACAGAAGAAAAAATAAAAGCATTAGTAGAAATTTGTACAGAAATGGAAAAGGAAGGAAAGATTTCAAAAATTGGGCCTGAAAATCCATACAATACTCCAGTATTTGCCATAAAGAAAAAAGACGGTACTAAATGGAGAAAATTAGTAGATTTCAgAGAACTTAATAAGAGAACTCAAGACTTCTGGGAAGTTCAATTAGGAATACCaCaTCCCGCAGGATTAAAAAaGAAAAAATCAGTAACaGTGCTAGATGTGGGTGATGCATATTTCTCAGTTCCATTAgATCCAGACTTCAGGAAGTATACTGCATTCACCATACCTAGtATAAACAATGAGACACCAGGGATTAGATATCAGTATAATGTGCTACCACAAGGATGGAAAGGATCACCAGCaATATTTCAAAGTAGCATGACAAAAATCCTAGAGCCTTTTAGAAAACAGAACCCAGAGATAGTCATTTATCAATaCATGGATGATTTGTATGTAGGCTCTGACTTAGAAATAGGGCAGCATAGAACAAAAATaGAAGAACTGAGAAAACATCTTTTGAGGTGGGGATTAACCACACCAGATAAGAAACATCAGAAAGAACCTCCATTTcTTTGGATGGGTTAcGAACTCCATCcTGATAAATGGACaGTaCAGCCTATAGTACTGcCAGAAAAAGACaGCTGGaCTGTTAATgATATACAGAAGTTAGTGGGAAAATTGAATTGGGCAAGTCAGATTTTTGCAGGAATTAAAGTGAGACACTTATGTAAACTCCTTAGGGGAGCCAAATCACTAACaGAAGTAGTACCACTAACAGAAGAAGcAGAACTAGAACTGGcAgAAAACaGGGAAATCCTAAAAAATCCAGTGCATGGAGTATACTATGACcCATCGAAAGATTTAATAGCAGAAATACAGAAGCAGGGGGAAGGT
>H-0051 PRRS_41_M_MSM_HS_may-13_may-13_5.18_60_B
CCTCAAATCACTCTTTGGCAACGACCCCTcGTCaHaaTAAAGGTTGGGGGGCAACTAAAGGAAGCTCTATTAGACACAGGAGCAGATGATACAGTATTAGAAGAAATgRAtTTGCCAGGRARATGGAAACCAAAAATGATAGGGGGAATTGGAGGTTTTATCAAAGTAAGACAGTATGATCAGATACTCRTAGAAATCTGTGGGCATAAAGCTATAGGTACAGTATTAGTAGGACCCACACCTGTCAACATAATTGGAAGAAATCTGTTGACTCAGATTGGTTGTACTYTAAATTTTCCTATTAGTCCTATTGAAACTGTACCAGTAAAATTAAAGCCAGGAATGGATGGCCCAAGAGTTAAACAATGGCCATTGACAGAAGAAAAAATAAAAGCATTAGTAGAAATTTGTACAGAAATGGAAAAGGAAGGRAAAATTTCAAAAATTGGgCCTGAAAAYCCATACAATACTCCARTATTTGCYATAAAGAAAAAAGACAGTWCTAAATGGAGAAAATTAGTAGATTTCAGRGAACTTAATAAGAGRACTCAAGACTTCTGGGAAGTCCAATTAGGAATACCACATCCTGCAGGGTTAAAAAAGAAAAAATCAGTAACAGTACTRGATGTGGGTGATGCATATTTTTCAGTTCCCTTAGATAAAGAATTCAGGAAATATACTGCATTTACCATACCTAGTACAAACAATGAGACACCAGGGATTAGATATCAGTACAATGTGCTTCCACAAGGATGGAAAGGATCACCAGCAATATTCCAAWGTAGCATGACAAAAATCYTAGAgCCTTTTAGAAAASAAAATCCAGAAATAGTTATCTATCAATACATGGATGATTTGTATGTAGGATCTGACTTAGAAATAGGACAGCATAGAATAAAAATAGAGGAACTGAGACAGCATCTGTTGAGGTGGGGATTTACCACACCAGACAAAAAACATCAGAAAGAACCYCCATTTCTTTGGATGGGTTATGAACTCCATCCYGATAAATGGACAGTACAGCCTATAATGCTGCCAGAAAAGGACAGCTGGACTRTCAATGACATACAGAAGTTAGTGGGAAAACTGAATTGGGCAAGTCAGATTTATWCAGGGATTAAAGTAAAGCAATTATGTAAACTCCTTAGGGGAGCCAAATCACTAACAGAAGTAGTACCACTAACAGCAGMAGCAGAGTTAGAACTGGCAGAAAAYAGGGARATTcTAAAGAAACCAGTRCATGGGGTGTACTATGACCCaTCAAAAGACTTAATAGCAGAAATACAGAAGCAGGGRCAAGAC
>H-0054 CAFS_33_M_Het_HS_mar-13_may-13_4.79_29_B
CCTCAGATCACTCTTTGGCAACGACCCCTCGTCACAATAAAGATAGGGGGGCAARTAAAAGAAGCTCTATTAGATACAGGAGCAGATGATACAGTGTTAGAAGAAATGTATWTGCCAGGGAAATGGAAACCAAAAATGATAGGGGGAATTGGAGGTTTTATCAAAGTAAGACARTATGAGGAAGTAACTATAGACATTTGTGGACATAAAGCTACAGGTACAGTGTTAATAGGACCTACACCTGTCAACATAATTGGAAGAAATCTGTTGACTCAGATTGGTTGYACTTTAAATTTTCCCATTAGTCCTATTGACACTATACCAGTAAAATTAAAGCCAGGAATGGATGGYCCAAAAGTTAAACAATGGCCATTGACAGAAGAAAAAATAAAAGCATTAGTAGAAATTTGTACAGAAATGGAAAAgGAAGGAAAGATTTCAAAAATTGGGCCTGAAAATCCATACAATACTCCAGTATTTGCCATAAAGAAAAAAGACAGTACTAAATGGAGAAAATTAGTAGATTTCAGAGAACTTAATAAGAGAACTCAAGACTTCTGGGAAGTTCAATTAGGAATACCACATCCYGCAGGATTAAAAAAGAAAAAATCAGTAACAGTACTAGATGTGGGTGATGCATATTTCTCAGTTCCATTAGATCCAGACTTCAGGAAGTATACTGCATTCACCATACCTAGTATAAACAATGAGACACCAGGGATTAGATATCAGTACAATGTGCTACCACAAGGATGGAAAGGATCACCAGCAATATTCCAAAGTAGCATGACAAAAATCCTAGAGCCTTTTAGAAAACAGAACCCAGASATAGTCATTTATCAATACATGGATGATTTGTATGTAGGMTCTGACTTAGAAATAGGGCAGCATAGAACAAAAATAGARGAACTGAGASAACATCTKTTGAgGTGGGGATTAACCACACCAGATAAGAAACATCAGAAAGAACCTCCATTTCTTTGGATGGGTTATGAACTCCATCCYGATAAATGGACAGTACAGCCTATAGTACTGCCAGAAAARGACAGCTGGACTGTTAATGACATACAGAAGTTAGTGGGAAARTTGAATTGGGCAAGTCAGATTTTTGCAGGRATTAAAGTGAAACACTTATGTAAACTCCTTAGGGGAGCCAAATCCCTAACAGMAGTAGTACCACTAACAGAAGAAGCAGAAYTAGAACTGGCAGAAAACAGGGAAATCCYTAAAGAACCAGTGCATGGAGTRTACTATGACCCATCAAAAGATTTAATAGCAGAAATACAGAAGCAGGGGGAAGGT
>H-0055 EJZ_31_W_Het_INCP_ene-02_jun-13_3.52_103_B_+48M_TX
CCTCAAATCACTCTTTGGCAACGACCCCTCGTCACAATAAAGATAGGGGGGCAAATAAAGGAAGCTTTATTGGATACAGGAGCAGATGATACAGTATTAGAAGAAATGAATTTGCCAGGGAGATGGAAACCAAAAATGATAGGGGGAATTGGAGGTTTTATCAAAGTaAGACAGTATGATCAGATAAATGTAGAAATATGTGGACATAAAGCTGTTGGTACAGTATTAGTAGGACCTACACCTGTCAACATAATTGGAAGAAATCTGTTGACTCAGATTGGCTGCACTTTAAATTTcCCCATTAGTCCTATTGAAACTGTACCAGTAAAATTAAAGCCAGGAATGGaTGGCCCAAAAGTTAAACAATGGCCATTGACAGAAGAAAAAATAAAAGCATTAGTAGAAATTTGTACAGAAATGGAAAAGGAAGGAAAAATTTCAAAAATTGGGCCTGAAAATCCATACAATACYCCAGTGTTTGCTATAAAGAGAAAAGAYGGTACTACATGGaGAAAATTAGTAGATTTCAGAGAACTTAATAAgAGAACTCAAGACTTCTGGGAAATTCAATTAGGAATACCACATCCCKCAGGGTTAAAAAAGAACAAGTCAGTAACAATACTGGATATTGGTGATGCATATTTTTCAGTTCCCTTGCATGAAGACTTCAGGAAGTATACTGCATTCACCATACCTAGTACAAACAATGAGACACCAGGGATTAGATATCAGTACAATGTGCTACCACAGGGATGGAAAGGATCACCAGCAATATTCCAAAGTACCATGATAAAAATCTTAGAACCTTTTAGAAAACAAAATCCAGAAATAGTTATTTGTCAATAcGTGGATGATCTGTATGTAGGATCTGACCTAGAAATAGGGCAGCATAGGGCAAAAGTaGAGGAACTGAGACAACAtCTGTTGAaGTGGGGATTCACcACACCAGACAAGAAATATCAGAAAGAACCtCCaTTTCTTTGGATGGGTTATGAACTCCACCCAGATAAATGGACAGTACAGCCTATAGTGCTGCCAGAAAAAGAaAGCTGGACGGTCAATGACATACAGAAGTTAGTGGGAAAATTAAATTGGGCAAGTCAGATTTATCCAGGAATTAAAGTAAGGCAATTATGCAAACTCATTAGGGGAACCAAAGCACTAACAGAAGTAGTAGCACTAACAGAAGAAGCAGAGCTAGAACTAGCAGAAAACAGGGAGATTCTAAAGACACCAGTACATGGAGTGTTTTATGACCCATCAAAAGACTTAATAGCAGAAATACAGAAGCAgGGGCAAGGC
>H-0056 SYZ_34_W_Het_INCP_feb-11_jun-13_2.92_128_B_17-47M_TX
CCTCAGATCACTCTTTGGCAACGACCCCTCGTCACAATAAAGATAGGGGGGCAACTAAAGGAAGCTCTGTTAGACACAGGAGCAGATGATACAGTATTGGAAGAAATGGAGTTGCCAGGAAGGTGGAAACCAAAAATGATAGGGGGAATTGGAGGTTTTATCAAAGTAAGACAGTATGATCAGATACTCATAGAAATCTGTGGACATAAAGCTATAGGTACAGTGTTAATAGGACCCACACCTGTCAACATAATTGGAAGAAACCTGTTGACTCAGATTGGTTGCACTTTAAATTTTCCCATTAGTCCTATTGAAACTGTACCAGTAAAACTAAAGCCAGGAATGGATGGCCCAAGAGTTAAACAATGGCCATTGACAGAAGAAAAAATAAAAGCATTAGTAGAAATTTGTACAGAAATGGAAAAGGAAGGAAAAATTTCAAAAATTGGGCCTGAAAACCCATACAATACTCCAGTATTTGCCATAAAGAAAAAGGATAGTACTAAATGGAGAAAATTAGTAGATTTCAGAGAACTTAATAAGAGAACTCAAGACTTTTGGGAAGTTCAATTAGGAATACCACACCCAGCAGGGTTAAAAAAGAATAAATCAGTAACAGTACTGGATGTGGGTGATGCATATTTTTCAGTTCCCTTAGATAAAGACTTCAGGAAGTATACAGCATTCACCATACCTAGTATAAACAATGAGACACCAGGGATTAGATATCAGTACAATGTGCTTCCACAAGGATGGAAGGGATCACCAGCAATATTCCAAAGCAGCATGACAAAAATCTTAGAGCCTTTTAGAAAAGAAAATCCAGACATAGTTATCTATCAATACATGGATGATTTGTATGTAGGCTCTGACTTAGAAATAGGACAGCATAGAACAAAAATAGAGGAACTGAGACAACATCTGTTGAGGTGGGGATTAACCACACCAGACAAAAAACATCAGAAAGAACCTCCATTTCTTTGGATGGGTTATGAACTCCATCCCGATAAATGGACAGTACAGCCTATAATGCTGCCAGAAAAAGACAGCTGGACTGTCAATGACATACAGAAGTTAGtGGGAAAATTGAACTGGGCAAGTCAGATTTATACAGGAATCAAAGTAAAGCAATTATGTAAACTCCTCAGGGGAACCAAAGCACTAACAGAAGTAGTACCACTAACAGAGGAAGCAGAGTTAGAGCTGGCAGAAAACAGGGAGATTCTAAAGAAACCAGTACATGGGGTGTACTATGACCCATCAAAAGACTTAATAGCAGAAATACAGAAGCAGGGGCAAGAC
>H-0059 GSV_53_M_Het_INCP_ene-98_jun-13_4.64_91_B
CCTCAGATCACTCTTTGGCAGCGACCCCTTGTCACAATAAAGATAGGGGGGCAACTAAAGGAAGCTCTATTAGACACAGGAGCAGATGATACAGTATTAGAAGAAATGARTTTGCCAGGAAAATGGAAACCAAAAATGATAGGGGGAATTGGAGGTTTTATCAAAGTAAGACAATATGATCAGATACCTGTAGAAATCTGTGGACATAAAGCTGtAGGTACAGTaTTAATAGGACCCACACCTGTCAACATAATTGGAAGGAATCTGTTGACTCAGCTTGGTTGCACTTTAAATTTTCCCATTAGTCCTATTGAAACTGTACCAGTMAAATTAAARCCAGGAATGGATGGCCCAAAAGTTAAACAATGGCCATTGACAGAAGAAAAaATAAAAGCCTTAGTAGAAATCTGTACAGAAATGGAAAAGGAAGGAAAAATTTCAAAAATTGGgCCTGAaaATCCATACAAtACTCCAGTATTTGCCATAAAGAAAAAAGACAGTACtaaaTGGaGAAAATTAGTAGATTTCAGAGAACTTAATAAGAGAACTCAAGACTTCTGGGAAGTTCAATTAGGAATACCACATCCCTCAGGGTTAAAAAAGAAAAAATCAGTAACAGTACTRGATGTGGGTGATGCATATTTtTCAGTTCCCTTAGATAAAGAATTCAGGAAGTATACTGCATTCACCATACCTAGTATAAACAATGAGACACCAGGAATTAGATATCAGTACAATGTGCTtCCACAAGGRTGGAAAGGATCACCATCAATATTCCAAAGTAGCATGACAAAAATCTTAGATCCTTTTAGAAAACAAAATCCAGAAATAGTTATCTATCAATACATGGATGATTTGTATGTAGGATCTGACTTAGAAATAGGGCAGCATAGAaCAAAAATAGAGGAACTGAGACAACATCTGTTGAGGTGGGGATTTACCACACCAGACAAAAAACATCAGAAAGAACCTCCATTTCTTTGGATGGGTTATGAACTCCATCCCGATAAATGGACAGTACAGCCTATAGTGCTGCCAGAAAARGACAGCTGGACTGTCAATGACATACAGAAGTTAGTGGGAAAATTRAATTGGGCAAGTCAGATTTATTCAGGAATTAAAGTAAGGCARTTATGTAAACTYCTTAGGGGAGCCAAAGCACTRACAGAAGTAGTACCACTAACAGAAGAAGCAGAGcTAGAAcTGGCAGAAAACAGGGAGATTTTAAAGACACCAGTACATGGGGTGTACTATGACCCATCAAAAGAYTTAATAGCAGAAATACAGAAGCAGGGGCAAGAC
>H-0060 NNPR_27_M_Het_INCP_dic-05_jun-13_4.47_38_B_+48M_TX
CCTCAAATCACTCTTTGGCAACGACCCCTAGTCACAATAAAGATAGGGGGGCAACTAAAGGAAGCTCTATTAGACACAGGAGCAGATGATACAGTATTAGAAGAAATGACTTTGCCAGGAAGATGGAAACCAAAAATGATAGGGGGAATTGGAGGTTTTATCAAAGTAAGACAGTATGATCAGATACCCATAGAAATCTATGGGAAAAAAGCTATAGGTACAGTATTAGTAGGACCCACACCTGTCAACATAATTGGAAGAAAYCTGTTGACTCAGATTGGTTGCACTTTAAATTTTCCCATTAGTCCTATTGAAACTGTACCAGTAAAAYTAAAGCCAGGAATGGATGGCCCAAAAGTTAAACAATGGCCATTGACAgAAGAAAAAATAAAAGCATTAGTAGAAATATGTGCAGAACTGGAAAAGGAAGGAAAAATTTCAAAAATTGGGCCTGAAAATCCATACAATACTCCAATATTTGCCATAAAGAAAAAGGAYGGTACTAAATGGAGAAAATTAGTAGATTTCAGRGAACTTAATAAGAGAACTCAAGACTTCTGGGAAGTKCAGTTAGGAATACCACAYCCCGCAGGgTTAAAAAAGAGAAAATCAGTAACAGTATTGGATGTGGGGGATGCATATTTTTCAATTCCATTAGATCCAGACTTCAGAAAGTATACTGCATTCACCATACCTAGTATAAACAaTGAGACACCAGGAGTTAGATATCAGTACAATGTACTTCCACAAGGATGGAAAGGATCACCAGCAATATTCCAAAGTAGCATGaCAAAgATCTTAGAgCcTTTTAGaAAAGAAAATCCAGACCTAGATATTTATCAATacGTGGATGATTTAtTGGTAGGATCTGACTTAGAAATAGGACAGCAtAGAGCAAAAATAGAgGAACTGAGACAACATCTGTTGAGGTGGGGATTGTcCACACCAGATAAAAAACATCAGAAAGAACCTCCATTTCTTTGGATGGGTTATGAACTCCATCCCGATAAATGGACAGTACAGCCTATAGTGCTGCCAGAAAARGATAGCTGGACTGTCAATGACATACAGAAGTTAGTGGGAAAATTAAATTGGGCAAGTCAGATTTATTCAGGGATTAAAGTAAAGCAATTATGTAAACTYCTTAGGGGAACCaAAGCACTAACAGAAGTAGTACCACTAACAGAAGAAGCAGAACTAGAACTGGCAGAAAACAGGGAGATTCTAAAGAAACCAGTaCATGGGGTGTACTATGACCCATCAAAAGACTTAATAGCAGAAATACAGAAGCAGGGGCAGGGC
>H-0061 JJMD_36_M_Het_INCP_abr-98_jun-13_3.66_225_B_+48M_TX
CCTCAGATCACTCTTTGGCAACGACCACTCGTCACAATAAAGATAGAGGGGCAAACAAAGGAAGCTCTATTGGATACAGGAGCAGATGATACAGTATTAGAAGAAATGAATTTGCCAGGAAGGTGGAAACCAAAAATGATAGGGGGAATTGGAGGTTTTATCAAAGTAAGACAGTATGATGARATAACCRTAGACATCTGCGGACATAAAGCTGTAGGTACAGTATTAATAGGACCTACACCTGTCAACATAAttGGaaGAAATCTGTTGACTCAAATTGGTTGCACTTTAAAtTTTCCCATTAGTCCtATtGAAACTGTACCAGTAAAATTAAAGCCaGGAATGGATGGcCCAAGAGTCAaACAGTGGCCATTGACAGAAGAAAAAATAAAAGCATTAATAGAGATTTGTACAgAAATGGAAAAGGAGGGACAGATTTCAaAAATTGGGCcTGAGAATCCATACAaTACTCCAGTATTTGcCaTAAAGaAAAAAGATAGTACAAGATGGAGAAAACTAGTAGATTTCAGAGAGCtTAATAAAAGAACTCAAGATTtCTGGGAAGTGCAATTAGGAATACCACATCCCGGAGGGCTAAAAAAgAAcAAatCAGTAaCAGTATTGGATGTGGGTGATGCATATTTCTCAGTTCCctTAGACAAAGAATTCAGRAAGTATACTGCATTCACCATACcTAGTGTGAaCAATGAGACGCCAGGGGTTagATATCAGTACAATGtGCTTCCACAgGGATGGAAAGgaTcgCCAGCAATATTTCAAGCTAGCAtGAcAAAAATCTTAGAGCCTTTTAGAAAACAAAATCCAGaCATAGTTATCTATCAATAcGTGGATGATTTGTATGTAGGATCTGATCTAGAAATaGGGCAACATAGGGCAAAAATAGAGGAACTGAGACAACATCTGTTGAAGTGGGGATTCTTCACACCAGACCAgAAACATCAGAAAGAACATCCATTTAATtGGATGGGTTATGAACTCCATCCTGATACGTGGACAGTACAACCTATAGTGCTGCCAGAAAAAGACAGCTGGACTGTCAATGACATACAGAAGTTAGTGGGAAAATTAAATTGGGCAAGTCAGATTTATGCAGGGATTAAAACAAAGCAATTATGTAAACTCCTTAGGGGAACCAAGGCACTAACAGAAGTAGTACCACTAACaGCAGAagcagAgCTAGAACTAGCAgAAAACAGGGAGATTYTAAAGACACCAgTACAtGGAGTGTATTATGACCCATCAAAAGACTTAATAGCAGAAATACaGAAGcAGGGGcAAGGC
>H-0062 JLVM_35_M_MSM_INCP_may-13_jun-13_5.02_7_B
CCTCAAATCACTCTTTGGCAACGACCCCTCGTCACAATGAAGATAGGGGGGCAACTAAAGGAGGCTCTATTAGATACAGGAGCAGATGATACAGTAATAGAAGAAATRAMTTTGYCAGGAAAATGGAAACCAAAAATGATAGGGGGAATTGGAGGTTTTATCAAAGTAAGACARTATGATCAGGTACCCATAGAAATTGAGGGACATAAAgTTATAGGTACAGTATTAGTAGGACCTACACCtGTCAACATAATTGGAAGAAATCTGTTGACTCAGCTTGGTTGTACTTTAAACTTTCCCATTAGTCCTATtGAAACTGTACCAGTAAAATTAAAGCCAGGAATGGATGGCCCAAAAGTTAAaCaaTgGCCATTAACAGAAGAAAAAATAAAAGCAtTAATAGAAATTTGtACAGAAATGgAaAAGGAAGGAAAAATTTCAAAAATtGGACCTGAAAATCCATACAATACTCCGGTATTTGCCATAAAGAAAAARGACAGTaCCAAATGGAGAAAATTAGTAGATTTCAGAGAGCTTAATAAGAGAACTCAAGACTTCTGGGAAGTTCAATTAGGAATACCMCATCCCGCAGGGTTAAAAAAGAAAAAATCAGTAACAGTACTRGATGTGGGTGATGCATATTTTTCAGTTCCyTTAGATGAAGAATTCAGAAAGTATACAGCATTTACTATACCTAGTACAAACAATGAGACACCAGGGATTAGATATCAGTACAATGTGCTGCCACAGGGATGGAAAGGATCACCAGCAATATTCCAAAGTAGCATGACAAAAATCTTAGAGCCTTTTAGRAAACAAAATCCAGAAATAGTTATCTATCAATACATGGATGATTTGTATGTAGGATCTGATTTAGAAATAGGGCAGCATAGAATAAAAATAGAGGAaTTAAGACAACATCTGTTAAAGTGGGGGTTTACCACACCAGACAARAAACACCAGAAAGAACCTCCATTTCTTTGGATGGGTTATGAACTCCATCCTGATAAATGGACAGTACAGCCTATAAWTCTGCCAGAAAAGGAAAGCTGGACTGTCAATGACATACAGAAGTTAGTAGGAAAATTGAATTGGGCAAGTCAGATTTATCCAGGGATTAAAGTAAAGCAATTATGTAAACTCCTTAGGGGAACCAAAGCACTAACAGAAGTAATACCACTAACAGAAGAAGCAGAACTAGAACTGGCAGAAAACAGGGAGATTCTAAAAGAACCAGTCCATGGAGTGTATTATGACCCATCAAAAGACTTAGTAGCAGAACTACARAAGCAGGGGAACGGT
>H-0063 RABP_22_M_Het_INCP_may-13_jun-13_4.92_435_B 
CCTCAAATCACTCTTTGGCAACGACCCCTCGTCCCAATAAGGATAGGGGGGCAAATAAAGGAAGCTCTATTAGACACAGGAGCAGATGATACAGTAGTAGAAGAAATGAGTTTGCAGGGAAAATGGAAACCAAAAATGATAGGGGGAATTGGAGGTTTTATTAAAGTAAGACAGTATGATCAGATACCAGTAGAAATCTGTGGCCATAAAGCTATAGGTACAGTATTAGTAGGACCCACACCTGTCAACATAATTGGAAGAAATCTGTTGACTCAGCTTGGTTGCACTTTAAATTTTCCCATTAGTCCTATTGAAACTGTACCAGTAAAATTGAAGCCAGGAATGGATGGGCCAAAAGTTAAACAATGGCCATTGACAGAAGAAAAAATAAAAGCATTAGTAGAAATTTGTACAGAAATGGAAAAGGAAGGAAAAATTTCAAAAATTGGGCCTGAAAATCCATACAATACCCCAGTATTTGCCATAAAGAAAAAAGACAGTACTAAATGGAGAAAATTAGTAGATTTCAGGGAACTTAATAAGAGAACTCAAGACTTTTGGGAAGTTCAACTAGGAATACCACATCCCGCAGGATTAAAAAAGAAAAAGTCAGTAACARTACTGGATGTGGGAGATGCATATTTTTCAGTTCCCTTAKACMAAGATTTCAGAAAGTACACTGCATTCACCATACCTAGTATAAACAATGAGACACCAGGGATTAGATATCAGTACAATGTGCTACCACAGGGATGGAAAGGATCACCAGCAATATTCCAAAGTAGCATGACAAAAATCTTAGAGCCTTTTAGAAAAGAAAATCCAGAAATAGTTATTTATCAATACATGGATGATTTGTATGTAGGATCTGATTTAGAAATAGGACAGCATAGAACAAAaATAGAGGAACTGAGACAACATCTGTTGAAGTGGGGGTTTACTACACCAGACAAAAAACATCAGAAAGAACCTCCATTTCTTTGGATGGGTTATGAACTCCATCCTGATAAATGGACAGTACAGCCTATAATGCTGCCAAACAAAGACAGCTGGACTGTCAATGACATACAAAAGTTAGTGGGAAAACTGAATTGGGCAAGTCAAATTTATGCAGGGATTAAAGTAAAGCAATTATGTAAACTCCTTAGGGGAGCCAAATCACTAACAGAAGTAGTACCACTGACAGAAGAAGCAGAGTTAGAACTGGCAGAAAACAGGGAGATTCTAAAGGAACCAGTACATGGGGTGTACTATGACCCATCAAAAGACTTAATAGCAGAACTACAGAAGCAGGGACTGGAT
>H-0066 EJMS_28_M_MSM_INCP_may-13_jun-13_5_286_B
CCTCAAATCACTCTTTGGCAACGACCCCTTGTCACAGTAAAGATAGCGGGGCAACTAAAGGAAGCTCTGTTAGATACAGGGGCAGATGATACAGTATTAGAAGAATTGAATTTGCCAGGAAAATGGAAACCAAAAATGATAGGGGGTATTGGAGGTTTTATCAAAGTAAAACAATATGATCAGATACCTCTAGAAATCTGTGGACATAAAGCTATAGGTACAGTATTAGTAGGACCTACACCTGTCAACATAATTGGAAGAAATCTGTTGACTCAGATTGGTTGCACTTTAAATTTTCCCATTAGTCCTATTGAAACTATACCAGTAAAATTAAAGCCAGGAATGGATGGCCCAAAAGTTAAACAATGGCCATTGACAGAAGAAAAAATAAAAGCATTARTRGAAATTTGTACAGAAATGGAAAAGGAAGGGAAAATTTCAAAAATTGGGCCTGAAAATCCATATAATACTCCAGTATTTGCCATAAAGAAAAAAGACAGTACTAAATGGAGAAAGTTAGTAGATTTCAGAGAACTTAATAAAAGAACTCAGGAGTTCTGGGAAGTCCAATTAGGAATACCACATCCTGCAGGGTTAAAAAAGAAAAAATCAGTAACAGTACTGGATGTAGGTGATGCATATTTTTCAATTCCCTTAGATAAAGAATTCAGGAAGTATACTGCATTTACCATACCCAGTACAAACAATGAGACACCAGGGATTAGATATATRTACAATGTACTGCCACAAGGATGGAAGGGATCACCAGCAATATTTCAAAGCAGCATGACAAAAATCTTAGAGCCTTTTAGAAAACAAAATCCAGACATAGTTATCTATCAATACATGGATGATTTGTATGTAGGATCTGACTTAGAAATAGGGCAGCATAGGACAAAAATAGAGGAACTGAGGCAACATCTGTTGAGATGGGGATTGACCACACCAGACAAAAAACATCAGAAGGAACCTCCATTCCTTTGGATGGGTTATGAACTCCATCCGGATAAATGGACAGTACAGCCTATAGTGCTGCCAGAAAAAGACAGCTGGAGTGTCAATGACATACAGAAGTTAGTGGGAAAACTAAATTGGGCAAGTCAGATTTACCCAGGGATTAAAGTAAAGCAATTATGTAAACTCCTTAAGGGGGTCAAAGCATTGACAGATATAGTACCACTAACAGAAGCAGCAGAGCTAGAACTAGCAGAAAATAGGGAGATTCTAAAAGAACCAGTACATGGAGTGTATTACGATCCAACAAAAGACTTAATAGCAGAGATTCAAAAGCAGGGACAAGGC
>H-0068 PSF_20_W_Het_INCP_ene-06_jun-13_3.45_15_B_+48M_TX
CCTCAAATCTCTCTTTGGCAACGACCCTTCGTCACAGTAAAAATAGAGGGACAGCTAATAGAAGCTCTATTAGACACAGGAGCAGATGATACAGTATTAGAAGAAATAAATTTGCCAGGAAGATGGAAACCAAAAATAGTAGGGGGGATTGGAGGTCTTGTCAAAGTAAGAGAGTATGATCAGGTATCTGTAGAAATTTGTGGACATAAAgTgGtaGGTACAGTATTAGTAGGACCCACACCTACCAACATAATTGGAAGAAATATTTTGACTAAGATTGGTTGCACTTTAAATTTTCCCATTAGTCCTATTGARACTGTACCAGTAAAACTAAAgCCAGGAATGGATGGCCCAAGAGTTAAGCAATGGCCATTGACAGAGGAAAAAATAAAAGCATTAGTAGAAATTTGTACAGAAATGGAAAAGGAAGGAAAAATTTCACGAATTGGGCCTGAAAATCCATACAATACTCCAGTATTTGCTATAAAGAAAAAAGATGGTACTAAATGGAGAAAAGTAGTAGATTTCAGAGAACTWAATAAAAGAACTCAAGACTTCTGGGAAGTTCAATTAGGAATACCACATCCCGCAGGGTTAAAAAAGAgAAAatcAGtAACAGTACTAGATGTGGGTGATGCMTATTTtTCAGTTCCCTTAGATGAAGACTTCAGGAAGTATACTGCATTCACCATACCTAGCATAAATAATGAGACACCAGGGATTAGATATCAATACAATGTGCTTCCACAAGGAtGGAAAGGATCACCAGCAATATTCCAATGTAGCATGACAAAAATcTTAGAGCCTTTTAGAAAAGGAAATCCAGACATAGATATCTATCAATACATGGATGATTTGTATGTAGCATCTGACTTAGAAATAGGGCARCATAGAACAAAgATAGAAGAACTGaGACAGCATCTGTTGAGGTGGGGATTTACCACACCAGAcAAAAAGCATCAAAAAGAACCKCCATTTCTTTGGATGGGTTATGAACTCCATCCCACTAAATGGACAGTACAGCCTATAGTGCTGCCAGAAAAAGACAGCTGGACTGTCAATGACATACAAAAGTTAGTAGGAAAATTGAATTGGGCAAGTCAGATTTATCCAGGGATTAAGGTAAGACAATTATGTAAACTCATTAGGGGAACCAAAGCACTAACAGARGTAGTACCAYTAACAGAAGAAGCAGAGTTAGAACTGGCAGAAAACAGGGAAATTCTAAAGAAACCAGTAARTGGGGTGTAYTATGACCCATCAAAAGACTTAATAGCAGAAATACAGAAGCAAGGGCAAGAt
>H-0071 MMZ_62_M_Het_INCP_jun-13_jun-13_5.99_136_B
CCTCARATCACTCTTTGGCAACGACCCATTGTCACAGTAAARATAGGGGGACAACTAAAGGAAGCTCTATTAGATACAGGAGCAGATGATACAGTAATAGAAGACATGARTTTGCCAGGAAAATGGAAACCAAAAATGATAGGGGGAATTGGAGGTTTTATCAAAGTAAGACAGTATGAACAGATACCCRTAGAAATCTGTGGATATAAAGctACAGGTACAGTGTTAGTGGGACCTACACCTGTCAATATAAKTGGAAGAAATCTGTTGaCTCAACTTGGYTGCACTTTAAATTTTCCTaTYAGTCCCATTGARAcTGTACCAGTAAAATTAAAGCCAGGAATGGATGGCCCAAAAGKTAAACAATGGCCATTGaCAGAAGAAAAAATAAAAGCATTAGTGGAAATTTGTACAGAAATGGAAAAGGAAGGGAAAATTTCAAAAATTGGGCCTGAAAATCCATACAATACTCCAGTATTTGCCATAAAGAAAAAAGACAGTACTAAATGGAGAAAATTAGTAGATTTCAGGGAACTTAATAAAAGAACTCAAGACTTCTGGGAAGTTCAATTAGGAATACCACACCCCGCAgGGTTAAAAAAGAAAAAATCAGTAACAGTACTGGATGTGGGTGATGCATATTTCTCAGTTCCCTTAGATAAAGAATTTAGAAAGTATACTGCATTTACCATACCTAGTATAAACAATGAGACACCAGGgRTTAGATATCAGTACAATGTGCTCCCGCAGGGATGGAAAGGATCACCAGCAATATTYCAGAGTAGCATGACAAAAATCTTAGAGCCTTTTAGGAAACAAAATCCAGACATAGAMATTTATCAATACATGGATGATTTGTaTGTAGGATcTGATTTAGAGATAGGGCARCATAGAACAAAAGTAGAGGAACTGAGACAACATCTGTTGAAATGGGGGTTTACCACACCAGACAAAAAACATCAGAAAGARCCtCCAtTCCTTTGGATGggTTaTGaaCTCCATCCtgATAAaTGgACAGTaCAACCtATaGTgCtgCCAGAaAAAGAaaCCTGgaCTGTCAATgACataCAGAaGTTAgTGGGaAAATTGAAtTGGGCaAGTCAGATTTACCCAGGGATYAAAGTAAgGCAATTatgTAAaCtCCTtagAGGaaCCAAaTCACTaaCAGAGGTAgTAyCACTAACAGAAGAAGCagAGCTgGAACtGGCAGAAaACAGGGAAATTcTAaAAGAACCAgTACatGGGGtATATTATGACCCAtCAAaagACTTAATAgCAGAAAtACAGAAACaggGGGAAgGC
>H-0072 IRV_45_W_Het_HS_ago-12_jun-13_4.37_666_B
CCTCAAATCACTCTTTGGCARCGACCCCTTGTTSCWATAAAGGTAGGGGGGCAAATAAAGGAAGCTCTATTAGACACAGGAGCAGATGATACAGTATTAGAAGACATRGATTTGCCAGGAAGATGGAAGCCAAAAATGATAGGGGGAATTGGAGGTTTTATCAAAGTAAGACAGTATGATCAGGTAGGCATAGAAATCTGTGGAYATAAAGTTACAGGTACARTATTAGTAGGACCCACACCTGTcAACATAATTGGAAgAAATcTGTTGACTCAGCTTGGTTGCACTTTAAATTTTCCCATTAGTCCTATTGAAACTGTACCAGTAAAACTAAAGCCAGGAATGGATGGCCCAAAAGTTAAACAATGGCCATTGACAGAAGAAAAAATAAAAGCATTAGTAGAAATTTGTACAGAAATGGAAAAGGAAGGAAAAATTTCAAAAATTGGGCCTGAAAATCCCTACAATACTCCAGTATTTGCCATAAAGAAAAAAGACAGTACTAAATGGAGGAAATTAGTAGATTTTAGAGAACTTAATAAAAGAACTCAAGAGTTTTGGGAAGTTCAGCTAGGAATACCACATCCAGCAGGGTTAAAAAAGAAAAAATCAGTAACAGTATTGGATGTGGGTGATGCATATTTTTCAGTTCCCTTAGATGAAAAATTCAGGAAGTATACTGCATTCACCATACCTAGTGTAAATAATGAGACGCCRGGGATTAGATACCAGTACAATGTGCTTCCGCAAGGATGGAAaGGATCACCAGCAATATTTCAAAGTAGCATGACAAAAATCTTAGAGCCTTTTAGAAAAAAGAATCCAGACATAGTTATCTATCAATACATGGATGATTTGTATGTAGGATCTGACTTAGAAATAGGGCAGCATAGAACAAAAATAGAGGAACTGAGACAACACCTGTTGAGGTGGGGATTTACCACACCAGACAAAAAACATCAGAAAGAACCTCCATTCCTTTGGATGGGTTATGAACTCCATCCAGATAAATGGACAGTACAGCCTATAATTCTGCCAGAAAAGGATAGCTGGACTGTCAATGATATACAGAAGTTAGTGGGAAAATTAAATTGGGCAAGTCAGATTTACTCAGGAATCAAAGTAAAGCAATTATGTAAACTCCTTAGGGGAACCAAAGCATTAACAGAAGTAGTACCACTAACCGCAGAAGCAGAATTAGAACTGGCAGAAAATAGAGAAATTCTAAAGAACCCAGTACATGGGGTGTACTATGACCCATCAAAAGACTTAATAGCAGAACTACAGAAGCAGGGGCAAGTC
>H-0073 RAHR_49_W_Het_HS_abr-06_jun-13_3.59_515_B_+48M_TX
CCTCAAATCACTCTTTGGCAACGGCCCCTYGTCACAGTAAAGGTAGGGGGGCAACTAAAGGAAGCTCTATTAGATACAGGAGCAGATGATACAGTATTAGAAGAAATAAATTTACCAGGGAGGTGGAAACCAAAAATGATAGGGGGAATTGGAGGTTTTATCAAAGTAAGACAATATGATCAGGTACTTGTAGAAATTTGTGGACGTGAAGCTRTAGGTACAGTATTAGTAGGGCCTACACCTGTCAACATAATTGGAaGAAAYTtGTTGACTCAGATTGGRTGCACTTTAAATTTTCCCATTAGCCcTATTGAGACTGTACCAGTAAAATTAAAGCCASGAATGGATGGCCCAAAAGTYAAACAATGGCCATtGTCaGAAGAAAAAATAAAGGCATTAMTaGAAATTTGtGCAGAAATGGAAAaGGAAGGAAAAATTTCAAARATTGgGCCtGARAATCCaTACAATACTcCAGTATTTgCCATAARGAAAAAAGACAGTACCAGATGGAGAAAATTAGTAGATTTCAGAGAACTTAATAAGAAaaCTCAAGACTTTTGGGAGGTTCAATTAGGAATACCACATCCTGCAGGGTTAAAAAAGAACAAGTCAGTAACAGTACTGGATGTGGGTGATGCATATTTTTCARTTCCACTATATGAAGACTTCaGGAAGTATACTGcATTTACCATACCyAGTACGAACAATGAGACRCCAGGAATTAGATATCAATACAATGTGCTGCCaCAGGGATGGAAAGGGTCACCAGCAATATTCCAAAGTAGCATGACAAAAATCTTAGAGCCTTTTAGAAAACAGAATCCaGAAaTAGTCATCTGTCAATACGTGGATGATTTGTATGTAGGATCTGACCTAGAAATAGAGCAGCatAGAAtAAAAATAGAGGAACTGAGACAGCaTCTGTTAGcGTGGGGATTTACCACACCAGAMCAAAAACATCAGAAAGAACMCCCATTCCGTTGGATGGGTTATGAACTCCATCCTGATAAATGGACAGTACAGCCTATAGTGCTGCCAGAAAAGGACAGCTGGACtGTCAATGACATACAGAAATTAGTGGGAAAATTAAACTGGGCAAGTCAGATTTACCCAGGGATTAAAGTAAAACAGTTATGYAAACTTCTTAGGGGAACCAAGGCATTAACAGAAGTAGTAACTCTaACAAGAGAAGCAGAGCTAGAACTRGCAGAAAACAGGGAGATTCTAAAAGAACCAGTACATGGAGTGTATTATGACCCATCAAAAGACYTAATAGCAgAAATACAGAAGCaGGGACAAGGC
>H-0074 NM_32_M_Het_HS_ene-11_jun-13_4.44_159_B_17-47M_TX
CCTCAAATCACTCTTTGGCARCGACCTCTTGTCACAATAAAGGTAGGGGGGCAAATAAAAGAAGCTCTATTAGACACAGGAGCAGATGATACAGTATTAGAAGAAATGARTTTGCMAGGAARATGGAAACCaAAAATGATAGGGGGAATTGGAGGTTTTATCAAAGTAAGaCAGTATGATCAGATACTCATAGAAATcTGTGGACATAGAGCTATRGGTACAGTRTTAATAGGACCCACACCTGTCAACATAATTGGAAGGAATTTGTTGACTCAGATTGGTTGCACTTTAAATTTTCCCATTAGTCCTATTGAAACTGTACCAGTGAAACTAAAGCCAGGAATGGATGGCCCAAAAGTTAAACAATGGCCATTGACAGAAGAAAAAATAAAAGCATTAATAGAAATTTGTACAGAAATGGAAAAGGAAGGAAAAATTTCAAAAATTGGGCCTGAAAATCCGTACAACACTCCAATATTTGCCATAAAGAAAAAAGACAGTACTAAATGGAGAAAATTAGTAGATTTCAGGGAACTCAACAAGAGAACTCAAGACTTCTGGGAAGTTCAATTAGGAATACCACATCCCGCAGGGCTAAAAAAGAAAAAATCAGTAACAGTACTGGATGTGGGTGACGCATATTTTTCAATTCCCTTATATGAAGACTTCAGGAAGTATACTGCGTTCACCATACCTAGCACAAACAATGAGACACCAGGGACTAGATATCAGTACAATGTGCTTCCACAAGGATGGAAAGGATCACCAGCAATATTCCAAAGTAGCATGACAAAAATCTTAGAGCCTTTTAGAAAAGAAAATCCAGACATAGTTATCTATCAATACATGGATGATTTGTATGTAGGGTCTGACTTAGAACTAGGGCAGCATAGATCAAAAATAGAGGAACTGAGAAAACATCTGTTGGGGTGGGGATTAACCACaCCAgACAAAAAGCATCAGAAAGAACCTCCaTTTCTTTGGATGGGTTATGAACTCCATCCCGATAAATGGACAGTACAGCCTATAATGCTRCCAGAAAAAGACAGCTGGACTGTTAATGACATACAGAAGCTAGTGGGAAAATTGAATTGGGCAAGTCAGATTTATACAGGGATTMAAGTAAAGCAATTATGTAAACTCCTTAGAGGAACCAAAGCACTAACAGAARTAGTACCACTAACAGCAGAAGCAGAGATAGAACTGGCAGAAAACAGGGAGATTTTAAAGAAACCAGTACATGGGGTGTACTATGACCCATCAAAAgACTTAATAGCAGAAATACAGAAGCAGGGACAAGGC
>H-0075 JPHR_23_M_MSM/Het_HS_may-13_jun-13_6.02_69_B
CCTCAAATCACTCTTTGGCAACGACCCMTTGTCACAATAAAGATAGGGGGGCAACTAAAGGAAGCTCTATTAGACACAGGAGCAGATGATACAGTATTAGAAGAAATRACWTTGCCAGGAAAATGGAAACCAAAAATGATAGGGGGAATTGGAGGTTTTATCAAAGTAAGACAGTATGATCAGATATCTRTAGAAATTTGCGGGCATAAAGCTGTGGGTACAGTATTAGTAGGACCTACACCTGTCaaCATAATTGGAAGgAATCTGTTGACCCAGATTGGTTGCACTTTAAATTTTCCCATTAGTCCTATTGAAACTGTACCAGTAAAACTAAAGCCAGGAATGGATGGGCCAAAAGTCAAACAATGGCCATTGACAGAAGAAAAAATAAAAGCATTAGTAGAAATTTGTACAGAAATGGAAAAGGAAGGAAAAATTTCAAAAATTGGGCCTGAAAATCCATACAATACTCCAGTATTTGCCATAAAGAAAAAGGACAGTAcTAAATGGAGAAAATTAGTAGATTTTAGAGAACTTAATAAAAGAACTCAAGACTTCTGGGAAGTTCAATTAGGAATACCACATCCCTCAGGGTTAAAAAAGAAAAAATCaGTAACAGTACTAGATGTGGGTGATGCATATTTCTCAgTTCCTTTAGATAAAGAtTTCAgGAAGTATACTGCATTCACCATACCTAGTATAAACaaTGAGACACCaGGGATtAGATATCAgTACAATGTGCTTCCaCaaGGAtGGAAGGGAtCACCGGCAATATTCCaaAGTAGCATGACAAAgATCTTAGAGCCTTTTAGAAGTAAAAATCCAGACATAGTTATCTATCAATACATGGATGATTTGTATGTAGGATCTGATTTAgAAATAGGGCAGcATAGAACAAAAATAgAGGAACTAAgACAACaTCTGTTGAAATGGGGATTTACCACACCAGACAAGAAACATCAGAAAGAACCCCCaTTCCTTTGGATGGGGTATGAACTCCATCCYGATAAaTGGACagTGCAGCCTATAAAGCTGCCAGAAAAGGACAGcTGGACtGTCAATGACaTACAAAAGTTAGTGGGAAAATTAAATTGGGCAAGTCAGATTTATACAGGGATtAAAGTAAAGCAATTATGTAAACTCCTtAGRGGGACCAAagCACTAACAGAAGTAGTACCAYTAACAgCAGAAGCAGAATTAGAACTGGCAGAGAACAGGGAAATTTTAAAGARCCCAGTACATGGGGTGTACTATGACCCATCAAAAGACTTAATAGCAGAAATACAAAAGCAGGGGCAAGGc
>H-0076 SDMS_35_M_Het_HS_may-13_jun-13_4.57_52_B
CCTCAAATCACTCTTTGGCAACGACCCCTCGTCTCAATAAAGATAGRGGGGCAAAYAAAGGAAGCTYTATTRGATACAGGAGCAGATGATACAGTATTAGAAGACATGCCTTTGCCAGGAAGATGGAAACCAAAAATGATAGGGGGAATTGGAGGTTTTATCAAAGTAAAACAGTATGATCAGRTACCTATAGAAATTTGTGGACATAAAGCTGTAGGTACAGTGTTAGTAGGACCTACACCTGTCAACATAATTGGAAGGAACYTGTTGACTCAGCTTGGTTGCACTTTAAATTTTCCTATTAGTCCTATTGACACTGTACCAGTAAAGTTAAAGCCAGGAATGGATGGCCCAAAAGTTAAACAATGGCCATTGACAGAAGARAAAATAAAAGCATTARTAGAAATTTGTRCAGAGATGGAAAAGGAAGGGAAAATTTCAAAAATTGGGCCTGAAAATCCATaCAATACTCCAGTATTTGCCATAAAGAAAAAAGACAGTACTAAATGGAGAAAATTAGTAGATTTCAGAGAACTTAATAAGAGAACTCAAGATTTTTGGGAAGTTCAATTAGGAATACCACATCCCGCGGGGCTAAAAAAGAAAAAATCAGTAACAGTACTGGATGTAGGTGATGCATATTTTTCAGTTCCCTTAGATAAAGAATTCAGGAARTATACTGCATTcACCATACCTAGTACaAACAATGAGACACCAGGGATTAGATATCAGTACAATGTGCTTCCACAGGGATGGAAAGGATCACCAGCAATATTCCaATGTAGCATGACAAAAATCTTAGAACCTTTTAGAAAACAAAATCCAGATATAGTTATCTATCAATACATGGATGATTTGTATGTAGGATCTGACCTAGAAACAGGGCAACATAGAACAAAAATAGAGGAACTGAGACAACATcTGTTgAgATGGGGGTTAACTACACCAGACAaGAAAcaTCagAAAGAACCTCCATTTcTTTgGATGGGATATGAACTCCATCCAGATAAATGGACAGTACAACcTATAATGCTGCCAGAAAAAGACAGCTGGACTGTCAATGACATACAGAAGTTAGTGGGAAAATTAAATTGGGCAAGTCAGATTTATCCAGGGATTAAAACAAAGCAGTTATGTAAACTCCTTAGGGGAACCAAAGGACTAACAGAAATAGTACCACTAACAGAAGAAGCAGAGCTAGAACTAGCAGARAACAGGGAGATTTTAAAGACACCAGTACATGGGGTATATTATGACCCATCAAAAGACTTAATAGCGGAAATACAGAAGCAGGGGCAGGGC
>H-0078 JHP_36_M_Het_HS_ago-06_jun-13_4.46_226_B_17-47M_TX
CCTCAAATCACTCTTTGGCAACGACCCCTcGTCACAGTAAAGATAGGRGGGCAAATAAAGGAAGCTCTATTAGACACAGGAGCAGATGATACAgTATTAGAAGACATGAATTTGCCAGGAAGATGGAARCCAAAAATGATAGGGGGAATTGGAGGTTTTATCAAAGTAAGACAGTATGATCAGATAAGCATAGAAATCTGTGGGCATAARGTTAcGGGTACAGTATTAGTAGGACCCACACCTGTCAACATAATTGGAAGAAATCTGTTGACTCAGCTTGGTTGCACTTTAAATTTTCCCATTAGTCCTATTGAAACTGTACCAGTAAAACTAAAGCCAGGAATGGATGGCCCAAAAGTTAAACAATGGCCATTGACAGAAGAAAAAATAAAAGCATTAGTAGAAATTTGTACAGAACTGGAAAAGGAMGGAAAAATTTCAAAAATTGGGCCTGAAAATCCCTAYAATACTCCAGTATTTGCCATAAAGAAAAAGGACAGTACTAAATGGAGAAAATTAGTAGATTTTAGAGAACTTAATAAGAGAACTCAAGACTTCTGGGAAGTTCAATTAGGAATACCCCATCCTKCaGGGTTAAAAAAGAACAAATCAGTAACAATACTAGATGTGGGTGATGCATATTTTTCAGTTCCCTTAGATAAAGACTTCAGGAAGTATACTGCATTCACCATACCTAGTATGAACAATGAGACACCAGGGATTAGATATCAGTACAATGTGCTTCCACAAGGATGGAAAGGATCACCAGCAATTTTYCAAAGTAGCATGACAAAAATTTTAGAGCCTTTTAGAAAAGCAAATCCAGATATAGTTATCTACCAATAYGTGGATGATTTGTATATAGGCTcTGaCTTAGAAATAGGGAAGCACAGAGCAAAAATAGAGGAACTGAGACAGCATCTGTGGAAGTGGGgATTTTaCACACCAGACAaAAAACATCAgaAAGaACCTCCATTTcttTgGATGGGTTATGAACTCCATCCAGATARATGGACAGTACAGCCTATAACTCTGCCAGAAAAGGATAGCTGGACTGTCAATGACATACAGAAGTTAGTGGGAAAATTAAATTGGGCRAGTCAGATTTACTCAGGAATTAAAGTAAAGCAATTATGTAAACTCCTTAGAGGAMCCAAAGCATTAACAGAAGTAGTACCAYTAACAGCAGAAGCAGAATTAGAACTGGCAGAAAACAGAGAAATTCTAAGGAACCCAGTACATGGGGTGTACTATGACCCATCAAAAGACTTAATAGCAGAGMTACAGAAGCAGGGGGAAAGC
>H-0079 RMF_53_W_Het_HMCR_jul-12_jun-13_5.22_181_B_+48M_TX
CCTCAAATCWCTCTTTGGCAACGACCCTTCGTCGAAGTAAAGATAGGGGGGCACCTAATAGAAGCTCTATTAGACACAGGAGCAGATGATACAGTATTAGAAGAAATAAATTTGCCAGGAAGATGGAAACCAAAAATAATAGGGGGAATTGGAGGTTTTGTTAAAGTAAGAGAATATGAGCAGGTACCTGTAGAAATCTATGGACGTAAAACTCTGGCTACAGTATTAGTAGGACCCACACCAKgCAACGTARTTGGAAGAAATCTGATGACTCAGATTGGTTGCACTTTAaATTTCCCTATTAgTCCTaTWGaAaCTGTACCAGTAAAATTAAaGCSAGGARTGGaTGGCCCAaGAGTTAAACRATGGYCATTGAcAGAAGAGAAAATAAAAGCATTATTAGAAATTTGTACAGAatTGGAAGAGGcAGGAAAAATTTCAAAAaTTGGGcCTGAAAATCCATACAATACTCCAGTATTTGCCATAAAGAAAAAGAACAGTACTAAATGGAGRAAATTAgTRGATTTYAGAGAACTTAATAAGAGAACTCAAGACTTCTGGGAAGTTCAATTAGGAATACCACATCCCKCAGGGTTAAAAAaGAASAAATCAGTAACAGTACTGGATGTGGGTGATGCATATTtTTCAATTCCCTTAGATGAAgACTTCAGGAAGTATACTGCATTCACCATACCTAGTACAAATAATGAGACACCAGGGATTAGATATCAGTACAATGTCCTTCCACAAGGATGGAAAGGATCACCAGCAATATTcCAATGTAGCATGACAAAAATTTTAGAGCCTTTTAGAAAAGgAAATCCAGACATAATTATCTATCAATATGTGGATGATTTGTATGTAGGATCYGACTTAGAAATAGGACAGCATAGAGCAAAAGTAGAGGAACTGAGACAACATCTGTGGAGGTGGGGGTTTTACACACCAGACAACAAACATCAGAAAGAACCTCCATTTCTTTGGATGGGTTATGAACTCCATCCCGATAAATGGACAGTACAGCCTATAATGCTGCCAGAAAAGGACAGCTGGACTGTCAATGACATACAGAAGTTAGTGGGAAAGTTAAATTGGGCAAGTCAGATTTACTCAGGGATTMAAGTAAAGCAATTATGTAAACTCCTTAGGGGAACTAAAGCATTAACAGAAGTAGTACCACTAACAGAAGAAGCAGAGTTAGAACTGGCAGAAAACAGGGAGATTTTAAAGAAACCAGTACATGGGGTGTACTATGACCCATCAAAAGAATTAATAGCAGAAATACAGAAGCAGGGACAAGAT
>H-0080 NFO_50_M_Het_HMCR_ago-00_jun-13_4.6_153_B_+48M_TX
CCTCAAATCACTCTTTGGCAACGACCCTTCGTCACAATAAAGATAGGGGGGCAGCTAATGGAAGCTCTAATAGACACAGGAGCAGATGATACAGTATTYGAAAAWCTAGATTTACCAGGAAAATGGAAACCAAAAATAATAGGGGGAATTGGAGGTTTTGTTAGAGTAAAAGAATATGAGCAGGTACCTGTAGAAATCTGTGGACATAAAGTTGTAGGTACAGTATTAGTAGGACCCACACCTTCCAACATAATTGGAAGAAATCTGTTGACTCAACTTGGATGYACTTTAAATTTTCCCATTAGTCCTATTGAAACTGTACCAGTAAAACTAAAGCCAGGAATGGATGGCCCAAARGTTAAACAATGGCCATTGACAGAAGAAAAAATAAAAGCATTAACAGAAATTTGTGCAGAAATGGAAAAGGAAGGAAAAATTTCAAAAATTGGGCCTGAAAATCCATACAATACTCCAGTATTTGCCATAAAGAAAAAAGACAGTACTAAATGGAGAAAAGTAGTAGATTTCAGAGAACTTAATAAGAGAACTCAAGACTTCTGGGAAGTTCAATTAGGAATACCACATCCCTCAGGGTTGAAAAAGAACAAATCAGTAACAGTACTGGATGTGGGTGATGCATTCTTTTCAATTCCCTTAGATCCAGARTTCAGGAAGTATACTGCATTCACCATACCTAGTATAAACAATGAGACACCAGGRATTAGATATCAGTACAACGTGCTTCCACAGGGATGGAAAGGATCACCAGCAATATTCCAAAGYAGCATGACAAGAATCTTAGAGCCYTTTAGAAAAAGRAATCCAGAAATAGTTATTTATCAATATGTGGATGATTTGTATGTAGGATCTGACTTAGAAATAGAGCAGCATAGARCAAAAATAGAGGAACTGAGACAACATCTRTTGAGGTGGGGATTTACCACACCAGACAAAAAGCATCAGAAAGAACCTCCATTTCWTTGGATGGGTTATGAACTCCATCCCGAYAAATGGACAGTACAGCCTATAGAGCTGCCAGAAAAAGACAGCTGGACTGTTAATGACATACAGAAGTTAGTGGGAAAATTAAATTGGGCAAGTCAGATTTATTCAGGAATTAAAGTAAGGCAATTATGTAGACTCCTTAGGGGGGCCAAAGCACTAACAGAAGTAGTACCACTAACAGCAGAAGCAGAGTTAGAATTGGCAGAGAACAGGGAGATTCTAAAGAAACCAGTACATGGGGTATACTATGACCCMTCAAAAGAAYTAATAGCAGAAATACAGAAGCAGGGGMATGAC
>H-0082 WDPR_48_M_Het_HMCR_nov-03_jun-13_4.5_250_B_17-47M_TX
CCTCAAATCACtcTTTGGCAACGACCCATCGTCACAATAAAGATAGGGGGGCAACTAAAAGAAGCTCTATTAGACACAGGAGCAGATGATACAGTATTAGAAGATATGGAGTTGCCAGGAAAATGGAAACCAAAAATGATAGGGGGAATTGGAGGYTTTATCAAAGTAAGACAGTATGAACAGATACTTGTAGAAATCAGTGGACATAAAGCTATAGGTACAGTGTTRGTAGGACCCACACCTGTCAACATAATTGGAAGAAATCTGTTGACTCAGATTGGTTGCACTTTAAATTTTCCCATTAGTCCTATTGACACTGTACCAGTAAAACTAAAGCCAGGAATGGATGGCCCAAAAGTTAAGCAATGGCCACTGACAGAAGAAAAGATAAAAGCATTAATAGAAATTTGTACAGAGATGGAAAAGGAAGGAAAAATTTCAAAAATTGGGCCTGAAAATCCATACAATACTCCAGTATTTGCCATAAAGAAAAAAGACAGTACTAAATGGAGAAAGTTAGTGGATTTTAGAGAACTTAATAAAAGAACTCAAGACTTCTGGGAAGTTCAATTAGGAATACCACATCCCGCAGGGTTAAAGAAGAGAAAATCAGTAACAGTACTGGATGTGGGTGATGCATATTTTTCAGTTCCCTTAGATAAAGACTTCAGGAAGTATACTGCATTCACCCTACCTAGTACAAACAATGAGACACCAGGGATTAGATATCAGTACAATGTGCTTCCACAAGGATGGAAAGGATCACCAGCAATATTCCAAAGTAGCATGACAAAAATCTTAGAGCCTTTTAGAAAACAAAATCCAGACATAGATATCTATCAATACGTGGATGATTTGTATGTAGCATCTGACTTAGAAATAGGGCAACATAGAACAAAAATAGAAGAACTAAGACAACATCTGTTGAAGTGGGGATTATTCACACCAGACAAAAAACATCAGAAAGAACCTCCATTTCTTTGGATGGGTTATGAACTCCATCCCGATAAATGGACAGTACAGCCAATACAACTGCCAGAAAARGACAGCTGGACTGTCAATGACATACAGAAATTAGTGGGAAAACTGAATTGGGCAAGTCAGATTTATTCAGGGATTAAAGTAAAGCAATTATGTAAACTCCTTAGGGGAGTCAAAGCATTAACAGAAGTAGTACCACTAACAGAAGAAGCAGAGTTAGAACTGGCAGAAAACAGGGAGATTCTAAAGAACCCAGTACATGGGGTGTACTATGACCCATCAAAAGACTTAATAGCAGAAGTACAGAAGCAaGGGCACGAC
>H-0084 AE_71_M_MSM/Het_HMCR_may-06_jun-13_3.13_505_B_+48M_TX
CCTCAAATCACTcTTTGGCAACGACCCCTCGTCACAATAAARATAGGGGGGCAATTAAAGGAAGCTcTATTAGACACAGGAGCAGaTGATACAGTATTAGAAGAAATAGATTTGCCAGGAAGATGGAAACCAAAAATGATAGGGGGAATTGGAGGTTTTATTAAAGTAAtACAGTATGATCAGGTAcTCGTAGAAATTTGTGGACATAAAGCTGTGGGTACAGTATTAGTAGGACCCACACCTGTCAACATAaTTGGAAGAAATCTGTTGACTCAGATTGGTTGCACTTTAAATTTTCCCATTAGTCCTATtGAAACTGTAgCAGTAAAACTAAAGCCAGGAATGGATGGCCCAAAAGTTAAGCaaTGGCCATTGACAGAAgAAAAAATAAAAGCATTAGTAGAAATTTGTACAGAAcTgGAAaAGGAAGGAAAAATTACAAAAATTGGGcCTGAAAaTCCATACAATACTCCaATATTTGCTATAAAGAARAAAAACAGTACTAGATGGARAAAATTAATGGATTTCAGAGAACTTAATAAGAGAACTCAAGACTTCTGGGAAGTTCAATTAGGAATACCACATCCCGCAGGGTTAAAAAAGAACAAATCAGTAACAATACTGGATGTGGGTGATGCATATTTTTCAGTTCCCTTAGATRAAAGTTTCAGGAAGTATACTGCATTCACCATACCTAGTATAAACAATGAGACACCAGGGATTAGATACCARTACAATGTACTTCCACAAGGATGGAAAGGATCACCAGCAATATTCCAAAATAGCATGACAAAAATCTTAGAGCCTTTTAgAAAAGAAAATCCAGAAATGGTTATCTATCAATACGTGGATGRTTTGTATGTAGGATCTGACTTAGAAATAGGGCAACATAGGACAAAAATAGAGAAACTGAGACAACATCTGTTAAGGTGGGGATTTTACACACCAGAAGAAAAACATCAGAAAGAACCTCCATTTCATTGGATGGGTTATGAACTCCATCCTGATACATGGACAGTGCAGCCTATAATACTGCCAGAAAAAGACAGCTGGACTGTCAATGACATACAGAAGTTAGTGGGRAAATTAAATTGGGCAAGTCAGATTTATACAGGGATTAARGTAAAGCARTTATGTAAACTCCTTAGGGGAGCCAAAGCACTAACAGAAGTAGTACCACTAACAGAAGAAGCAGAGTTAGAACTRGCAGAAAACAGGGAAATTCTAAAGAACCCAGTaCATGGGGTGTACTATGACCCATCAAAAGACTTAATAGCAGAAATACAGAAGCAGGGGGAAGGC
>H-0086 ESCM_38_M_IDU_USM_abr-09_jun-13_5.72_15_B_+48M_TX
CCTCAAATCACTCTTTGGCAACGACCCCTCGTCGCAGTAAAGATAGGGGGGCAACTAAAGGAAGCTCTATTAGACACAGGAGCAGATGATACAGTATTAGAAGAAATGCATTTGCCAGGAAAATGGAAACCAAAAATGATAGGGGGAATTGGAGGATTTATCAAAGTAAGACAGTATGATCAGATACCAGTRGAAATCTGTGGACATAAAGCTATGGGTACAGTATTAATAGGACCCACACCTGTCAACATAATTgGAaGAAATCTGTTGACTCAGATTGGGTGYACTTTAAAtTTtCCCATTAgTCcTAtTgAAACtGTACCAGTAAAACTAAAACCAGGAaTGGATGGcCCAAGAGTTAAACAATGGCCATTGACAGAAGAAAAAATAaAAgcaTTAAtAgAAATTTGtACagAAATGGAAAAGGAAGGAAAAATCTCAaAGAtTGGGccTGAaaATCCATACAATACTCCAGTGTTTGCCATAAAGAAAAAGaaCAGCACTGAATGGAGAAAATTAGTAGATTTCAGAGAACTTAATAAGAGAACTCAaGACTTCTGGGAGGTTCAATTAGGAATACCACATCCCGCAGGGTTAAAAAAGAGAAAATCAATGACAGTAATAGATGTAGGTGATGCATATTTTTCAGTTCCCCTAGATGAAAGCTTCAGGAAGTATACTGCATTTACCATACCTAGTACAAACAATGAGACACCAGGAATTAGATATCAGTACAATGTACTTCCACAAGGATGGAAAGGATCACCAGCAATATTCCAATGTAGTATGACAAAAATCTTAGAACCTTTTAGAAAAGAAAATCCAGACATAGATATCTATCAATACGTGGATGATTTGTATGTGGGATCTGATTTAGAAATAGGGCAGCATAGAGCAAAGATAGAGGAACTAAGACAACATCTGTTGAGGTGGGGATTTACCACACCAGACAAGAAACATCAGAAAGAACCTCCAYTWCTTTGGATGGGTTATGAACTCCATCCTGATAAATGGACAGTACAGCCTATAGTGCTGCCAGAAAAGGACAGCTGGACTGTCAATGACATACAAAAGTTAGTGGGAAAATTAAATTGGGCAAGTCAGATTTATYCAGGGATTAAAGTAARACAATTATGTAAACTCCTTAGGGGAACCAAATCACTAACAGARGTAGTACCACTAACAGAAGAAGCAGAGTTAGAATTGGCAGAAAATAGGGAGATTCTAAAGAACCCAGTACATGGGGTGTACTATGACCCATCAAAAGACTTAATAGCAGAAATACAGAAGCAGGgACARAAC
>H-0087 ASP_28_M_IDU_USM_ago-12_jun-13_2.53_1920_B
CCTCAAATCACTCTTTGGCAACGACCCCTCGTCACAGTAAAGATAGGGGGGCAAGTAAAGGAAGCTCTATTGGATACAGGAGCAGATGATACAGTATTAGAAGAAATGAATTTGCCAGGAAAATGGAAACCAAAAATGATAGGGGGAATTGGAGGTTTTATCAAAGTAAGACAGTATGATCAGATACTCGTAGAGATCTGTGGGCATAGAGCAATGGGTACAGTATTAGTAGGACCCACACCTGTCAACATAATTGGAAGAAATCTGTTGACTCAGATTGGTTGCACTCTAAATTTTCCCATTAGTCCTATTGAAACTGTACCAGTAAAATTGAAGCCAGGAATGGATGGCCCAAAAGTTAAACAATGGCCATTAACAGAAGAAAAAATAAAAGCATTAGTAGAAATTTGTACAGAGATGGAAAAGGAAGGAAAAATTTCAAAAATTGGGCCTGAAAATCCATACAATACTCCAGTATTTGCCATAAAGAAAAAAGACAGTACTAAATGGAGAAAATTAGTAGATTTCAGAGAACTTAATAAGAGAACTCAAGACTTCTGGGAAGTTCAATTAGGAATACCACATCCTGCAGGGCTAAAAAAGAAAAAATCAGTAACAGTACTGGATGTGGGTGATGCATATTTTTCAGTACCACTAGATAAAGACTTCAGGAAGTATACTGCATTCACCATACCTAGCACAAACAATGAGACACCAGGGATTAGATACCAGTACAATGTGCTTCCACAGGGATGGAAAGGATCACCAGCAATATTCCAAGCTAGCATGACAAAAATTTTAGAGCCTTTTAGAAAACAAAATCCAGACATGGTGATCTATCAATATATGGATGATTTGTATGTAGGATCTGACCTAGAAGCAGCTCAGCATAGAACAAAAATAGAGGAACTGAGACAGCATCTACTGAGGTGGGGACTTACCACACCAGACAAGAAACATCAGAAAGAACCACCATTTCTTTGGATGGGTTATGAACTCCATCCTGATAAATGGACAGTACAGCCTATAAAGCTGCCAGAAAAAGACAGCTGGACTGTCAATGACATACAAAAGTTAGTAGGAAAATTAAATTGGGCAAGTCAGATTTATCCAGGGATTAAAGTAAGGCAGTTATGTAAACTCCTTAGGGGAGCCAAAGCACTAACAGAAGTAGTACCACTAACAGCAGAAGCAGAGCTAGAACTAGCAGAAAACAGGGAGATTCTAAAGACACCAGTACATGGAGTGTATTATGACCCATCAAAAGACTTAATAGCAGAAATACAAAAGCAAGGGGATGGC
>H-0088 SEZA_62_W_Het_USM_jun-03_jun-13_2.91_296_B_+48M_TX
CCTCAAATCACTCTTTGGCAACGACCACTCGTCACAATAAAGATAGGGGGGCAACTAAAGGAAGCTCTATTAGACACAGGAGCAGATGATACAGTATTAGAAGAAATAAGTTTGCCAGGAAAATGGAAACCCAAATTGATAGGGGGAATTGGAGGTTTTATCAAAGTAAGACAGTATGATGAGGTACCTGTAGAAATTTGCGGACATAAAGCTATAGGTACAGTATTAGTAGGACCCACACCTGTCAACATAATTGGAAGAAATCTAATGACTCAGCTTGGTTGCACTTTAAATTTTCCCATTAGTCCTATTGAAACTGTACCAGTAAAACTAAAGCCAGGAATGGATGGCCCAAGAGTTAAACAATGGCCATTGACAGAAGAAAAAATAAAAGCATTAATAGAAATTTGTACAGAAATGGAAAAGGAAGGAAAAATTTCAAAAATTGGGCCTGAAAATCCATACAATACTCCAGTATTTGCCATAAAGAAAAAAGACAATACTAAATGGAGAAAATTAGTAGATTTTAGAGAACTTAATAAGAGAACTCAAGACTTCTGGGAAGTTCAATTAGGAATACCACATCCCGGAGGGTTAAAAAAGAACAAATCAGTAACAGTACTAGATGTGGGTGATGCATATTTTTCAGTTCCCTTAGATAAAGACTTCAGGAAGTATACTGCTTTCACCATACCTAGTCTGAATAATGAGACACCAGGGATTAGATATCAGTACAATGTACTTCCACAAGGGTGGAAAGGATCACCAGCAATATTCCAAGATACCATGACAAGAATCTTAGCGCCTTTTAGAAAAGAAAATCCAGACATAGTTATCTATCAATACGTGGATGACTTGTATGTAGGATCAGACTTAGAAATAGGGCAGCATAGAACAAAAATAGAGGAACTGAGACACCATCTGTTGAGGTGGGGACTTACCACACCAGACAAAAAACATCAGAAAGAACATCCATTTCTTTGGATGGGTTATGAACTCCATCCCGATAAATGGACAGTACAGCCTATAGTGCTGCCAGAAAAAGAGAGCTGGACTGTCAATGACATACAAAAGTTAGTGGGAAAATTGAATTGGGCAAGTCAGATTTATACAGGGATTAAAGTAAGGCAATTATGTAAACTCCTTAGGGGAACTAAAGCACTAACAGAAGTAGTACCACTAACAGAAGAAGCAGAGTTAGAGCTGGCAGRAAACCGGGAAATTCTAAAGCACCCAGTACATGGGGTGTATTATGACCCATCAAAAGAATTAATAGCAGAAGTACAGAAGCAGGGACGAGAC
>H-0089 MMBG_39_W_Het_USM_feb-07_jun-13_4.95_70_B_+48M_TX
CCTCAAATCACTCTTTGGCAGCGACCCCTTGTCACAGTAAAGATAGAGGGGCAACTAAAGGAAGCTCTATTAGACACAGGAGCAGATGATACAGTATTAGAAGAAATGAATTTGCCAGGAAAATGGAAACCAAAAATGATAGGGGGAATTGGAGGTTTTATCAAAGTAAGACAGTATGATCAGGTACATGTAGAAATCTGTGGACATAAAGCTGAAGGTACAGTATTAATAGGACCCACACCTGTCAACATAATTGGAAGAAATCTGTTGACACAGATCGGTTGCACTTTAAATTTTCCCATTAGTCCTATTGAAACTGTACCAGTAAAACTAAAGCCAGGAATGGATGGCCCAAAAGTTAAACAATGGCCATTGACAGAAGAGAAAATAAAAGCATTAGTAGAAATTTGTACAGAACTGGAARAGGAWGGAAAAATTTCAAGAATTGGGCCTGAAAATCCATACAATACTCCAGTATTTGCCATAAAGAAAAARRACAGTACTAAATGGAGAAAATTAGTAGATTTCAGAGAACTTAATAAAAGAACTCAAGACTTCTGGGAAGTTCAATTAGGGATACCACATCCCGCAGGGTTGGAAAAGAAAAAATCAGTAACAGTACTGGATGTGGGTGATGCATATTTTTCAGTTCCCTTAGATAAAGACTTCAGGAAGTATACTGCATTCACCATACCTAGTGTAAATAATGGGACACCAGGGATTAGATATCAGTACAATGTGCTTCCACAAGGATGGAAAGGATCACCAGCAATATTCCAATGTAGCATGACAAAGATCTTAGACCCTTTTAGRAAAAAATATCCAGACATAGTGATCTATCAATACGTGGATGATTTGTATGTAGCATCTGACTTAGAAATAGGACAGCATAGAGAAAAAATAGAGGAACTGAGACAACATCTGTYAAGATGGGGATTTTACACACCAGACAAAAAACATCAAAAGGAACCTCCATTTCTTTGGATGGGTTATGAACTCCATCCTGATAAATGGACAGTACAGCCTATAGAGCTGCCAGAAAAAGACAGCTGGACTGTCAATGACATACAGAAGTTAGTGGGAAAATTGAATTGGGCAAGTCAGATTTACCCAGGGATTAAAGTAAAGCAATTATGCAAACTTCTTAGGGGAACCAAAGCACTAACAGAAGTAGTACCACTAACTGCAGAAGCAGAGTTAGAACTGGCAGAGAACAGGGAGATACTAAAGAAACCAGTACATGGGGTGTACTATGACCCATCAAAAGACTTAATAGCAGAAATACAGAAGCAGGGACAWGAC
>H-0090 MFGZ_37_W_Het_USM_feb-13_jun-13_1.6_199_B_+48M_TX
CCTCAAATCACTCTTTGGCAGCGACCAGTAGTCACAATAAAGATAGGGGGGCAACTAAAGGAAGCTCTATTAGATACAGGAGCAGATGATACAGTACTAGAAGAAATGAATTTGCCAGGAAAATGGAAACCAAAAATGATAGGGGGAATTGGAGGTTTTATCAAAGTAAGACAGTATGAACAGATACCCTTAGAAATCTGTGGACATAAAGCTATAGGTACAGTATTAGTAGGACCTACACCTGTCAACATAATTGGAAGAAATCTGTTGACTCAAATTGGTTGCACTTTAAATTTCCCCATTAGTCCTATTGAAACTGTACCAGTAAGATTAAAGCCAGGAATGGATGGCCCAAGAGTTAAACAATGGCCATTGACAGAAGAGAAAATAAAAGCATTAGTAGAGATTTGTACAGAAATGGAAAAGGAAGGAAAAATTTCAAAAATTGGGCCTGAAAATCCATACAATACTCCAGTGTTTGCCATAAAGAAAAAGGACAGTACTAAATGGAGAAAATTAGTAGATTTCAGAGAACTTAATAAGAGAACTCaAGAATTCTGGGAAGTTCAATTAGGAATACCACATCCCGCAGGGCTAAAGAAGAAAAAATCAGTAACAGTATTGGATGTGGGTGATGCATATTTTTCAGTTCCTTTAGATAAAGACTTCAGGAAGTATACTGCATTCACCATACCTAGTATAAACAATGAGACACCAGGGATTAGGTATCAGTATAATGTGCTTCCACAGGGATGGAAAGGATCACCAGCAATATTTCAATATAGCATGACAAAAATCTTAGAGCCTTTTAGACAACAAAACCCAGACATAGTTATCTATCAGTACATGGATGATTTATATGTAGGCTCTGACTTAGAAATAGAACAGCATAGAACAAAAATAGAGGAGCTGAGAGAACATCTGTTGAGGTGGGGATTTACCACACCAGACAAAAAGCATCAAAAAGAACCTCCATTTCTTTGGATGGGTTATGAACTCCATCCCGATAAATGGACAGTACAGCCTATAGTGCTGCCAGAAAAGGACAGCTGGACTGTCAATGACATACAGAAGCTAGTGGGAAAATTGAATTGGGCAAGTCAGATTTATGCAGGGATTCAAATAAAGCAATTATGTAAACTCATTAGGGGAACCAAAGCTCTAACAGAAGTAGTAACACTAACAGAAGAAGCAGAACTAGAACTGGCAGAAAACAGGGAAATTCTGAAGAACCCAGTACATGGAGTGTATTATGACCCATCAAAAGACTTAATAGCAGAAATACAGAAGCAGGGGCAAGGC
>H-0091 GSPM_20_W_BloodT_USM_sep-05_jun-13_6_11_B_+48M_TX
CCTCAAATCACTCTTTGGCAACGACCCCTCGTCACAATAAAGATAGGGGGGCAATTAAAGGAAGCTCTATTAGACACAGGAGCAGATGATACAGTATTAGAAGAAATGAGTTTGCCAGGAAGATGGAAACCAAAAATGATAGGGGGAATTGGAGGTTTTATCAAAGTAAGACAGTATGATCAGATACCAATAGAAATCTGTGGACAAAAAGCAGTAGGTACAGTGTTAATAGGACCCACACCTGTCAACATAATTGGAAGAAATCTGTTGACTCAGATTGGATGCACTTTAAATTTCCCCATTAGTCcTATTGAAACTGTACCAGTAAAACTAAAGCCAGGAATGGATGGCCCAAAAGTTAAACAATGGCCATTGACAARAGAAAAAATAGAAGCATTAAYGGAAATTTGTACAGAAATGGAAAAGGAAGGAAAAATTTCAAAAATTGGGCCTGAAAATCCATACAATACTCCAGTATTTGCCATAAAGAAAAARRACAGCRMTAAATGGAGAAAATTAGTAGATTTCAGAGAACTTAATAAGAGAACTCAAGATTTCTGGGAAGTYCAATTAGGAATACCACATCCCGCAGGGTTAGAACACAGAAAATCARTAACAGTATTAGATGTGGGTGATGCATATTTTTCAGTTCCYTTAGATRAAGACTTCAGGAAGTATACTGCATTCACCATACCTAGTATAAACAATGAGACACCAGGGRTTAGATACCAGTACAATGTGCTCCCACAAGGATGGAAAGGATCACCAGCAATATTTCAAAGTAGCATGACAAAAATCTTAGAgCCTTTTAGAAAAGCAAATCCAGATATAGTCATCTACCAATACATGGATGATTTGTATGTAGCATCTGACTTAGAAATAGGGCAGCACAGAACAAAAATAGAGGAACTGAGACAACATCTGTKGAAGTGGGGATTTWMCACACCAGATAAAAAACATCAGAAAGAACCTCCATTTCTTTGGATGGGTTATGAACTCCATCCCGATAAATGGACAGTGCAACCTATAGTATTGCCAGAAAAGGACAGCTGGACTGTYAATGACATACAGAAGTTAGTGGGAAAATTAAATTGGGCAAGTCAGATTTATACAGGGATTAAAGTAAAACAATTATGTAAACTCATTAGGGGAGCCAAAGCACTAACAGAAGTAGTACCACTGACAGCAGAAGCAGARATGGAACTAGCAGAAAACAGGGAGATTCTAAAGAAACCAGTACATGGRGTGTACTATGACCCATCAAAAGACTTAATAGCAGAAATACARAAGCAGGGGCAAGGC
>H-0092 IMGS_34_W_Het_USM_mar-09_jun-13_5.23_162_B_17-47M_TX
CCTCAAATCACTCTTTGGCAACGACCCCTCGTCACAATAAAGTTAGGGGGGCAAATAAAGGAAGCCCTATTGGACACAGGAGCAGATGATACAGTAGTAGAAGAAATGAATTTGCCAGGAAAATGGAAGCCAAAAATGATAGGGGGAATTGGGGGTTTTATCAAAGTAAGACAGTAYGATCAGATATGTGTAGAAATCTGTGGACATAAAGCTATAGGTACAGTATTAGTAGGACCCACACCTGTCAACATAATTGGAAGAAATCTGTTGACTCAGATTGGGTGYACTTTAAATTTTCCCATTAGTCCTATTGAGACTGTACCAGTAAAGCTAAAGCCAGGAATGGATGGCCCAAGAGTYAAACAATGGCCATTGACAGAAGAAAAAATAAAAGCATTAGTAGAAATCTGTACAGAAATGGAAAAGGAAGGAAAAATTTCAAAAATTGGGCCTGAAAATCCATACAATACTCCAGTATTTGCCATAAAGAAAAAGAACAGTTCTAGATGGAGAAAATTAGTAGATTTCAGAGAACTTAATAAGAGAACCCAAGACTTCTGGGAAGTTCAATTAGGAATACCWCACCCCGCAGGGTTAAAAAAGAAAAAATCAGTAACAGTACTGGATGTGGGTGATGCATATTTTTCAATTCCCTTAGATGAAGACTTTAGGAAGTATACTGCATTCACCATACCTAGTACAAACAATGAGACACCAGGGATTAGATATCAGTACAATGTGCTTCCACAAGGATGGAAAGGATCACCAGCAATATTCCAAAGTAGCATGACAAAAATCTTAGAGCCTTTTAGAAAACAAAATCCAGACATAGAAATCTATCAATACGTGGATGATTTGCTTGTAGGATCTGACTTAGAAATAGGGCAACATAGARCAAAAATAGAGGAACTGAGACAACATCTGTTGAAGTGGGGATTATTCACACCAGACGAAAAACATCAGAAAGAACCTCCATTTCTTTGGATGGGGTATGAACTCCATCCCGATARATGGACAGTACAGCCTATACAGCTRCCAGAAAAGGACAGCTGGACTGTCAATGACMTACAGAAATTAGTGGGAAAATTGAATTGGGCAAGTCAGATTTATTCAGGGATTAAAGTCAGGCAATTATGTAAACTCCTTAGGGGAGCCAAAACACTAACAGAAGTAGTACCRCTCACACCAGAAGCAGAGTTAGAACTGGCAGAAAACAGGGAGATTCTAAAGACACCAGTACATGGGGTGTACTACGACCCATCAAAAGACTTAATAGCAGAACTACAGAAGCAGGGGCAAAAC
>H-0094 LSCC_47_W_Het_USM_feb-13_jun-13_4.29_375_B 
CCTCAAATCACTCTTTGGCAACGACCCSTCGTCACAATAAAGRTAGGGGGRCAAMYAAAGSAAGCTCTATTAGACACAGGAGCAGATGATACAGTATTAGAAGAAATRARTTTGCCAGGAAGATGGAAACCAAAAATGATAGGGGGAATTGGAGGTTTTATYAAAGTAAGACAGTATGATCAGRTATCYATAGAAATMTGCGGACATAAAGCTACGGGTWCAGTATTAGTAGGACCCACCCCTGTCAACATAATTGGAAGAAATCTGTTGACtCAGATTGGTTGCACTTTAAATTTTCCTATTAGTCCTATTGAAACTGTACCAGTAAAATTAAAGCCAGGAATGGATGGCCCAAAAGTTAAACAATGGCCATTGACAGAAGAAAAAATAAAAGCATTAACAGAAATtTGTTTAGAAATGGAAAAGGAAGGAAAAATTTCAAAAATTGGGCCTGAAAAYCCATACAATACTCCAGTATTTGCCATAAAGAAAAAGGACAGTACTAAATGGAGAAAGTTAGTAGATTTCAGAGAACTTAATAAAAGAACTCAAGACTTCTGGGAAGTTCAATTAGGAATACCACATCCYGCAGGGTTRAAAAAGAAAAAATCAGTAACAGTACTGGATGTGGGTGATGCATATTTTTCAGTTCCCTTAGATAAAGACTTCAGGAAGTATACTGCATTCACTATACCTAGTATAAACAATGAGACACCAGGGATTAGATATCAGTACAATGTGCTTCCACARGGATGGAAAGGATCACCMGCCATATTCCAATGTAGCATGACAAAAATCTTAGAGCCTTTTAGAAAAGAAAATCCARACATAGTCATCTATCAATACATGGATGATTTATATGTAGGATCTGACTTAGAAAYAGGGCAGCATAGAGCAAAAATAGAGGARCTAAGGCAACAYCTGTTGMRGTGGGGATTTACCACACCAGACAARAAACATCAGAAAGAACCTCCGTTYCTCTGGATGGGCTATGARCTCCATCCCGATAAATGGACAGTACAGCCTATAGAGCTGCCMGAAAAAGACAGCTGGACTGTCAATGACATACAGAAGTTAGTGGGAAAACTAAATTGGGCAAGTCAGATTTATTCAGGGATYAAGGTAAAGCAATTATGCAAACTCCTTAGAGGARCCAAARCACTAACAGAAGTAGTGCCACTAACAGRAGAAGCAGAGTTAGAACTRGCAGAAAACAGGGAGATTTTAARGCAACCAGTACATGGGGYRTACTATGAYCCaTCAAAAGAWTTAATAGCAGAAATACAGAAGCAGGGGCAAGAC
>H-0096 JRCP_35_M_Het_HS_jun-13_jun-13_4.42_156_B
CCTCAAATCACTCTTTGGCAACGACCCCTCGTCGCAATAAAGATAGGGGGGCAAATAAAGGAAGCTCTGTTAGACACAGGAGCAGATGATACAGTATTAGAAGACATGRACTTGCCAGGGAGATGGAAACCAAAAATGATAGGGGGAATTGGAGGTTTTATCAAAGTAAGACAGTATGATCAGATACTCATAGAAATTTGTGRWCATAAAGTTATGGGTACAGTATTAGTAGGACCCACACCTGTCAACATAATTGGAAGAAATCTGTTGACTCAGCTTGGTTGCACTYTAAATTTTCCCATTAGTCAGATTGAAACTGTACCAGTAAAACTAAAGCCAGGAATGGATGGCCCAAAAGTTAAACAATgGCCATTgACARAagaAAAAAtAAAAGCATTARTagAaATTTGTACAGAAATGGAAAAGGAAGGAAAAATTTCAAAAATTGGGCCTGAAAATCCCTAcAATACCCCAGTATTTGCTATAAAGAAAAAAGACAGTACTAAATGGAGaAAATTAGTAGATTTCAGAGAGCTTAATAAGAGAACTCAAGAATTMTGKGAAATTCAGCTAGGAATACCACATCCCGCAGGGTTAAAAAAGAAAAAATCAGTAACAGTACTGGATGTGGGTGATGCATATTTTTCAGTGCCCTTAGACAAAGACTTCAGGAAGTAYACTGCATTCACCATACCTAGTRTAAATAATGAGACGCCAGGGATTAGATATCAGTACAATGTGCTTCCACAAGGRTGGAAAGGGTCACCAGCAATATTCCAAAGTAGCATGACAAAAATCTTAGAGCCTTTTAGAAAAAAGAATCCAGACCTAGTTATCTATCAATACATGGATGATTTGTATGTAGGATCTGACTTAGAAATAGGRCAGCATAGAACAAAAATAGAGGAGCTRAGRCAACATCTGTTGGGGTGGGGATTTACCACACCAGACAAAAAACATCAGAAAGAACCTCCATTTCTGTGGATGGGTTATGAACTCCATCCCGATAAATGGACAGTACAGCCTATARTTCTGCCAAAMAAGGATAGCTGGACTGTCAATGACATACAGAAGTTAGTGGGAAAATTRAATTGGGCAAGTCAGATTTACTCAGGAATTAAAGTAAAGCAATTATGTAAACTCCTTAGGGGAACCAAAGCATTAACAGAAGTAGTACCACTAACAGAAGAAGCAGAATTAGAAYTGGAAGAAAACAGAGAGATTCTAARGAACCCAGTACATGGGGTGTACTATGACCCATCAAAAGACTTAATAGCAGAACTACAGAAGCAGGGRCAAAGT
>H-0097 MLL_37_W_Het_HS_feb-05_jun-13_3.36_48_B_+48M_TX
CCTCAAATCACTCTTTGGCAACGACCCCTTGTCACAATAAAGATAGGGGGRCARCTAAAGGAAGCTCTATTAGACACAGGAGCAGATGATACAGTATTAGAAGAAATGGATTTGCCAGGAAGATGGAAACCAAAAATGATAGGGGGAATTGGAGGTTTTATCAAAGTAAGACAGTATGATCAGATATRCATAGAAATCTGTGGGCATAARGTTATRGGTACAGTATTAGTAGGGCCCACACCTGTCAACATAATTGGAAGAAATCTGTTGACTCAGCTTGGTTGCACTCTAAATTTTCMCATTAGYCCTATYGAAACTGTACCAGTAAAACTAAAGCCAGGAAYGGATGGCCCAAAAGTTAAACAATGGCCATTGACAGAAGAAAAAATAAAAGCATTAGTAGAAATTTGTRCAGAAATGGAAAAGGAAGGAAARATTTCAAAAATTGGGCCTGAAAATCCATACAATACTCCAGTATTTGCCATAAAGAAAAAGAACAGTACTAGATGGAGAAAATTAGTAGATTTCAGAGAACTTAATAAGAGAACTCAAGACTTCTGGGAAGTTCAGTTAGGAATACCACATCCTGGAGGRTTAAAAAAGAATAAATCAGTAACAGTACTAGATGTGGGTGATGCATATTTTTCAGTTCCCTTAGATAAAGAATTCAGGAAGTATACTGCATTCACCATACCTAGTATAAATAATGARACACCAGGGGTTAGATATCAGTACAATGTRCTTCCACAAGGATGGAAGGGATCACCAGCRATATTTCAAAGTAGCATGACAAAAATCTTAGAGCCTTTTAGAAAAAAGAATCCAGACaTRGTTATCTATCAATACGTGGATGATYTATATGTAGGATCTGACTTAGAAATAGGRCAGCATAGAACAAAAATAGAGGAACTGAGACAACATCTGTTGAGGtGGGGATTTTTCACACCAGAACAAAAACATCAGAAAGAACCTCCATTTCTTTGGATGGGTTATGAAYTCCATCCAGATACATGGACAGTACAGCCTATAGTTCTACCAGAAAAGGATAGCTGGACTGTCAATGACATACAgAAgTTAGTGGGAAAATTAAATTGGGCAAGTCAGATTTACTCaGGGATTAAAGTAAGGCAATTATGYAAACTYCTTARAGGAMCCAaAGCATTAACAGAAGTAGTACCACTAACAGCAGAAGCAgAAtTAGAACTGGCAGAAAACAGAGAGATTcTAAAGAACCCAGTaCATGGGGtgtAcTATGACCCaTCAAAAGACTTAATAgYRgAAATACAGAAgCAGGGGCAARAT
>H-0099 EOVM_32_W_Het_HS_abr-12_jun-13_4.36_359_B
CCTCAAATCACTCTTTGGCAACGACCCCTCGTCACAATAAAGGTTGGGGGACAACTAAAGGAAGCTCTRTTAGACACAGGAGCAGATGATACAGTATTAGAAGACATGAATTTGCCAGGAAAATGGAAACCAAAAATGATAGGGGGAATTGGAGGTTTTATCAAAGTAAGACAGTATGATCAGATACTCATAGAAATCTGTGGACATAAAGCTATAGGTACAGTATTAGTAGGACCCACACCTGTCAACATAATTGGAAGAAATCTGTTGACTCAGATTGGCTGTACTTTAAATTTTCCTATTAGTCCTATTGAAACTGTACCAGTAAAATTAAAGCCAGGAATGGATGGCCCAAgAGTTAAACAATGGCCATTGACAGAAGAAAAAATAAAAGCATTAGtAGAAATTTGTACAGAAATGGAAAAGGAAGGGAAAATTTCAAAAATTGGGCCTGAAAATCCATACAATACTCCAGTATTTGCCATAAAGAAAAAAGACAGTACTAAATGGAGAAAATTAGTAGATTTCAGGGAACTTAATAAGAGAACTCAAGACTTCTGGGAAGTCCAATTAGGAATACCaCATCCTGCAGGATTAAAAAAGAAAAAATCAGTAACAGTACTGGATGTGGGTGATGCATATTTTTCAGTTCCCTTAGATAAAGAATTCAGGAAATATACTGCATTCACCATACCTAGTACAAAYAATGAGACACCAGGGATTAGATATCAGTATAATGTGCTTCCACAAGGATGGAAAGGATCACCAGCAATATTCCAATGTAGCATGACGAAAATCYTAGAGCCTTTTAGGAAAGCAAATCCAGATATAGTTATCTATCAATACATGGATGATTTGTATGTAGGATCTGACCTAGAAATAGGACAGCATAGAACAAAAATAGAGGAATTGAGACAGCATCTGTTGAGGTGGGGATTTACCACACCAGACAAAAAACATCAGAAAGAACCTCCATTTCTTTGGATGGGTTATGAACTCCATCCCGATAAATGGACAGTACAGCCTATACTGCTGCCAGAAAAAGACAGCTGGACTGTCAATGACATACAGAAGTTAGTGGGAAAATTGAATTGGGCAAGTCAGATTTATTCAGGGATTAAAGTAAGGCAATTATGTAAACTCCTTAGGGGAGCCAAATCACTAACAGAAGTAGTACCACTAACAGAAGCAGCACAGTTAGAACTGGCAGAAAACAGGGARATTCTAAAGAARCCAGTACATGGGGTGTACTATGACCCATCAAAAGATTTAATAGCAGAAATACAGAAGCAGGGGCAAGAc
>H-0101 RAC_42_W_Het_HS_jun-13_jun-13_6.15_143_B
CCTCAAATCACTCTTTGGCAACGACCCCTAGTTAAAATAAAGGTAGGGGGGCAAATAAAGGAAGCTCTATTAGATACAGGAGCAGATGATACAGTATTAGAAGAAATAGAKTTGCCAGGAARGTGGAAGCCAAAAATGATAGGGGGAATTGGAGGTTTTATCAAAGTAAGACAGTATGATCAGATATCTGTAgAcaTTTgCGgACATAAAGCTGTGGGTACAGTATTAGTAGGACCTACACCTGTCAACATAATTGGAAGAAATCTGTTGACTCAAATTGGTTGCACTTTAAATTTTCCCATTAGTCCTATTGAAACTGTACCAGTAAAATTAAAACCAGGAATGGATGGCCCAAAAGTCAAACAATGGCCATTGACAGAAGAAAAAATAAGAGCATTAGTAgAAATTTGTACagAGATGGAAAAGGAAGGAAAGATTTCAAAAATTGGGCCTGAAAATCCATACAATACTCCAGTATTTGCCATAAAGAAaAAAGACAGTACTAAATGGAGAAAATTAGTAGATTTTAGAGAGCTTAATAAGAGAACTCaAGACTTCTGGGAAGTTCAATTAGGAATACCACATCCCGCAGGGCTAAAAAAGAAAAAATCAGTAACAGTACTGGATGTAGGTGATGCATATTTTTCAGTTCCCTTACATGAAGACTTCAGGAagtatactgcaTTtaCcaTACCCAGTACAAACAATGAGACACCAGGGMTCAGGTATCAGTACAATGTACTTCCACAGGGATGGAAAGGATCACCGGCAATATTCCAATGTAGCATGACAAAAATCTTAGAGCCTTTTAGAAAACAAAATCCAGACTTAGTTATCTATCAATACATGGATGATTTGTATGTAGGCTCTGACTTAGAAATAGGGCAGCATAGAACAAAAGTAGAGGAACTGAGGCAGCACCTGTTGAAGTGGGGATTTACCACACCAGATAAAAAGCATCAAAAAGAACCTCCGTTTCTTTGGATGGGTTATGAACTCCATCCCGATAAATGGACAGTACAACCTATAATGCTGCCAGAAAAAGACAGCTGGACTGTCAATGACATACAGAAGTTRATAGGAAAATTAAATTGGGCAAGTCAGATTTATCCAGGGATTAAAGTAAAGCAATTATGTAAACTCCTTAGGGGGGCCAAGGCACTAACAGAAGTAGTAYYACTAACAGAAGAAGCAGAGTTAGAACTGGCAGAAAACAGGGAGATTCTAAAGGAAGCAGTACATGGAGTATATTATGACCCATCAAAAGACTTAATAGCAGAAATACAAAAGCAAGGGCAAGGC
>H-0103 MESV_29_M_MSM/Het_HS_jun-13_jun-13_4.65_348_B
CCTCAAATCACTCTTTGGCAACGACCCCTCGTCACAATAAAAATAGGGGGGCAGCTAAAGGAAGCTCTATTAGATACAGGAGCAGATGATACAGTATTAGAGGAGATGAGTTTGCCAGGAAGATGGAAACCAAAAATGATAGGGGGAATTGGAGGTTTTATCAAAGTAAGACAGTATGATCAAATACCCATAGAAATTTGTGGACATAAAGCTATAGGTACAGTaTTARTAGGACCTACACCTGTCAACATAATTGGAAGAAATTTGTTGACTCAGATTGGTTGCACTTTAAATTTTCCTATTAGTCCTATTGAAACTGTACCAGTAAAATTAAAGCCAGGAATGGATGGCCCAAAAGTTAAACAATGGCCATTGACAGAAGAAAAAATAAAAGCATTAGTAGAAATTTGTACAGAAATGGAAAAGGAAGGAAAAATTTCAAAAATTGGGCCTGAAAATCCATACAATACTCCAGTATTTGCCATAAGGAAAAAAGACAGTACTAAATGGAGAAAATTAGTAGATTTCAGAGAACTTAATAAGAGAACTCAAGACTTCTGGGAAGTTCAATTAGGAATACCACATCCCGCAGGGTTAAAAAAGAAAAAATCAGTAACAGTACTGGATGTGGGAGATGCATATTTTTCAGTTCCCTTAGATAAAGAATTCAGGAAATATACTGCATTTACCATACCTAGTATAAACAATGAGACACCAGGGATTAGATATCAGTACAATGTGCTTCCACAGGGATGGAAAGGRTCACCAGCAATATTCCAAAGTAGCATGACAAAAATCTTAGATCCTTTTAGAAAACAAAATCCAGACATAGTTATCTATCAATACATGGATGATTTATATGTAGGATCTGACTTAGAAATAGGACAGCATAGAATAAAAATAGAGGAACTGAGACAACAYTTGYTGAAGTGGGGGTTTACCACACCAGACAAAAAACATCAGAAAGAACCTCCATTCCTTTGGATGGGTTATGAACTCCATCCTGATAAATGGACAGTACAACCTATAGTGCTGCCAGACAAAGACAGCTGGACTGTCAATGACCTACAAAAGTTAGTGGGAAAGTTAAATTGGGCAAGTCAGATTTATGCTGGGATTAAAGTAAAGCAATTATGCAAACTCCTTAGGGGAACCAAGGCACTAACAGAAGTAGTCCCACTAACAGAAGAAGCAGAGYTAGAACTGGCAGAAAACAGGGAGATTCTAAAAGAACCAGTACATGGAGTGTATTATGACCCATCAAAAGAGTTAATAGCAGAACTACaGAAGCAAGGGCATGGT
>H-0104 BLR_66_W_Het_INCP_ene-06_jun-13_5.68_169_B_+48M_TX
CCTCAAATCACTCTTTGGCAACGACCCCTcGTCTCAATAAAGATAGGGGGGCAAATAAAGGAAGCTCTACTGGATACAGGAGCAGATGATACAGTATTAGAAGAAATGAATTTGCCAGGAAGATGGAAGCCAAAAATGATAGGGGGAATTGGAGGTTTTATCAAAGTAAGACAGTATGATCAGATASTCATAGAAATTTGTGGACATAGAGCCATRGGTACAGTGTTAATAGGACCTACACCTGTTAACATAATTGGAAGAAATCTGTTGACTCAGATTGGWTGCACTTTAAATTTTCCCATTAGTCCTATTGAAACTGTACCAGTAAAATTAAARCCAGGAATGGATGGCCCAAAAGTTAAACAATGGCCATTRACAGAAGAAAAAATAAAAGCATTAGTAGAAATTTGTACAGAAATGGAAAACGAAGGAAAAATTTCAAAAATAGGGCCTGAAAATCCATACAATACTCCAGTATTTGCCATAAAGAAAAAAGACAGTACTAAATGGAGAAAATTRGTAGATTTCAGAGAACTTAATAAGAGAACTCAAGACTTCTGGGAAGTTCAATTAGGAATACCACATCCCGCAGGGCTAAAAAAGAAAAAATCAGTAACAGTACTGGaTGtGGGtGATGCATATTTTTCAGTTCCCTTAGATGAAgACTTCAGRAAGTATaCtGCATTCACCATACCTAGTACAAAcAATGAGACACCAGGGATTAGATATCAGTACAAYGTGCTTCCACAGGGATGGAAAGGATCACCAGCAATATTCCAAGCTAGYaTGACAAAAATCTTAGAGCCTTTTAGAAAACAAAATCCAGACATAGTTATCTATCAATAYATGGATGATTtGTATGTAGGATCTGACCTAGAAAYAGGGCAACATAGAACAAAAATAGAGGAACTGAGACAACATCTGTTGAGGTGGGGATTAACCACACCAGACAAGAAACATCAGAAAGAACCCCCATTTCTTTGGATGGGYTATGAACTCCATCCTGATAAATGGACAGTRCARCCTATAGTGCTGCCAGAAAAGGACAGCTGGACTGTCAATGACATACAGAAGTTAGTGGGAAAATTGAATTGGGCAAGTCAGATTTATCCAGGGATTAAAACAARRCAATTATGTAAACTCATTAGGGGAACCAAAACACTAACAGAAGTAGTACCTCTAACAGAAGAAGCAGAGCTAGAACTAGCAGAAAACAGGGAGATTCTAAAGACACCAGTACATGGAGTATATTATGACCCCTCAAAAGACTTAATAGCAGAATTACAGAAGCAGGGGCAAGAC
>H-0106 FGAS_41_M_Het_INCP_oct-11_jun-13_3.13_586_B
CCTCAAATCACTCTTtGGCAACGACCCCTCGTCACAATAAAAATAGGGGGGCAAACAAAGGAAGCTCTATTAGACACAGGAGCAGATGATACAGTAGTAGAAGAAATGGCGTTACCAGGAAGATGGAAACCAAAAATGATAGGGGGAATTGGAGGTTTTATCAAAGTAAGACAGTATGATCAGATACTCATAGAAATCTGCGGACATAAAGCTATAGGTACAGTATTAGTAGGACCCACACCTGTCAACATAATTGGAAGAAATCTGTTGACTCAGATTGGTTGCACCTTAAATTTTCCCATTAGTCCTATTGAAACTGTACCGGTAAAACTAAAACCAGGAATGGATGGCCCAAAAGTTAAACAATGGCCATTGACAGAAGAAAAAATAAAAGCGTTAGTAGAAATTTGTACAGAAATGGAAAAGGAAGGAAAAATTTCAAAAATTGGGCCTGAAAATCCATACAATACTCCAGTATTTGCCATAAAGAAAAAGGACAGCACTAAATGGAGAAAATTAGTTGATTTCAGAGAAcTTAATAAGAGGACTCAAGACTTCTGGGAAGTTCAATTAGGAATACCACATCCCGCAGGATTAAAAAAGAAAAAATCAGTAACAGTATTGGATGTAGGTGATGCATATTTTTCAGTTCCCTTAGATCCAGACTTCAGGAAGTACACGGCATTCACCATACCTAGTATAAACAATGAGACACCAGGGGTTAGATATCAGTACAATGTGCTTCCACAAGGATGGAAAGGATCACCAGCAATATTCCAAAGTAGCATGACAAAAATCTTAGAGCCTTTTAGAAAAGAAAATCCAGACCTAGTTATCTATCAATACATGGATGATTTGTATGTAGGATCTGACTTGGAAATAGGACAGCATAGAACAAAAATAGAGGAACTGAGACAACATCTGTTGAGGTGGGGATTGACCACACCAGATAAAAAACATCAGAAAGAACCTCCATTTCTTTGGATGGGTTATGAACTCCATCCTGATAAATGGACAGTACAGCCTATAGTGCTGCCAGAAAAAGACAGCTGGACTGTCAATGACATACAGAAGTTAGTGGGAAAATTGAATTGGGCAAGTCAGATTTATGCAGGGATTAAAGTGAAGCACTTATGTAAACTCCTTAGGGGAGCCAAAGCACTAACAGAAGTAGTGCCACTAACAGAAGAAGCAGAGTTAGAATTGGCAGAAAACAGGGAAATTCTAAAGAGACCAATGCATGGGGTGTACTATGACCCATCAAAAGACTTAATAGCAGAAATACAGAAGCAGGGGCTAGGC
>H-0107 MAS_47_M_Het_INCP_jul-07_jun-13_1.72_160_B_+48M_TX
CCTCAGATCACTCTTTGGCAACGACCCCTCGTCACAATAAAGATAGGGGGACATCTAAAGGAAGCTCTATTAGACACAGGAGCAGATGATACAGTTGTAGAAGAAATGGATTTGCCAGGAAGATGGAAACCAAAAATGATAGGGGGAATTGGAGGTTTTATCAAAGTAAGACAGTATGAACAGATAGCAGTAGAAATCTGTGGATATAAAGCTATGGGTACAGTATTAGTAGGACCCACACCTGTCAACATAATTGGAAGAAATCTGTTGACTCAGATTGGTTGCACTTTAAATTTTCCCATTAGTCCTATTGAAACTGTACCAGTAAAACTAAAGCCAGGAATGGATAGCCCAAAAGTTAAACAATGGCCATTGACAGAAGAAAAAATAAAAGCATTAACAGAAATTTGTACAGAAATGGAAAAGGAAGGAAAAATTTCAAAAATTGGGCCTGAAAATCCATACAATACTCCAATATTTGCCATAAAGAAAAAAGATGGTACTAAATGGAGAAAATTAGTAGATTTCAGAGAACTTAATAAAAGAACTCAAGAATTCTGGGAAATACAATTAGGAATACCACATCCCGCAGGGTTAAAAAAGAGGAAATCAGTAACAGTACTGGATGTGGGTGATGCATATTTTTCAGTTCCCTTAGATAAAGAATTCAGGAAGTATACTGCATTCACCATACCTAGTGTAAACAATGAGACACCAGGGGTTAGATATCAGTACAATGTGCTTCCACAGGGATGGAAAGGATCACCAGCAATCTTCCAAAGTAGCATGACAAAAATCTTAGAGCCTTTTAGAAAACAAAACCCAGAAATAGTTATCTATCAATACATGGATGATTTGTATGTAGGATCTGACTTAGAAATAGGACAGCaTAGAACAAAAATAGAGGAACTGAGACAACATCTGTTGAGGTGGGGATTAACCACACCAGACAAAAAACATCAGAAAGAACCCCCATTTCTTTGGATGGGTTATGAACTCCATCCCGATAAATGGACAGTACAGCCTATAATGCTGCCAGAAAAAGATAGCTGGACTGTCAATGACATACAGAAGTTAGTGGGAAAATTGAATTGGGCAAGTCAGATTTATGCAGGAATTAAAGTAAAGCAATTATGTAAACTCCTCAGGGGAACCAAAGCACTAACAGAAGTAGTACCACTAACAGCAGAAGCAGAGTTAGAACTGGCAGAAAACAGGGAGATTTTAAAGAAACCAGTACATGGAGTGTACTATGACCCATCAAAAGACTTAATAGCAGAAATACAGAAGCAGGGGCAAGGC
>H-0108 FJOM_53_M_Het_INCP_sep-04_jun-13_3.19_83_B_+48M_TX
CcTCAAATcAcTCTTtGGcAAcGaCCCcTcGTTaATATAAagaTaGGGGGACAaATAAAgGAAGcTcTATtaGATACAgGAgCAGaTGATACagtATTAGAAGAAATGAATTTGCCAGGAAGATGGAAACCAAAAATGATAGGGGGAATTGGAGGTTTTATCAAAGTAAGACAaTATGATCAGRtAgCCaTAGAAATATGTGGACatAAAGCTATAGGTACAGTATTAATAGGACCCACACCTGTCAACATAATTGGAAGAAATCTGTTGACTCAGcTTGGTTGCACTTTGAATTTTCCCATTAGTCCTATTGAAACTGTACCAGTAAAATTAAAGCCAGGAATGGATGGCCCAAAAGTTAAACAATGGCCATTGACAGAAGAAAAAATAAAAGCATTAGTAGAAATATGTACAGAAATGGAAAAGGAAGGGAAAATTTCAAAAATTGGGCCTGAGAATCCATACAATACTCCAGTATTTGCCATAAAGAAAAAAGACAGTACTAAATGGAGAAAATTAGTAGATTTTAGAGAACTTAATAAGAGAACTCAAGACTTCTGGGAAGTCCAATTAGGGATACCACATCCCGCAgGGTTAAaaaagaaAAAatCAGTAACAGTaCTGGATGTGGGAGATGCATATTtttcagttcccTTRGATAAAGAATTCAGGAAGTATACTGCATTTACCATACCTAGTAtaaATAATgAGACAcCagGgaTtaGaTATcAGTACAATGTGCTTCCACAgGGTtGGAAAGGATCACCAGCAATATTCCAATGTAGCATGACAAAAATCTTAGAACCTTTTAGGAAACAAAATCCAGACATAGAtATCTATCAATACATGGATGATTTGTATGTAGGATCTGACTTAGAAATAGGGCAACATAGAACAAAAATAGAGGAaCTAAGRCAACATCTATTGGAGTGGGGGTTTACCACACCAGACAAAAAACATCAGAAAGAACCTCCATTTCTTTGGATGGGTTATGAACTCCATCCTGATAAATGGACAGTACAGCCTATAGTGCTGCCAGAAAAGGACAGCTGGACTGTCAATGACATACAGAAATTAGTGGGAAAATTAAATTGGGCTAGTCAGATCTATGCAGGGATTAAGGTAAAACAACTATGCAAACTCCTTAGGGGAGTCAAAGCACTAACAGAAGTAGTGCCAcTGACAAAAGAAGCAGAACTAGAACTGGCAGAAAACAGGGAGATTCTAAAACAACCAGTACATGGAGTGTACTATGACCCMTCAAAAGAKTTAATAGCAGATATACAGAAGCAGGAGCAAGGC
>H-0109 DSVF_30_W_Het_INCP_may-04_jun-13_4.72_230_B_+48M_TX
CCTCAGATCACTCTTTGGCAACGACCCCTTGTCTCAATAAARATAGGRGGGCAAGTAARGGAAGCTCTATTGGATACAGGAGCAGATGATACWGTATTAGAAGAAATAGATTTGCCAGGRAAATGGAAACCAAAAATGATAGGGGGAATTGGAGGWTTTATCAAAGTAAGACAGTATGATCAGGTACACATAGAAATCTGTGGACATAAAGCTATAGGTACAGTATTAGTAGGACCTACACCKGTCAACATAATTGGAAGAAATCTGTTGACTCAGATTGGTTGYACTTTAAATTTTCCCATAAGTCCTATTGAAACTGTACCAGTAAAATTAAAGCCAGGAATGGACGGCCCAAAAGTTAAACAATGGCCTTTGACAGAAGAAAAAATAAAAGCATTAGTAGAAATTTGTACAGAAATGGAAAAGGAAGGAAAAATTTCAAAAATTGGGCCTGAAAATCCATACAATACTCCAGTATTTGCTATAAAGAAAAAAGACAGTACTAAATGGAGAAAATTAGTAGACTTCAGAGAACTTAATAAGAGAACTCAAGATTTCTGGGAAGTTCAATTAGGAATACCACATCCCGCAGGACTAAaAAAGAAAAAATCAgTaACAGTATTGGATGTAGGTGATGCATATTTTTCAGTTCCCCTAGATCCAGACTTCAGGAAGTATACTGCATTCACCATACCTAGTATAAACAATGAAACACCAGGGGTTAGATATCAGTACAATGTGCTTCCACAGGGATGGAAAGGATCACCAGCAATATTCCAAAGTAGCATGACAAAAATCTTAGAGCCTTTTAGAAAACAAAATCCAGACCTGGTTATCTATCAATACATGGATGATTTGTATGTAGGATCTGACCTAGAATTAGAGCAACATAGAACAAAAATAGAGGAACTAAGACAACATCTGTTAAGGTGGGGATTAACCACACCAGACAAGAAACATCAGAAAGAACCTCCATTTCTTTGGATGGGTTATGAACTCCATCCTGATAAATGGACTGTACAGCCTATAATGCTGCCAGAAAAAGACAGCTGGACGGTCAATGACATACAAAAGTTAGTGGGAAAATTGAATTGGGCAAGTCAGATTTATGCAGGGATTAAAACAAAGCAATTATGTAAACTCATTAGGGGAGCCAGAGCACTAACAGAAGTAGTATCGCTAACAGAAGAAGCAGAGTTAGAACTAGCAGAAAACAGGGAGATTCTAAAGACACCAGTACATGGGGTATATTATGACCCATCAAAAGACTTAATAGCAGAACTACAGAAACAGGGGCAAGGC
>H-0113 PABR_23_M_MSM_INCP_may-13_jun-13_4.3_694_B
CCTCAWATCACTCTTtGGCAACGACCCCTTGTCRCAATAARGGTAGGGGGGCTACTAAaGGAAGCTCTATTAGATACAGGAGCAGATGATACAGTATTAGAGGAAATGAATTTACAAGGAAGATGGAAACCAAAAATGATAGGGGGAATTGGAGGCTTTATTAAAGTAAGACAATATGAGCAGGTACCCGTAGAAATCTGTGGACATAAAGCTATAGGTACAGTATTAATAGGACCTACCCCTGTCAACATAATTGGAAGAAATCTGTTGACACAGCTTGGGTGCACTTTAAATTTTCCTATCAGKCCTATTGAAACTRTACCAGTAAGATTAAAGCCAGGAATGGATGGCCCAAAAGTTAAACAATGGCCATTGACAGAAGAAAAAATCAAAGCATTAGTAGAAATTTGTACAGAAATGGAAAAGGAAGGAAAGATTTCAAAAATTGGGCCTGAAAATCCATACAATACTCCAATATTTGCCATAAAGAAAAAAGACGGTACTAAATGGAGAAAATTAGTAGATTTCAGAGAACTTAACAAAAGAACTCAAGAATTCCAGGAAGTTCAATTGGGAATACCACATCCCTCAGGGTTACAACAGAGAAAATCAGTAACAGTACTGGATGTGGGTGATGCATATTTTTCAGTGCCCTTAGATAAAGACTTCAGAAAATATACTGCATTTACCATACCTAGTGTGAACAATGAGACACCAGGGATTAGATATCAGTACAATGTGCTTCCACAGGGATGGAAAGGATCACCAGCAATCTTCCAAAGTAGCATGACAAAAATTTTAGAGCCTTTCAGGAAACAGAATCCAGACATAGTGATCTATCAATACATGGATGATTTGTATGTAGGATCAGACTTAGAAATAGGGCAGCATAGAACAAAAATAGAGGAACTGAGACAACACTTGTTGAAGTGGGGATTTACCACACCAGACAAAAAGCATCAGAAGGAACCTCCMTTCCTTTGGATGGGTTATGAACTCCATCCTGATAAATGGACAGTGCAGCCTATAGAGCTGCCAGAAAAAGACAGCTGGACTGTCAATGACATACAGAAGTTAGTGGGAAAATTAAATTGGGCAAGTCAGATTTATGCAGGAATCAAAGTAAGGCAATTATGCAAACTCCTTAGAGGAGCCAAAGCGYTAACAGAAGTAATACCACTGACAGAAGAAGCAGAAYTAGAATTAGCAGAAAACAGGGAGATTCTAAGAGAACCAGTACATGGAGTATATTATGACCCATCAAAAGACTTAATAGCAGAAGTACAGAAACAGGGGCAAGGC
>H-0114 JHA_55_M_Het_INCP_jun-13_jun-13_3.36_493_B 
CCTCAAATCACTCTTTGGCAACGACCCCTAGTTRACATAAGGATAGGGGGGCAAATAAAGGAAGCCTTATTGGATACAGGAGCAGATGATACAGTATTAGAAGAMATGAATTTGCCAGGAAAATGGAAACCAAAAATGATAGGGGGAATTGGAGGTTTTATCAAAGTAAGACAGTATGATCAGATACTAGTAGAAATTTGTGGACATAAAGCTATTGGTACAGTATTAGTAGGACCTACACCTGTCAACATAATTGGAAGAAATCTGTTGACTCAGATTGGCTGCACTTTAAATTTTCCCATWAGTCCTATTGAAACTGTACCAGTAAAATTAAAGCCAGGAATGGATGGCCCAAAAGTTAAACAATGGCCATTGACAGAAGAAAAAATAAAAGCACTAGTAGAAATTTGTACAGAAATGGAAAAGGAAGGAAAAATTTCAAAAATTGGACCTGARAATCCATACAATACTCCAGTATTTGCCATAAAGAAAAAGGACAGTACTAAATGGAGAAAATTAGTAGATTTCAGAGAACTTAATAAGAGAACTCAAGAYTTCTGGGAAGTGCAATTAGGAATACCACATCCCGCAGGGCTAAAAAAGAACAAATCaGTAACAGTACTGGATGTTGGTGATGCATACTTTTCAGTTCCCTTAGATAAAGACTTCAGGAAGTATACTGCATTCACCATACCTaGTATAAACAATGAGACACCAGGGATTAGATATCAGTACAATGTGCTGCCACAGGGATGGAAAGGATCACCAGCAATATTCCAAAGTAGTATGACAAAAATCTTAGAACCTTTTAGAAAACAAAATCCAGAAATAGTTATCTATCAATACATGGATGATTTGTATGTAGGATCTGACCTAGAAATAGGGCAACaCAGAACAAAAGTAGAGGAACTAAGACAACATCTGTTGAAGTGgGGGgTTACCACACCAGACAAGAAACATCAGAAAGAACCTCCATTCCTTWGGATGGGTTATGAGCTCCATCCYGATAAATGGACAGTACAGCCTATAACGCTGCCAGAAAAAGACAGCTGGACTGTCAATGACATACAGAAGTTAGKGGGAAAGTTAAATTGGGCAAGTCAGATWTAKGCAGGAATCAAAGTAAGGCAACTAKGCAAACTCCTTAGGGGAGVKRRRGCATTAACAGAAGTRGTRCCACTAACAGAAGAAGCAGAGCTAGAACTAGCAGAGAACAGGGAGATTCTAAAGACACCAGTCCATGGAGTGTATTACGACCCATCAaAAGACTTAATAGCAGAGATACAGAAGCAGGGACaAGGC
>H-0115 DHG_55_M_Het_INCP_jun-13_jun-13_4.33_370_B
CCTCAGATCACTCTTTGGCAACGACCCCTCGTCACAGTAAagCTAGGGGGRCAACTAAAGGAAGCTCTATTAGACACAGGaGCAGATGATACAGTATTTGAAGAAATGTGTTTACCAGGAAGATGGAAACCAAAAATGATAGGGGGAATTGGAGGTTTTATCAAAGTAAGACAGTATGATCAGGTATCCGTAGAAATCTGCGGGTATaTAGCTACAGGTACAGTATTAGTAGGACCCACACCAGTCAACATAATTGGAAGAAACCTGTTGACTCAGATTGGTTGCACTTTAAATTTTCCCATTAGTCCTATTGAAACTGTACCAGTAAAACTAAARCCAGGAATGGATGGCCCAAAAGTTAARCARTGGCCATTgACAGAAGAAAAAATAAAAGCaTTAGTAGAAATTTGTGCAGAAATGGAAAAGGAAGGAAAAATTTCAAAAATTGGGCCTGAAAATCCATACAATACACCAGTGTTTGCCATAAAGAAAAAGGATRGCACTAAGTGGAGAAARTTAGTAGATTTCAGAGAACTTAATAAGAGGACTCAAGACTTCTGGGAAGTTCAATTAGGAATACCACAYCCCGCAGGGTTAAAAAAGAAAAAATCAGTAACAGTACTGGATGTAGGTGATGCATATTTTTCAGTTCCTTTAGATAAAGAATTCAGGAAGTACACTGCATTTACCATACCCAGTTTAAACAATGAGACACCAGGRATTAGATATCAaTATAATGTGCTTCCGCAAGGATGGAAAGGGTCACCAGCAATTTTCCAAtGCagCATGACAAAAATCTtAGAcCCTTTTAGAGAGAAAAATCCAGACRTAGTTATCTATCAATACATGGATGATTTGTATGTAGGATCKGACTTAGAAATAGAGCAACATAGARCAAARATAGAGGAACTGAGASAACATCTGTTAAAGTGGGGATTCACCACACCAGACAAAAAACATCAGAAAGAACCTCCATTTCTTTGGATGGGTTATGAACTCCATCCCGATAAATGGACAGTACAGCCTATAGTGCTGCCAGAAAAAGACAGCTGGACTGTTAATGATATACAAAAGYTAGTGGGAAAATTGAATTGGGCAAGTCAGATTTATCCAGGAATYAAAGTAAAGCAATTATGTAAACTCCTTAGGGGAGCCAARGCACTAACAGAAGTAGTACCACTRACAGAAGCAGCAGAGTTAGAACTGGCAGAAAACAGAGAGATTCTAAGTAAACCAGTACATGGGGTGTACTATGACCCATCAAAAGACTTAATAGCAGAAATYCAGAAGCAGGGGCAAGAY
>H-0116 ET_31_M_Het_INCP_jun-13_jun-13_4.43_8_B 
CCTCAAATCACTCTTTGGCAACGACCCCTCGTCKMAATAAAAATAGGGGGGCAGCTAAAGGAAGCTCTATTAGATACAGGAGCAGATGATACAGTATTAGAAGAGATGAATTTGCCAGGAAGATGGAAACCAAAAATGATAGGGGGAATTGGAGGTTTTATCAAAGTAAGACAGTATGATCAARTACCCATAGAAATTTGTGGACATAAAGCTATAGGTACAGTATTAGTAGGACCTACACCTGTCAACATAATTGGAAGDAATTTGTTGACTCAGCTTGGTTGCACTTTAAATTTTCCTATTAGTCCTATTGAAACTGTACCAGTAAGATTRAAGCCAGGAATGGATGGCCCAAAAGTTAAACAATGGCCATTGACAGAAGAAAAAATAAAAGCATTARTAGAAATTTGTACAGAAATGGAAAAGGAAGGAAAAATTTCAAAAATTGGGCCTGAAAATCCATACAATACTCCAGTATTTGCCATAARGAAAAAaGACAGTACTAAATGGAGAAAATTAGTAGATTTCAGAGAACTTAATAAGAGAACTCAAGACTTCTGGGAAGTYCAATTAGGAATACCACATCCCGCAGGGCTAAAAAAGAAAAAATCAGTAACAGTACTGGATGTGGGAGATGCATATTTTTCAGTTCCCTTAGATAAAGACTTCAGGAARTATACTGCATTTACCATACCCAGTACAAACAATGAGACACCAGGGATTAGATATCAGTACAATGTGCTTCCACAGGGATGGAAAGGATCACCAGCAATATTCCAAAGTAGCATGACAAAAATCTTAGATCCTTTTAGAAAACAAAATCCAGACATAGTTATCTATCAATACATGGATGATTTATATGTAGGATCTGACTTAGAAATAGGACAGCATAGAATAAAAATAGAGGAACTGAGACACCATTTGTTGAAGTGGGGGTTTRCCACACCAGAYAAAAAACATCAGAAAGAACCTCCATTYCTTTGGATGGGTTATGAACTCCATCCTGATAAATGGACAGTACAACCTATAGTGCTGCCARACAAAGACAGCTGGACTGTCAATGACCTACAAAAGTTAGTGGGAAAGTTAAATTGGGCAAGTCAGATTTATGCTGGAATTAAAGTAAARCAATTATGCAAACTCCTTAGGGGAACCAAGGCACTAACAGAAGTAGTCCCACTAACAGAAGAAGCAGAGCTAGAACTGGCAGAAAACAGGGAGATTCTAAAAGTACCAGTACATGGAGTGTATTATGACCCAWCAAAAGARTTAATAGCAGAACTACAGAAGCAAGGGCAAGGT
>H-0117 MMVM_32_M_MSM_INCP_jun-13_jun-13_4.81_25_B
CCTCAAATCACTCTTTGGCARCGAcCCyTMGTCAMTATAAAgATAGGGGGGCAATTAAAGGAAGCTCTATTAGATACAGGAGCAGATGATACAGTATTAGAAGAAATGARTTTRCCAGGAAGATGGAAACCAAAAATGATAGGGGGAATTGGAGGTTTTATCAAAGTAAGACAATATGATCAGRTASwAATAGAAATCTGTGGACaTAAAGCTATAGGTaCAGTaTTAATAGGACCCaCaCCTGTCAACATAATTGGAAGAAATCTGTTGACTCAGATTGGtTGCACTTTAAATTTTCCCATTAGTCCTATtGAAACTGTACCAGTRAAACTAAAGCCAGGAATGGATGGTCCAAAAGTTAAACAATGGCCATTGACAGAAgAAAAAATAAAAGCATTAgTAGAAATTTGTACAGAAATGGAAAAGGAAGGAAAAATTTCAAAAATTGGGCCTGAAAATCCATACAATACTCCAGTATTTGCCATAARGAAAAAAGACaGTACTAAATGGAGAAAATTAGTAGATTTCAGAGAACTTAATAARAGaACTCAAGAGTTCTGBGAAATTCAATTAGGAATACCACATCCCTCAGGGTTAAAAAAGAAAAAATCAGTAACAGTACTGGATGTGGGTGATGCATATTTTTCAGTTCCCTTAGATAAAGACTTCAGGAAATATACTGCATTCACCATACCTAGTRTAAACAATGAGACACCAGGAATTAGATATCAGTACAATGTGCTTCCACAAGGATGGAAAGGATCACCAGCAATATTCCAAAGTAGCATGACAAAGATCTTAGAGCCTTTCAGAAAASAAAATCCAGACATAGTTATCTATCAATACATGGATGATTTGTATGTAGGATCTGACTTAGAAATAGGGCAGCATAGAACAAAAATAGAAGARCTGAGACAACATCTGTTRAGGTGGGGATTTACCACACCAGACAAAAAACATCAGAAAGAACCTCCATTTCTTTGGATGGGTTATGAACTCCATCCYGATAARTGGACAGTaCAgCCTATAATGCTGCCAGAAAAAGACAGCTGGACTGTCAATGACCTACAGAAGTTAGTGGGAAAATTgAATTGGGCAAGTCAgATTTACTCAGGGATTAAAGTAAAGCAATTATGTAAACTCCTTAGGGGAGCCAAGGCACTAACAGARGTAGTACCACTAACAGTAGAAGCAGAGTTAGAACTGGCAGAAAACAGGGARATTCTAAAGAAACCAGTACATGGAGTGTACTATGACCCATCAAAAGACTTAATAGCAGARATACAGAAACAAGAGCAAGGC
>H-0118 JSLR_46_M_Het_INCP_ene-06_jun-13_5.98_159_B
CCTCAAATCACTCTTTGGCARCGACCCCTAGTCACAATAAAGATAGGGGGGCAAWTAAARGAAGCTTTATTAGACACAGGAGCAGATGATACAGTATTAGAAGAAATGAATTTRCCAGGAARATGGAAACCAAAAATGATAGGGGGAATTGGAGGTTTTATCAAAGTAAGACAGTATGATCAGATACYCATAGAAATCTGTGGACATAAAACAACGGGTACAGTATTAATAGGACCTACACCTGTCAACATAATTGGAAGAAATCTGTTGACTCAGMTTGGTTGCACTTTAAATTTTCCCATTAGTCCTATTGAAACTGTACCAGTAAAATTAAAGCCAGGAATGGATGGCCCAAAAGTTAAACAATGGCCATTRACAGAAGAAAAAATAAAAGCATTAGTAGAAATTTGCACAGAAATGGAAAAGGAAGGAAAAATTRaAAAAATTGGGCCTGAAAATCCATACAATACTCCARTATTTGCCATAAAGAAAAAAGACAGTACTAAATGGAGAAAATTAGTAGATTTCAGAGAACTTAATAAGAGRACTCAAGACTTCTGGGAAGTTCAATTAGGAATACCACATCCYGCAGGRCTAAARAAGAAAAARTCAGTGACAGTACTgGATGTGGGTGATGCATATTTTTCAGTTCCCTTAGATAAAGAGTTCAGGAAGTAYACTGCATTYACCATACCTAGTaTAAACAATGAGACACCAGGRATTAGATATCAATACAATGTGCTTCCACAGGGATGGAAAGGATCACCAGCAATATTYCAAGCYAGCATGACAAAAATCTTAGAGCCTTTTAGAAAACAAAATCCAGACATAGTTATCTATCAATACATGGATgAYTTGTATGTAGGATCTGACYTAGAAATAGGGCAGCATAGARCAAAAATAGAGGAACTGAGACAACATCTGTTGAGGTGGGGATTTACCACACCAGACAAGAAACATCAGAAAGAACCCCCATTTCTTTGGATGGGTTATGAACTCCATCCTGATAAATGGACAGTACAGCCTATAGTGCTGCCAGAAAAAGACAGCTGGACTGTCAATGACATACAGAAATTAGTGGGAAAATTGAATTGGGCAAGTCAGATTTATGCAGGAATTAAAGTAAAGCAATTATGCAARCTCCTTAGGGGAGCCAAAGCAYTAACAGAAGTAGTACCACTAACARAAGAAGCAGAGCTAGAACTAGCAGAAAACAGGGAAATTCTAAAGACACCAGTACATGGAGTGTATTATGAYCCATCAAAAGACYTAATAGCAGAAATACAGAAGCAGGGGCAAGGC
>H-0120 DJIH_24_W_Het_INCP_jun-00_jun-13_3.45_107_B 
CCTCAAATCACTCTTTGGCAACGACCCCTCGTCACAATAAAGATAGAGGGGCAACTAAGGGAAGCTCTATTAGACACAGGAGCAGATGATACAGTATTAGARGAAATAAATCTGTCAGGAAGATGGAAACCAAAAATGATAGGGGGAATTGGAGGTTTTATCAAAGTAAGACARTATGATCAGGTACTTGTAGAAATCTGYGGACATAAAGCAGTGGGTACAGTATTAGTAGGACCYACACCTGTCAACATAATTGGAAGAAATCTGTTGACTCAGATTGGTTGCACTTTAAATTTTCCCATTAGTCCTATTRAAACTGTACCAGTAAAACTAAAGCCAGGAATGGATGGCCCAAAAGTTAAACAGTGGCCATTGACAGAAGAAAAAATAAAAGCATTAGTAGAAATTTGTACAGAAATGGAAAAGGAAGGAAAAATTTCAAAAAtTGGGCCTGAAAATCCATACAAKACTCCAGTATTTGCCATAAAGAAAAARGACAGTACTAAATGGAGAAAATTAGTAGATTTCAGRGAAcTTAATAAGAGAACTCaAGATTTCTGGGAAGTTCAATTAGGAATACCACATCCCGCaGGGTTAAAAAAGAGAAAATCAGTAACAGTACTAGATGTGGGGGATGCATATTTTTCAATCCCTTtagatgAagACTTCAGGAAGTATACTGCATTCACCATACCTAGTATAAACAAtGAGACaCcaGGGaTKagAtATCAGTACAATgTGcTTCCaCAAGGATGgAAAGGaTCaCCaGCAaTATTcCAAtGTAGCAtgaCAAAAATcTtAGATCcTtTTAGAAARGaAAATCCAGacatAGTTaTCTaTCAATACAtGGATGATTtgtRTGTAGGATCTGACTTAGAAATAGARCAGCAYAGAACAAAAATAGAGGAACTGAGAGAACATCTGTTGAGGTGGGGACTTACCACACCAGACAARAAACATCAGAAAGAACCtCCATTTCTTTGGATGGGTTATGAACTCCATCCMGATAAATGGACAGTaCAGCCTATARTtTTGCCAGAAAARGACAGCTGGACTGTCAATGACATACARAAGTTAGTGGGAAAATTGAATTGGGCAAGTCAGATTTACCCAGGGATTAAGGTAAAGCAATTATGTAAACTCaTTAGGGGAGTTAAAGCACTAACAGAAGTAGTACCACTAACAAAAGAAGCAGAGTTAGAAcTAGCAGARAACAGGGAGATTCTAAAGACTCCAGTACATGGGGTGTACTATGACCCATCAAAAGACTTAATAGCAGAAATACAGAAGCAGGAGCAAAGC
>H-0121 DYRR_22_W_Het_INCP_jun-13_jun-13_5.84_73_B
CCTCAAATCACTCTTTGGCAACGACCMCTTGTCACAATAAAGATAGGGGGGCAGCTAAAGGAAGCTCTATTAGATACAGGAGCAGATGATACAGTATTAGAAGACATGGAATTGTCAGGAAGATGGAAACCAAAAATGATAGGGGGAATTGGAGGTTTTATCAAAGTAAGACAGTATGATCAGGTAAGCTTAGAAATATGTGGACATAAAGTTACGGGTACAGTATTAGTAGGACCCACACCTGTCAACATAATTGGAAGAAATCTGTTGACTCAGCTTGGTTGCACTTTAAATTTTCCCATTAGTCCTATTGAAACTGTACCAGTAAAACTAAAGCCAGGAATGGATGGCCCAAAAGTTAAACAATGGCCATTGACAGAAGARAAAATAAAAGCATTAGTAGAAATTTGTACAGAAATGGAAAAGGAAGGAAAAATTTCAAAAATTGGGCCTGAAAATCCCTACAATACTCCAATATTTGCTATAAAGAAAAAAGACAGCACTAAATGGAGGAAATTAGTAGACTTTAGAGAACTTAATAAGAGAACTCAAGAcTTCTSGGAARTTCAGCTAGGAATACCACACCCAGCAGGGTTAAAAAAGAAAAAATCAGTAACAGTACTGGATGTGGGTGATGCATATTTTTCAGTTCCCTTAGATCCAGAATTCAGGAAGTATACTGCATTCACCATACCTAGTATAAATAATGAGACGCCAGGGGTCAGATATCAGTACAATGTGCTTCCACAAGGATGGAAAGGATCACCAGCAATATTCCAAAGTAGTATGACAAAAATCTTAGAGCCTTTTAGAAAAGARAATCCAGAAYTAATTATCTATCAATACATGGATGAYTTGTATGTAGGATCTGACTTAGAAATAGGGCAgCATAGAACAAAAATAGAGGAWCTGAGGCAACATCTGTTGARGTGGGGGTTTACCACACCAGACAAAAAACATCAGAARGAACCTCCATTTCTTTGGATGGGTTATGAACTCCATCCCGATAAATGGACAGTGCAGCCTATAGTTCTGCCAGAAAAGGATAGCTGGACTGTCAATGACATACAGAAGTTAGTGGGAAAATTRAATTGGGCAAGTCAGATTTACTCAGGAATTAAAGTAAAGCARTTATGTAAACTYCTAAGGGGAACCAAAGCATTAACAGAAGTAGTAMCACTAACAGAAGAAGCAGAATTAGAACTaGAAGAAAACAGAGAGATTTTAAGRAACCCAGTACATGGGGTGTACTATGACCCAACAAAAGACTTAATAGCAGAATTACAGAAGCAGGGGCAAAGT
>H-0122 MAG_60_M_Het_INCP_jun-08_jun-13_2.29_209_B
CCTCAAATCACTCTTTGGCAGCGACCCCTCGTCTCAGTAAGGATAGGGGGGCAACTAAAGGAAGCTCTATTAGACACAGGAGCaGATGATACAGTATTAGAAGAAATGAATTTGCCAGGCAGATGGAAACCaAAAATGATAGGGGGAATTGGAGGTTTTATTAAAGTAAGACAGTATGATCAGATACaAGTAGAAATCTGTGGCCaTAAAGCTATAGGTACaGTTTTAATAGGACCCaCaCCTGTcAACaTAATTGGAAGGAATCTGTTGACTCagATTGGTTGCACTTTAAATTTCCCCaTTAGTCCtATtGAGACTGTACCAgTAAAACTAAAGCCaGGAATGGATGGCCCaAAAGTTAAACaATGGCCATTGACaGAAGAAAAAATAAAAGCaTTAATAGAAATTTGTACaGAAATGGAAAAGGAAGGAAAAATTTCAAAAATTGGGCCtGAAAATCCATACaATACTCCAATATTTGCCaTaAAGAAAAAAGACAGTACtAAATGGAGAAAATTAGTAGATTTCaGAGAACTTAATAAGAGAACTCAAGATTTCTGGGAAGTTCAATTAGGAATACCaCaTCCTGCAGGGTTAAAAAAGAAAAGATCAGTAACAGTACTGGATGTGGGTGATGCATATTTTTCAGTTCCCTTAGATAAAGAATTCAGAAAGTATACCGCATTCaCCATACCTAGTTTAAACAATGAGACGCCaGGGATTAGGTATCAGTACAATGTGCTCCCgCAAGGATGGAAAGGATCACCAGCAATATTCCAAAGTAGCATGACAAaGATCTTAGAGCCTTTTAGAAAAAACAATCCAGAAATAGTTATCTATCAATACATGGATGATTTGTATATaGGATCTGACTTAGAAATAGGGCAGCATAGAACaAAAATAGAGGAACtGAGACaACaTCTGTTGAGGtGGGGATTTACCaCACCaGACaAAAAACATCAGAAAGAACCTCCaTTTCTTTGGATGGGTTATGAACTCCATCCCgATAAATGGACAGTACAGCCtATAAtGCTGCCMGAAAAAGACAGCTGGACTGTCaATGACaTACAGAAGTTAGtGGGAAAATTAAATTGGGCAAGTCAGATATACaCAGGGATTAAAGTAAAGCAATTAtGTAAACTCCTTAGGGGAGCCaAAGCATTGACAGAAGTGATACCaCTAACAAAAGAAGCAGAGTTAGAACTGGCAGAAAACAGGGAGATTCTAAAGAAaCcagtaCATGGGGTGTACTATGACCCATCAAAAAACTTAATAGCAGAAGTACAGAAGCAGGGGCAAGGC
>H-0123 JCO_42_M_MSM_HEU_sep-04_jul-13_5.33_7_B_+48M_TX
CCTCAAATCTCTCTTTGGCAACGACCATTTGTCACAATAAAAGTAGCGGGGCAATTAACGGAAGCTCTACTAGATACAGGAGCAGATGATACAGTACTAGAAGAAATAAATTTGCCAGGAAAATGGAAACCAAAAATAATAGGGGGAATTGGAGGTTTTGTCAAAGTAAGAGAGTATGARAACGTACCCATAGAAATTTGTGGACATARAGTTACAASTACAGTCYTAGTAGGGCCTACACCTGCCAACATAATTGGAAGAAACCTGATGACTCAACTTGGTTGCACTYTAAATTTTCTCATTAGCCCTATTGAGACTGTACCAGTAAAATTAAAGCCAGGRATGGATGGCCCAAAAGTTAAACAATGGCCATTGACAGAAGAAAAAATAAAAGCATTAGTAGAAATTTGTACAGAAATGGAAAAGGAAGGAAAAATTTCAAAAATTGGGCCTGAAAATCCATATAATACTCCAGTATTTGCCATAAAGAAAAAGAACAGTAATAGATGGAGAAAATTAGTAGATTTCAGAGAGCTTAATAARAGAACTCAAGACTTCTGTGAAGTTCAATTAGGAATACCACATCCCGCAGGACTAAAAAAGAAAAAATCAGTAACAGTACTGGATGTGGGTGATGCATATTTTTCAGTTCCtctAGATGAAAGTTTCAGGAAGTATACTGCATTCACCATACCTAGTATAAACAATGAGACACCAGGGATTAGATATCAGTATAATGTKCTTCCACAGGGATGGAAAGGATCACCAGCAATATTCCAAAGTAGCATGACAAARATCTTAGAGCCTTTTAGAAAACRAAATCCTGACATAGTTATCTATCAATACGTGGATGACTTGTATGTAGAATCTGACTTAGAAATAGGACAGCATAGAGAAAAAATARAGGAACTGAGACAACATCTCCTGACTTGGGGATTTTTCACACCAGACGAAAAACATCAGAAAGAACCTCCATTTCATTGGATGGGTTATGAACTCCATCCTGACAAATGGACAGTACAGCCCATAGAGCTGCCAGAAAAAGACAGCTGGACTGTCAATGACATACAGAAGTTAGTGGGRAAATTAAATTGGGCAAGTCAGATTTATGAAGGGATTAAAGTAAAGCAATTATGTAAACTCCTTAGGGGAGCCAAAACACTAACAGAAGTAGTACCATTGACAGAAGAGGCAGAGCTAGAACTGGCAGAAAACAGAGAAATTCTRAGRAAACCAGTACATGGAGTGTATTATGACCCAACAAAAGAMTTAATAGCAGAAATACAGAAGCAGGGGCAGGGM
>H-0126 ENDL_33_M_Het_HEU_mar-08_jul-13_1.66_654_B_+48M_TX
CCTCAGATCACTCTTTGGCAGCGACCCCTCGTCACAATAAAGATAGGGGGGCAATTAAAGGAAGCTCTATTAGATACAGGAGCAGATGATACAGTATTAGAAGAAATGAATTTGCCAGGAAGATGGAAACCAAAAATGATAGGGGGAATTGGAGGTTTTATCAAAGTAAGACAGTATGATCAGATACTCATAGAAATCTGCGGACATAAAGCTATAGGTACAGTATTAGTAGGACCTACACCTGTCAACATAATTGGAAGAAATCTGTTGACTCAGATTGGCTGCACTTTAAATTTTCCCATTAGTCCTATTGAGACTGTACCAGTAAAATTAAAGCCAGGAATGGATGGCCCAAAAGTTAAACAATGGCCATTGACAGAAGAAAAAATAAAAGCATTAGTAGAAATTTGTACAGAAATGGAAAAGGAAGGAAAAATTTCAAAAATTGGGCCTGAAAATCCATACAATACTCCAGTATTTGCCATAAAGAAAAAAGACAGTACTAAATGGAGAAAATTAGTAGATTTCAGAGAACTTAATAAGAGAACTCAAGATTTCTGGGAAGTTCAATTAGGAATACCACATCCTGCAGGGTTAAAACAGAAAAAATCAGTAACAGTACTGGATGTGGGCGATGCATATTTTTCAGTTCCCTTAGATAAAGACTTCAGGAAGTATACTGCATTTACCATACCTAGTATAAACAATGAGACACCAGGGATTAGATATCAGTACAATGTGCTTCCACAGGGATGGAAAGGATCACCAGCAATATTCCAGTGTAGCATGACAAAAATCTTAGAGCCTTTTAGAAAACAAAATCCAGACATAGTCATCTATCAATACATGGATGATTTGTATGTAGGATCTGACTTAGAAATAGGGCAGCATAGAACAAAAATAGAGGAACTGAGACRACATCTGTTGAGGTGGGGATTTACCACACCAGACAAAAAACATCAGAAAGAACCTCCATTCCTTTGGATGGGTTATGAACTCCATCCTGATAAATGGACAGTACAGCCTATAGTGCTGCCAGAAAAGGACAGCTGGACTGTCAATGACATACAGAAATTAGTGGGAAAATTGAATTGGGCAAGTCAGATTTATGCAGGGATTAAAGTAAGGCAATTATGTAAACTTCTTAGGGGAACCAAAGCACTAACAGAAGTAGTACCACTAACAGAAGAAGCAGAGCTAGAACTGGCAGAAAACAGGGAGATTCTAAAAGAACCGGTACATGGAGTGTATTATGACCCATCAAAAGACTTAATAGCAGAAATACAGAAGCAGGGGCAAGGC
>H-0128 SCS_22_W_Het_HEU_ene-03_jul-13_3.4_65_B_+48M_TX
CCTCAGATCACTCTTTGGCAACGACCCCTTGTTACAATAAAGGTAGGGGGGCAAATAAAGGAAGCTCTATTGGATACAGGAGCAGATGATACAGTATTAGAAGAAATGACGTTGCCAGGAAGGTGGAAACCAAAAATGATAGGGGGAATTGGAGGTTTTATCAAAGTAAGACAATATGATCAGATACCCATAGAAATCTGTGGGCATAAAGCTGAGGGTACAGTATTAGTAGGACCTACACCTGTCAACATAATTGGAAGAAATCTGTTGACTCAGCTTGGCTGCACTTTAAATTTCCCCATTAGTCCTATTGAAACTGTACCAGTAAAATTAAAGCCAGGAATGGACGGCCCAAGAGTTAAACAATGGCCATTGACAAAAGAAAAAATAAAAGCATTAGTAGAAATTTGTACAGAAATGGAAAAGGAAGGAAAAATTTCAAGAATTGGGCCTGAAAATCCATATAATACTCCAGTATTTGCCATAAAGAAAAAAGACAGTACTAAATGGAGAAAATTAGTAGATTTTAGAGAACTTAATAAAAGAACTCAAGACTTCTGTGAAGTTCAATTAGGAATACCACATCCCTCAGGGCTAGAAAAGAAAAAATCAGTAACAGTACTAGATGTAGGTGATGCATATTTTTCAATTCCCTTAGATGAAGACTTCAGGAAGTATACTGCATTCACCATACCTAGTACAAACAATGAGACACCAGGAATTAGATATCAGTACAATGTGCTTCCACAGGGATGGAAAGGGTCACCAGCAATATTCCAAAGTAGCATGACAAAAATCTTAGAGCCTTTTAGAAAACAAAATCCAGAAATAGTTATCTATCAATATGTAGATGATTTGTATGTAAGCTCTGACCTAGAAATAGGGCAACATAGAGCAAAAATAGAGGAACTGAGACAGCATCTGTTAAGGTGGGGATTATTCACACCAGATAAGAAACATCAGAAGGAACCTCCATTTCTTTGGATGGGTTATGAGCTCCATCCTGATAGATGGACAGTACAGCCTATAATGCTGCCAGAAAAAGACAGCTGGACTGTCAATGACATACAGAAGTTAGTGGGAAAATTAAATTGGGCAAGTCAGATTTATGCAGGAATTAAAACAAAGCAATTATGTAAACTTCTTAGGGGAGCCAAAGCACTAACAGAAGTAGTAGCGCTAACAGAAGAAGCAGAGCTAGAACTAGCAGAAAACAGAGAGATTCTAAAGACACCAGTACATGGAGTATATTATGACCCATCAAAAGACTTAATAGCAGAACTACAGAAGCAGGGACAAGGC
>H-0132 DJTB_34_M_Het_HEU_ene-13_jul-13_3.4_1061_B
CCTCAAATCACTCTTTGGCAACGACCCCTCGTCACAATAAAGATAGGGGGGCAAATAAGGGAAGCTCTATTAGATACAGGAGCAGATGATACAGTGCTAGAAGACATGGATTTGCCAGGAAGATGGAAACCAAAAATGATAGGGGGAATTGGAGGTTTTATCAAAGTAAGACAATATGAGCAGATACCCATAGAAATCTGTGGGCACAAAGCTGTAGGtACAGTATTAGTAGGACCTACACCTGTCAACATAATTGGAAGAAATCTGTTGACTCAGCTTGGTTGCACTTTAAATTTTCCTATTAGTCCTATTGAAACTGTACCAGTAAAATTAAAGCCAGGAATGGATGGCCCAAAAGTTAAACAATGGCCATTGACAGAAGAAAAAATAAAAGCATTAgTAGAAATTTGTACAGAAATGGAAAAGGAAGGAAAAATTTCAAAAATTGGGCCTGAAAACCCATACAATACTCCAGTATTTGCCATAAAGAAAAAAGACAGTACTAAGTGGAGAAAATTAGTAGACTTCAgAGAACTTAATAAAAGAACTCAAAACTTTTGGGAAGTTCAATTAGGAATACCACATCCCGCAGGGTTAAAAAAGAAAAAGTCAGTAACAGTACTGGATGTGGGTGATGCATATTTTTCAGTTCCCTTAGATAAAGAGTTCAGGAAGTATACTGCATTTACCATACCTAGTATAAACAATGAGACACCAGGAATTAGATATCAGTACAATGTGCTTCCACAGGGATGGAAAGGATCACCAGCAATATTCCAAAGTAGCATGACAAAAATCTTAGAGCCTTTTAGAAAACAAAATCCAGAGATAGTTATCTATCAATACATGGATGATTTGTATGTAGGATCTGACTTAGAAATAGGGCAACATAGAGAAAAAACAGAGGAACTGAGACAGCATCTGTTGAAGTGGGGGTTTACCACACCAGACAAAAAACATCAGAAAGAACCTCCATTCCTTTGGATGGGTTATGAACTCCATCCTGATAAATGGACAGTACAGCCTATACAGCTGCCAGAAAAGGACAGCTGGACTGTCAATGACATACAGAAGTTAGTGGGAAAATTAAATTGGGCAAGTCAGATTTATCCAGGAATTAAAGTAAAACAATTATGTAAACTTCTTAGGGGACCCAAAGCACTAACAGAAGTAGTACCGCTGACAGCAGAAGCAGAACTAGAACTGGCTGAGAACAGGGAAATTCTAAAAGAACCAGTACATGGAGTGTATTATGACCCATCAAAAGACTTAGTAGCAGAAATACAAAAGCAGGGGGAAGGT
>H-0134 RYC_57_M_Het_HEU_jun-06_jul-13_1.6_528_B_+48M_TX
CCTCAAATCACTCTTtGGCAGGACCCcCTAGTTAAAATAAGAGTAGGGGGACAAGTAAAGGAAGCTTTATTGGATACaGGAGCAGAtGATACAGTACTAGAAGAAATGAATTTGCCAGGAAAATGGAAACCAAAAatGaTaGGGGGAATTGGaGGTTTTATCAAAGTAAGACAGTATGAGCAAATACACATAGAAATAtgtGGACATACaGCTATTGGTACAGTATTAGTAGGACCTACACCtGTCAACATAATtGGAAGAAATCTGTtGACTCAGATtGGCTGTACTTTAAATTTTCCCATTAGTCCTATTGAAACTGTACCAGTAAAATTAAAGCCAGGAAtGGATGGGCCAAAAGTTAAACAGTGGCCATTGACAGAAGAAAAAATAAAAGCATTAGTAGAAATTtGTACAGAAATGGAAAAGGAAGGAAAAATTTCAAAAATTGGGCCtGAAAATCCATACAATACTCCAGTATTtGCCATAAAGAAAAAAgACAGTACTAAAtGGaGAAAATTAGTAGATTTCAGAGAACTtAATAAGAGAACTCAAGACTTcTGGGAAGTTCAATTAGGAATACCACATCCAGCAGGGCTAAAAAAGAAAAAAtcAGtaACAGTaCTGGATGTTGGTGATGCATATTTTTCAGTTCCCTTAGATAAAGAATTCAGAAAGTATACTGCATTCACCATACCTAGTATAaACAAtGAGACACCAGGGATTAgATATCAGTACAATGtGCTTCCACAGGGATGGaAAGGATCACCAGCAATATTCCAAAGTAGCATGACAAAAATCTTAGAACCTTTTAGAGAAAAAAATCCAGAAATGGTTATCTATCAATACATGGATGATTTGTATGTAGGATCTGaCTTAGAAATAGGGCAGCATAGAACAAAAATAGAGGAACTGAGACAACATCTGTTGAGGTGGGGATTCACCACACCAGACAAGAAACATCAGAAAGAACCTCCATTTCTTTGGATGGGTTATGAACTCCATCCCGATAAATGGACAGTACAGCCTATAACgCTACCAgAAAAAGACAGCTGGACTGTCaATGACATACAGAAGTTAGTGGGAAAATTAAATTGGGCAAGTCAGATTTATGCAGGAATTAAAGTAAAGCAATTATGCAAACTCCTTAGGGGAGCCAAASCACTAACAGAAGTAATACCACTAACAGAAGAAGCAGAGCTAGAACtTAGCGAAAACAGGGAGATTCtAAAGACACCAGTACATGGAGTGTATTATGATCCATCAAAaGACTTAATAGCaGAAATACAGAAGCAGGGGCAAGGC
>H-0136 KBCR_19_W_Het_HEU_ene-13_jul-13_4.19_260_B
CCTCaAATCaCTYTTTGGCAACGACCCCTcGTcACaATaAAGATAGGAGGACAACTaaAgGAAGCTcTaTTaGACACaGGAGCaGaTGATaCaGTaTTaGaAGAAATGAGTTTGCCaGGaAAATGGAAgCCaAAAATgATaGGGGGAATTGGAGGTTTTaTCaAAGTaAGaCaATATGATCAGATaCTTGTAgAAATTTgTgGacataAAgctataGGtaCagtaTtAgtaGGGCCcAcgCctGtcAaCatAaTtGgAagAAatctaTtGaCTCAGATTGGTTGTACTTTAAATTTTCCCATTAGCCCTATTGAAACTGTACCAGTGAAACTAAAGCCAGGAATGGATGGCCCAAAagTTAAACAATGGCCATTGACAGAAGAGAAAATAAAAGCATTAGTAGAAATTTGTACAGAAATGGAAAAGGAAGGAAAAATTTCAAAAATTGGGCCTGAAAATCCCTACAATACTCCAGTATTTGCCATAAAGAAAAAAGACAGTACTAAATGGAGAAAATTAGTAGATTTTAGAGAACTTAATAAGAGAACTCAAGACTTCTGGGAAGTTCAATTAGGAATACCACACCCTGCAGGGTTAAAAAAGAGAAAGTCAGTAACAGTACTAGATGTGGGTGATGCCTATTTTTCAGTTCCCTTACATgAAGAKTTCAGGAAGTATACTGCATTCACCATACCTAGTATAAACAATGAGACGCCAGGGATTAGATATCAGTACAATGTGCTTCCACAAGGAKGGAAAGGATCACCAGCAATATTCCAAAGTAGCATGACAAAAATCTTAGAGCCTTTTAGAAAACAGAATCCAGAAMTAATTATCTATCAATACATGGATGATTTGTATGTAGGAtctgacTtagAAatAGGGCAGCATAGAGCAAAAGTAGAGGAACTGAGACAACATCTGTTAAAGTGGGGATTTACCACACCAGATAAAAAACATCAGAAAGAACCTCCATTTCTTTGGATGGGTTATGAGCTCCACCCAGACAAATGGACAGTACAGCCTATAGTGCTGCCAGAAAAAGACAGCTGGACTGTCAATGACATACAGAAGTTAGTGGGAAAGTTGAATTGGGCAAGTCAGATTTACTCAGGGATTAAAGTAAGGCAATTATGTAAACTCCTTAGGGGAGCTAAAACATTAACAGAAGTAATACCACTAACAGAAGAAGCAGAATTAGAACTGGAAGAAAACAGGGAGATTCTAAAGAACCCAGTACATGGGGTATACTATGACCCATCAAAAGAYTTAATAGCAGAAATACAGAAGCAGGGACAAGAC
>H-0139 MLM_46_W_Het_HEU_ago-12_jul-13_4.72_118_B_12+-3M_TX
CCTCAGATCACTCTTTGGCAACGACCCCTCGTCACAATAAAGATAGGGGGGCARGTAAAGGAAGCTCTATTaGACACAGGAGCDGATGATACAGTAGTAGAAGAAAtGAATTTRCCAGGAAGAtGGAAACCAAAAATGATAGGGGGAATTGGAGGATTTATCAAAGTAAGACARTATGATCAGATAGCKGTAGAAATcTGtGGACATAAAGCTATAGGTACaGTATTAGTAGGACCCaCACCTGTCAACaTAATTGGAAGAAATCTGTTGACTCARATTGGTTGCACTTTAAATTTTCCCATTAGTCCTATTGAAACTGTACCaGTAAAAYTAAAGCCAGGAATGGATGGCCCAAAAGTTAAACAATGGCCATTGACaGAAGAAAAAATAAAAGCAYTAGTAGAAATTTGTRCAGAAATGGAAAAgGAAGGAAAAATTTCAAAAATTGGGCCTGAaAATCCATAYAATACTCCAGTATTTGCYATAAAGAAAAAAGACAGTACTAAATGGAGAAAATTAGTAGATTTCaGGGAACTTAATAAaaGAACTCaAgACTTCtGGGAAGTTCAATTAGGAATACCaCaTCCCGCAGGGTTAAAAAAGAAMAAATCaGTAACAGTACTAGATGTGGGGGATGCATATTTTTCAGTKCCATTAKATGAAGACTTTAGGAAGTATACYGCATTCaCCATACCTAGTAtAAACAATGAGACaCCaGGGATTAGATATCAGTACAATGTGCTTCCACAGGGATGGAAAGGATCACCAGCAATATTYCaAtGTAGCAtGACAAAaATCTTAGAgCCTTTtAGGAAGCaAAATCCAgAAATAGTGATCTATCAATaCATGgaTGACTTGTATGTAGGATcTGActTAGAAATAgGGCAGCaTaGaACaAAAATaGAGGAaCTAAGACaACaTCTGTtGaGGTGGGGATTTACCaCaCCAGACAARAAACATCAGAAAGAACCTCCATTTCTTTGGAtGGGTTATGAACTCCATCCsGATAAATGGACAGTaCAgCCTATAGTGCTGCCAGAAAARGACAGCTGgACtGTCAATGACCTACAgAAGTTAGTGGGAAAATTAAATtGGGCAAGTCAGATTTATCCAGGAATTAAAGTAAGACAAtTATGTAAACTCCTTAGGGGAGCCAAAGCVCTAACAGAAGTAGTACCaCTAACAACAGAAGCAGAGTTAGARCTGGAAGAAAACAGGGARATTCTAAGRARACCAGTACATGGAGTGTACTATGACCCATCAAAAGACTTAATAGCTGAAGTACAGAAGCAGGGGCAGGAC
>H-0140 EJPG_33_M_Het_HEU_may-12_jul-13_3.71_3345_B_17-47M_TX
CCTCAAATCACTCTTTGGCAGcGACCMATAGTCACAGTAAAGATAGGGGGGCAATTAAAGGAAGCTCTATTAGATACAGGAGCAGATGATACAGTATTAGAAGACATGGAGTTGCCAGGAAGATGGAAACCAAAAAtGATAGGGGGAATTGGAGGGTTTATTAAAGTAAAACAGTATGAGCAAATACCTGTAGAAATTtGtGGAAATAAAGCTATAGGTACAGTATTAGTAGGACCTACACCTGTCAACATAATTGGAAGAAATCTGTTGACTCAGATTGGTTGCACTTTAAATTTTCCCATTAGTCCTATTGAAACtGTACCAGTAAAATTAAAGCCAGGAATGGATGGCCCAAgAGTTAAACAATGGCCATtGACAGAAGAAAAAATAAAAGCATTAGTAGAAATCtGTACaGAAAtGGAAAARGAAGGGAAAATtTCAAAAATtGGGCCtGAAAATCCATATAATACtcCAATATTTgCTATAAAgAAAAAAGACAgTACTaAAtGGAGAAAATTAGTAGATTTCaGAGAACTTAATAAGAGAACTCaAGATTTCTGGGAAGTTCAATTAGGAATACCACATCCTGCAGGGTTAAARAAGAACAAATCAGTGACaGTACTRGATGTGGGTGATGCATATTTTTCAATTCCCTTAcATGAAGACTTCaGRAAGTATACTGCATTTACCATACCTAGTATAAACaATGAGACACCAGGGATTAGATATCAGTACAATGTACTTCCACAGGGATGGAAAGGATCGCCaGCAATATTCCAAAGCAGCATGACAAAAATCTTAGAGCCTTTTAGAAAACATAATCCAGACATAGTTATCTATCAATACGTGGATGAYTTATATGTAGGAtctgacTtagagatagGGCAGCACAGAACAAAAATAGAGGARCTGAGACaGCaTCTGTTGAARTGGGGATTGACCaCaCCAGATAAAAAACATCAGAAGGAACaTCCaTTCCTTTGGATGGGTTATGAACTCCATCCTGATACaTGGACAGTACaGCCTATAGTGCTGCCaGAAAARGACAGCTGGACTGTCaATGACATACAgAAGCtAGTGGGGAAATTGAATTGGGCAAGTCAGATTTACCCAGGGATCAAAGTAAGACAACTATGTAAGCTCCTTAGGGGAGCCAAAGCACTAACAGAAGTAgTACCaCTaACAARAGAAGCAGAGCTAGAACTGGCAGAAAACAGGGAAATTATAAAAGAACCAGTACATGGGGTRTATTATGACCCATCAAAAGACTTAATAGCAGAAATACaGAAgCAGGAGCATGGC
>H-0142 DEG_38_M_Het_HEU_jun-02_jul-13_2.67_346_B_+48M_TX
CCTCAAATCACTCTTKGGCAACGACCCCTcGTCACAATAARGATAGGGGGGCAGCTAAAGGAAGCTCTATTAGACACAGGAGCAGATGATACAGTAGTaGAGGAAATGAATTtGCCAGGAaGATGGAAACCAAAAAtGATAGGGGGAATtGGAGGTTTTATTAAAGTAAAACAATATGATGAGGTACCTATAGAAATCTGTGGACATAAAACTGTGGGTACaGTATTAGTAGGACCTACACCAgtCAACATAATTGGAAGAAACCTGTTGACTCAGCTTGGTTGCACTTTAAATTTTCCCATTAGTCCTATTGAAACTGTACCAGTAAAATTAAAGCCAGGAATGGATGGCCCAAAAGTTAAACAATGGCCATTGACAGAAGAGAAAATAAAAGCATTAGTAGAAATTTGTACAGAAATGGAAAAGGAAGGAAAGATTTCAAAAATTGGGCCTGAAAACCCATACAATACTCCAGTATTTGCCATAAAGAAAAAAGACaGTACTAAATGGAGAAAATTAGTAGaTTTCAGGGAGCTTAATAAGAGAACTCAAGACTTCTGGGAAGTTCAATTAGGAATACCacATCCCGCaGGATTAAAAAAGAAAAAATCAGTAACAGTATTAGATGTGGGTGATGCATATTTTtcAaTtCCcTtagatgaAGACTTCAGGAAGTATACTGCATTCaCCaTACCTAGTACAAACAAtGAGACACCAGGGATTAGATATCARTACAATGTGCTTCCaCAAGGAtGGAAAGGATCaCCagCaATATTTCAaAGTAGCATGATAAAAATCTTAgAgcCTTTTAGAAAAGAAAATCCAGACaTAGTTATCtATCaATACATGGATGATTTGtatgtaGgatctgacTtagAAatagAGCAGCATAGAACAAAAATAGAGGAACTgAGACAACATCTGTTGgGRtGGGGATTGACCACACCAGACaAAAAACATCAGAAAGAACCTCCaTTTCTTTGGATGGGTTATGAACTCCaTCCCgATAAATGGACaGTACAGCCtATAATGCTGCCAGAAAAGGACAGcTGGACtGTCaATGACaTACAGAAGTTAGtGGGAAAATTGAATTGGGCAAGTCAAATTTATCCAGGAATTAAAGTAAAGCAATTAtGTAAACTCATTAGGGGAACCAAATCaCTAACAGAAGTAGTACCaCTAACagAAGAAGCAGArTTAGAATTGGCAGAAAACAGGGAGATTCTAAGCACACCAGTACATGGGGTATACTATGACCCATCCAAAGACtTAATAGCAGAAATACAGAAGCAAGGAGGAGAC
>H-0143 DTB_27_W_Het_HEU_ago-08_jul-13_5.38_100_B_+48M_TX
CCTCAAATCACTCTTTGGCAACGACCCMTCGTCACAATAAAGGTAGGGGGGCAACAAAGAGAAGCCCTATTAGATACAGGAGCAGATGATACAGTATTAGAAGAAATGAATTTGCCAGGAAAATGGAAGCCAAAAATGATAGGRGGAATTGGAGGTTTTATCAAAGTAAGACAGTATGAGCAAATACCCgTAGAAATCTGTGGACAtARAgCCATAGGTACAGTATTGGTAGGACCTACACCCGTCAACATAATTGGAAGAAATcTGTTGACTCAGATTGGTTGCACTTTAAATTTTCCCATTAGTCCTATYGAAACTGTACCAGTAAAATTAAAGCCAGGAATGGATGGCCCAAAAGTTAAACAATGGCCATTGACAGAAGAAAAAATAAAAGCATTGGTAGAAATTTGTACAGAAATGGAAAAGGAAGGAAAAATCTCAAGAATTGGGCCTGAAAATCCATACAATACTCCAGTATTTGCCATAAGGAAAAAAGACAGTACTAAATGGAGAAAATTAGTAGATTTCAGAGAACTTAATAAGAGAACTCAAGAATTCTGGGAAATTCAATTAGGAATACCACACCCCGCAGGGTTGAAAAAGAAAAAATCAGTAACAGTACTGGATGtGGGTGATGCATATTTTTCAGTTCCCTTAGATGAAGACTTCAGGAAATATACTGCATTTACTATACCMAGTATAAACAATGAGACACCAGGGATTAGATATCAGTACAATGTGCTTCCACAGGGATGGAAAGGATCACCAGCAATATTCCAATGTAGCATGACAAAAATTTTAGAKCCTTTTAGAAAACAAAACCCAGAAATGGTTATTTATCAATACGTGGATGATCTGTATGTAGGATCAGACTTAGACATAGGGCAACATAGAACAAAAATAGAGCAACTGAGAGAACATTTGCTAAAGTGGGGATTTACCACACCAGACAAAAAACATCAGAAAGAACCCCCATTTCTTTGGATGGGTTATGAACTCCATCCTGATAAATGGACAGTACAGCCTATAGTGCTGCCAGAAAAGGACAGCTGGACTGTCAATGACATACAGAAGCTAGTGGGAAAATTGAATTGGGCAAGTCAGATTTATCCAGGGATTAAAGTAAGGCAATTATGTAAACTCCTTAGGGGAGCCAAGGCACTAACAGAAGTAGTACCACTAACAAAAGAAGCAGAGCTAGAACTGGCAGAAAACAGAGAGATTCTAAAAGAACCAGTACATGGAGTGTATTATGACCCATCAAAAGACTTAATAGCGGAACTACAGAAGCAGGAACATGGC
>H-0144 AJMZ_20_M_Het_HEU_oct-04_jul-13_3.32_26_B_+48M_TX
CCTCARATCACTCTTtGGCAAcGACCCYTCGTCACaGTAAAGATAGGGGGGCAAcTAAGGGAAGCTCTATTAGACACAGGAGCAGATGATACAGTAWTAGAAGACATAGATTTACCAGGAAGAtGGACACCAAAAATGATaGGGGGAATTGGAGGTTTTGTCAAAGTAARACAGTATGAKCAAGTACCCaTAGAAATCTGTGGTCATAAAACTATTGGTACAGTATTAGTAGGACCCACACCTGYCaACaTAATTGGAAGAGATGTATTGACTCAGATTGGTTGCACTTTAAATTTTCCCaTTAGTCCTATTRAAACTGTACCAGTAAAACTAAAGCCAGGAATGGATGGCCCAAGAATTAAACAATGGCCATTGACAGAAGAAAAAATAAAAGCCTTAATAGAAATTTGCACAGACATGGAAAAGGAAGGAAAAATTTCAAAAATTGGGCCTGAAAATCCaTACAATACTCCAGTATTTGCTATAAAGAAAAAGAAcAGTGATAAATGGAGAAAATTAGTAGATTTCAGAGAACTTAATAAGAGAACTCaAGACTTTTGGGAAGTTCAATTAGGAATACCaTATCCCGGAGGGTTAAAAAAGAAAAAATCAGTAACAGTACTGGATGTGGGRGATGCATATTTTTCAATTCCCTTAGATGAAGACTTCAGGAAGTATACTGCATTCaCCATACCTAGTATAAACAATGAGACACCAGGGATTAGATATCARTACAATGTGCTTCCACAAGGAtGGAAAGGATCACCAGCAATATTCCAAAGTAGCATGACAAAAATcTTAGAGCcTTtTAGAAAAGAAAATCCaGACaTAGAGATCTATCAATACgTGGATGATTTATTGGTAGGATCTGACTTAGAACTAGGGCAGCATAGAACAAAAATAGAGGAACTGAgACAATATCTGTTGAAGTGGGgACTTTTCACaCCAGACCAAAAGCATCaGAAgGAACCTCCaTTTCAgTGGATGGGTTATGAACTCCaTCCCGATAAATGGACAGTGCAGCCtATAGTGCTGCCaGAAAAAGACaGCTGGACTGTCAATGACATACAGAAGTTAGTGGGAAAATTGAATTGGGCAAGTCAGATTTATTCAGGGATTAGAGTAAAGCAATTATGTAAACTCCTTAGGGGAGCCAAAGCACTAACAGAAGTAATACCACTAACaGAAGAAGCaGAGTTAGAACTGGCAGAAAACAGGGAGATTCTAaAGCAacCAGTACATGGGGTGTACTATGACCCCTCAAAAGACTTAATAGCAgAATTACAGAAGCagGGGCAcGAC
>H-0147 AAV_46_W_Het_HEU_jul-04_jul-13_3.76_295_B_+48M_TX
CCTCAAATCACTCTTTGGCAACGACCCCTCGTCTCAATAAAGATAGGGGGGCAAATAAAGGAAGCTCTATTGGATACAGGAGCAGATGATACAGTATTAGAAGAAATGAATTTGCCAGGAAAATGGAAACCAAAAATGATAGGGGGAATTGGAGGTTTTATCAAAGTAAGACAGTATGATCAAATACCTTTAGAAATCTGTGGACatAGAGCTATAGGTACAGTATTAATAGGACCTACACCTGTGAATATAATTGGAAGAAATCTGTTGACTCAGCTTGGTTGTACTCTAAATTTTCCCATTAGTCCTATTGAAACTGTACCAGTAAAACTAAAGCCAGGAATGGATGGCCCAAAAGTTAAACAATGGCCATTGACAGAAGAAAAATTAAAAGCATTAGTAGAAATTTGTACAGAAATGGAAAAGGAAGGAAAAATTTCAAAAATTGGGCCTGAAAATCCATACAATACTCCAGTATTTGCTATAAAGAAAAAAGACAGTACTAAATGGAGAAAATTAGTAGATTTCAGAGAACTTAATAAGAGAACTCAAGATTTCTGGGAAGTTCAATTAGGAATACCACATCCCGCAGGGTTAAAAAAGAGAAAATCAGTAACAGTACTGGATGTGGGTGATGCATATTTTTCAATTCCCTTAGATAAAGAATTCAGGAAGTATACTGCATTCACCATACCTAGTACAAACAATGAGACGCCAGGGATAAGATATCAGTACAATGTGCTGCCACAGGGATGGAAAGGATCACCAGCAATATTCCAAAGTAGCATGACAAAAATCTTAGAGCCCTTTAGAAAACAAAATCCAGACATGGATATCTATCAATACGTAGATGATTTGTATGTAGGATCTGACCTAGAAATAGGGCAGCATAGAACAAAGATAGAAGAACTGAGACAGCATCTGTTGAAGTGGGGATTAACCACACCAGACAAGAAACATCAGAAAGAACATCCATTTCTTTGGATGGGTTATGAACTCCATCCCGATAAATGGACAGTACAGCATATAGAGCTGCCAGAAAAAGACAGCTGGACTGTCAATGACATACAGAAGTTAGTGGGAAAACTGAATTGGGCAAGTCAGATTTATGCAGGAATAAAAACAAAGCAATTATGCAAACTCATTAGGGGAACCAGATCACTAACAGAAGTAGTACCACTAACAGAAGAAGCAGAGCTAGAACTAGCAGAAAACAGAGAGATTTTAAAGACACCAGTACATGGAGTATATTATGACCCATCAAAAGACTTAATAGCAGAACTACAGAAGCAGGGACAAGGC
>H-0148 DLM_43_W_Het_INCP_oct-01_jul-13_5.37_12_B_+48M_TX
CCTCAAATCACTCTTTGGCAACGACCCCTYGTCACAATAAAAATAGGRGGGCAGcTAAAGGAAGCTCTATTAGACACAGGAGCAGATGATACAGTATTAGAAGAAATGAATTTGCCAGGAAAATGGAAaCCAAAAATGATAGGGGGAATtGGAGGTTTTATCAAAGTAAGACAGTATGATCAGATAGCAATAGAAATCTGTGGACATAAAGTTAYGGGTACAGTRTTAATAGGACCcACACCTGTCAACATAATTGGAAGAAATCTGTTAACTCAGCTTGGTTGCACTCTAAATTTTCCCATTAGTCCTATTGAAACTGTACCAGTGAAATTAAARCCAGGAATGGATGGCCCAAGAGTTAAACAATGGCCATTGACAGAAGAAAAAATAAAAGCATTAGTAGAAATTTGTGCAGAATTGGAACAGGATGGAAAAATTTCAAAAATTGGGCCTGAAAATCCATACAATACTCCAGTATTTGCCATAAAGAAAAAAGACAGTGATAAATGGAGAAAATTAGTAGATTTCAGAGAACTTAATAAAAGAACTCAAGACTTCTGGGAAGTTCAACTAGGAATACCACACCCAGGAGGGTTAAAAAAGAACAAATcAGTAACAGTACTRGATGTGGGTGATGCATATTTCTCAGTTCCCTTAGATAAAGAATTcAGGAAGTATACTGCATTCACCATACCTAGTATAAACAATGARACACCAGGGATTAGATATCAGTACAATGTGCTTCCACAAGGATGGAAAGGATCACCAGCAATATTCCAAAGTAGCATGACAAAAATCTTAGAGCCTTATAAAAAACAAAATCCAgACATGATTATCTGTCAATACATGGATGATTTGTATGTAGCATCTGACTTAGAAATAGGACAGCATAGAACAAAaATAgAGGAACTAAGAAAACATTTGTGGCAGTGGGGGTTTTACACACCAGACAGAAAACATCAGCAGGAACATCCATTTCGTTGGATGGGTTATGAACTCCATCCCGATAAATGGACAGTACAGCCTATAATGCTGCCAGAAAAAGACAGCTGGACTGTCAATGAYATACAGAAGYTAGTGGGAAAATTAAATTGGGCAAGTCAGATTTATTCAGGGATCAAGGTAAAGCAATTATGTAAACTCCTCAGGGGAGCCAAAGCTCTAACAGAAGTAATACCGCTAACAGATGAAGCAGAGTTAGAACTGGCAGAAAACAGGGAAATTCTAAAGAAACCAGTaCATGGGGTGTACTATGACCCAGCAAAAGACTTAATaGCAGAAATACAGAAGCAGGGGCAAGAC
>H-0149 VGA_37_W_Het_HMCR_jul-00_jul-13_4.93_326_B_+48M_TX
CCTCAGATCACTCTTTGGCAACGACCCCTCGTCCCAATAAAGATAGGGGGGCAAACAAAGGAGGCCCTATTAGACACAGGAGCAGATGATACAGTATTAGAAGAAATGAATTTGCCAGGAAAATGGAAACCAAAAATGATAGGGGGAATTGGAGGTTTTATCAAAGTAAGACAATATGAGCAGATACCAGTAGAAATCTGTgGAcATAAAGCTaTGgGTACAGTAtTAGTAGgACCCACACCAGTCAACATAATtGGRAGAAATCTGTTGACTCAGATTGGTTGCaCTCTAAATTTTCCCATTAGTCCTATTGAAACTGTACCAGTAAAAYTAAAGCCAGGAATGGATGGCCCaAGAGTTAAACAATGGCCATTGACAGAAGAAAAAATAAAAGCATTAGTAGAAATTTGTACAGAAATGGAAAAGGAAGGAAAAATTTCAAAAATTGGGCCTGAAAATCCATACAATACTCCAGTATTTGCCATAAAGAAAAAAGAYGGTACTAAATGGAGAAAATTAGTAGATTTCAGAGAACTAAATAAGAGAACTCAARAWTTCTGSGAAATTCAATTAGGAATACCACATCCCGSAGGATTAAARAAGAGAAAATCAGTAACAGTGCTAGATGTGGGTGATGCATATTTTTCAGTTCCCTTAGAYAAAGAcTTCAGGAAGTATaCTGCATTYACCATACCTaGtATAAACAATGAGACACCAGGGATTAGATATCAGTACAATGTGCTTCCACAGGGATGGAAAGGCtcaCcagcAataTTtCAAAGTAGCATGACAAAAATCTTAgAGCCTTTTAGAAAGAACAATCCAGATATgGATATCTATCAATACATGGATGATTTGTATGTAGGATCTGACTTAGAAATAGGACAGCaTAGGGCAAaAATaGAGGAACTGAGGCAACATcTGTTGaASTGGGGACTTACCACACCAGACAAAAAACATCAGAAAGAACCTCCaTTTCTTTGGATGGGTTATGAACTCCATCCSGATAAatGGACAGTACAGCCTGTAGTGCTGCCAGAaAAGGACAGCTGGACTGTCAATGACATACAGAAGTTAGTGGGAAAATTAAATTGGGCAAGTCAAATTTATKCAGGGATTMAARTAAGACAATTATGTAAACTCMTTAGGGGAGCCAAGTCACTAACAGAAGTAATACCACTAACAgAAGAAGCAGAGCTAGAACTGGCAGAAAACAGGGARATTCTAAAGAAWCCAGTACATGGGGTGTATTATGACCCATCAAAAGACTTAATAGCAGAAATACAGAAGCAGGGGCAAGAC
>H-0150 SLN_55_M_Het_HMCR_oct-12_jul-13_4.63_392_B
CCTCARATCACTCTTTGGCAACGACCCCTTGTCTCAATAAAGATAGGGGGGCAGATAAAGGAAGCTCTATTAGACACAGGAGCAGATGAYACAGTACTAGAAGAAATGAGTTTGCCAGGGAGATGGAGACCAAAAATGATAGGGGGAATTGGAGGATTTATCAAAGTAAGACAGTATGATCARATAGCTGTAGAAATCTGTGGACATAAAGCTGTAGGTACAGTGTTAGTAGGACCAACACCTGTCAACATAATTGGAAGAAATCTGTTGACTCAAATTGGTTGCACTTTAAATTTTCCCATTAGTCCTATTGAAACTGTACCAGTAAAACTAAAGCCAGGAATGGATGGCCCAAAGGTTAAACAGTGGCCATTGACAGAAGAAAAAATAAAAGCATTAGTAGAAATTTGTACAGAGATGGAAAAGGAAGGAAAAATTTCAAAGATTGGGCCTGAAAATCCATACAACACTCCAGTATTTGCTATAAAGAAAAAAGACAGTACTAAGTGGAGAAAATTAGTAGATTTCAGAGAACTTAACAAGAGAACTCAAGACTTCTGGGAAGTCCAATTAGGAATACCACATCCCGCAGGATTAAAAAAGAAWAAATCAGTAACAGTACTGGATGTGGGCGATGCATATTTCTCAGTTCCATTAGATAAGGAKTTCAGGAAGTATACTGCATTTACCATACCTAGTATAAAYAATGAAACACCAGGAATTAGATACCAGTACAATGTGCTTCCGCAGGGATGGAAAGGATCACCAGCAATATTCCAAARTAGCATGACAARAATCTTAGAGCCTTTTAGAAAAGAAAATCCAGACATAGTTATCTATCAATACGTGGATGATTTGCTTGTAGGATCTGACTTAGAAATAGAGAAGCATAGAACAAAAATAGAAGAGCTGAGACaACaTCTGTTGAGGTGGGGATTCaCCACACCAGACAAAAAACATCAGAAAGAACCTCCATTTCTTTGGATGGGTTATGAACTCCATCCTGATAAATGGACAGTACAGCCTATAGTACTGCCAGAAAAGGACAGCTGGACTGTCAATGACATACAGAAGTTAGTGGGAAAATTAAATTGGGCAAGTCAAATTTATTCAGGRATTAAAGTAAGGCACTTATGTAAACTCCTTARGGGAGCCAAATCACTAACAGAAATAGTACCACTRACAGAAGAAGCAGAGTTAGAACTGGAAGAAAACAGGGAAATTCTAAAGAGACCAGTACATGGGGTRTACTATGACCCATCAAAAGAATTAATAGCAGAAATACAGAAGCAGGGGCAAGAC
>H-0151 MCGR_47_W_Het_HMCR_jul-02_jul-13_2.89_456_B
CCTCAGATCACTCTTTGGCAACGACCCCTCGTCACAATAAAGATAGGGGGACAGCTAAAGGAAGCTCTATTAGACACAGGAGCAGATGATACAGTATTAGAAGACATAAATTTGCCAGGAAGATGGAAACCAAAAATGATAGGAGGAATTGGAGGTTTTATCAAAGTTAGACAGTTTGATCAGGTACCCATAGAGATTTGTGGACAGAAAGCTGTAGGTACGGTGTTAGTAGGACCCACWCCTGTCAACATAATTGGAAGAAATYTGTTGACTCAGATTGGTTGCACTTTAAATTTTCCCATTAGTCCTATTGACACTGTACCAGTAAAACTAAAGCCAGGAATGGATGGCCCAAAAGTTAAACAATGGCCATTGACAGAAGAAAAAATAAAAGCATTAGTAGAAATTTGTACAGAAATGGAAAAGGAAGGAAAAATTTCAAGAATTGGGCCTGAAAATCCATACAATACTCCAGTATTTGCCATAAAGAAAAAGGACAGTACTAAATGGAGAAAATTAGTAGATTTCAGAGAACTYAATAAGAGAACTCAAGAATTCTGGGAAATTCAAYTAGGAATACCACATCCBGCAGGGTTAAAAAAGAAAAAAtCaGTAACAGTACTGGATGTGGGTGATGCATACTTTTCagTTcCTYtAGATAAAgACTTCAGGAAATATACTGCATTCACCATACcTAGTAtaAaCAATGaGaCACcAgGGGtTAGAtaTCAGTACAATGTgcTTcCacagGgATGgAAAggaTcACCAgcAatattTcaaaGtagYATGACAAAAATCTTAGAGCCTTTTAGAAAAGCAAATCCAAACATAGTTATCTATCAATACATGGATGATTTGTATGTAGGATCTGACTTAGAAATAGGGCAACATAGAACAAAAATAGAGGAACTGAGARAACATCTGTTGAGGTGGGGRTTTACCACACCAGACAAAAAACATCAGAAAGARCCTCCATTTCTTTGGATGGGTTATGAACTCCATCCCGATAAATGGACAGTACAGCCTATAATGCTGCCAGAAAAAGACAGCTGGACTGTCAATGACATACAGAAGTTAGTGGGAAAATTGAATTGGGCAAGTCAGATTTATACAGGRATTAAAACAAGGCAATTATGTAAACTCCTTAGGGGAGCCaAAGCACTAACAGAAGTAGTACCACTGACAAGAGAAGCAGAGATAGAACTAGCAGAAAACAGGGAAATTTTAAAGCAACCAGTACATGGGGTGTAtTATGACCCAACWAAAGACTTAATAGCAgAGATACAGAAGCAGGGGCAAGAC
>H-0152 JLM_38_W_Het_HMCR_jul-11_jul-13_4.37_392_B_17-47M_TX
CCTCAAATCRCTCTTTGGCAACGACCCATCGTCACAGTAAAAATAGGGGGgCAACTAAAGGAAGCTCTATTAGATACAGGAGCAGATGATACAGTATTtGAAGAAATGACTTTGTCAGGAAGATGGAAGCCAAAAATGATAGGGGGAATTGGAGGTTTTATCAAAGTAAGACAGTATGATCAGATACCAGTAGAGATCTGTGGACATAAAgCTATAGGTACAGTATTAATAGGACCCACACCTGTCAACATAATTGGAAGAAATCTGTTGACTCAGCTTGGTTGCACTTTAAATTTYCCCATTAGTCcTAtTGAAACTGtaCCAGTAAAATTAAAGCCAGGgATGGATGGCCCAAAAGTTAAACAATGGCCATTGACAGAAGAAAAACTAAAAGCATTAGTGGAAATTTGTACAGAACTGGAAAAAGAAGGGAAAATTTCAAGAATTGGGCCTGAAAATCCATATAATACTCCAGTATTTGCCATAAAGAAAAAAGGTGGTACTAAATGGAGAAAATTAATAGATTTCAGAGAACTTAATAAGAGAACTCAAGACTTCTCGGAAGTTCAATTAGGAATACCACATCCTGCAGGGATAAAAAAGAACAAATCAGTAACAGTACTGGATGTGGGGGATGCATATTTTTCAGTTCCTTTAGATAAAGACTTCAGGAAATATACTGCATTCACCATACCCAGTATAAACAATGAGACACCAGGAATTAGATATCAGTACAATGTACTTCCACAAGGATGGAAAGGATCACCAGCAATATTCCAARATAGCATGACAAAGATCTTAGAGCCTTTTAGAAAACAAAATCCAGAAATAGTTATCTATCAATACGTAGATGATTTGTATGTAGGATCTGACTTAGAAATAGGGCAGCATAGARCAAAAATAGAGGAACTGAGACAACATCTGTTGAAATGGGGATTTTACACACCAGACAAAAAGTATCAGAAAGAACCTCCATTTCTTTGGATGGGTTATGAACTCCATCCCGATAAATGGACAGTACAGCCTATAATATTGCCAGAAAAGGACAGCTGGACTGTCAATGATATACAGAAGTTAGTGGGAAAATTAAATTGGGCAAGTCAGATTTATYCAGGAATYAAAGTGAGGCAATTGTGCAAACTCCTTAGGGGAGCCAAAGCATTAACAGAAGTAGTACCACTAACAGAGGAAGCAGAATTAGAACTGGCAGAAAACAGGGAGATTCTAGCACAACCAGTACATGGGGTATAYTATGACCCTTCAAAAGACTTAATAGCAGAAGTACAAAAGCAGGGGGAAAGC
>H-0153 JRCR_48_M_Het_HMCR_nov-94_jul-13_4.11_226_B_+48M_TX
CCTCAAATCACTCTTTGGCAACGACCCTTcGTCACAGTAAAGATAGSGGGACAACTAAAGGAAGCTCTATTAGATACAGGAGCAGACGATACAGTATTTGAAGAAATGAATTTGCCAGGAAAATGGAAACCAAAAATAATAGGGGGAATTGGAGGTTTTGTCAAAGTAAGACAGTATGATCAGGTACCCATAGAAATCTGTGGACATAAAGTTCTAAGTACAGTATTAATAGGACCTACACCTGCCAACATAATTGGAAGAAATcTGATGAcTCAGCTTGGTTGCACTTTAAATTTTCTCATTAGTCCTATtGAAACTGTACCAGTAAAATTAAAGCCAGGAATGGATGGCCCAAAAGTCAAACAATGGCCATTGACAGAAGAAAAAATAAAAGCATTAACAGAAATTTGCACAGAATTGGAAAARGAAGGGAAAATTTCAARAATTGGGCCTGAAAACCCATATAATACTCCAATATTTGCCATAAAGAAAAAAGACAGTACTAARTGGAGAAAATTAGTAGATTTCAGAGAACTTAATAAGAGAACTCAAGAcTTcTGGGAAGTTCAATTAGGAATACCACATCCCGCAGGGTTAAAAAAGAAAAAATCAGTAACAGTACTGGATGTGGGTGATGCATATTTTTCAGTTCCCTTAGATAAAGAATTCAGGAAGTATACTGCATTTACCATACCTAGTATAAACAATGAGACACCAGGGATTAGATATCAGTACAATGTGCTACCACAGGGATGGAAAGGATCACCAGCAATATTCCAAAGTAGCATGACAAAAATTTTAGAGCCTTTTAGAAAACAAAATCCAGAMaTAGTTATCTATCAATACGTRGATGATTTGTATGTAGGATCTGACTTAGAAATAGGGCAGCATAGAAcAAAAatagAggAattGAGACAACATCTGTGGAAGTGGGGATTTTACACACCAGACAAAAAACATCAAAAGGAACCTCCATTCCTTTGGATGGGTTATGAACTCCATCCTGACAAATGGACAGTACAGCCTATAGTGCTGCCAGAAAAAGACAGCTGGACTGTCAATGACATACAGAAGCTAGTGGGAAAATTGAATTGGGCAAGTCAGATTTACCCAGGGATTAAAATAAAGCAATTATGTAAACTCATTAGGGGAACCAAaGCACTAACAGAAGTAGTACAACTAACAGAAGAAGCAGAGCTAGAACTGGCAGAAAACAGGGAAATTCTAAAAGAATCAGTACATGGGGTGTATTATGACCCAACAAAAGACTTAATAGCAGAAATACAGAAACAGGGGGTAGGC
>H-0154 JERF_44_W_Het_HMCR_ene-13_jul-13_6.05_380_B
CCTCAAATCACTCTTTGGCARCGACCcTTAGTTATAATAAAGgTAGGGGGGCAACTAAAGGAAGCYCTATTAGATACAGGAGCAGATGATACAGTATTAGAAGAAATGGATTTGCCAGGAAGATGGAAACCAAAAATGATAGGGGGAATTGGAGGTTTTATCAAAGTAAGACAGTATGATCAGATACCCATAGAAATCTGYGGCCATaAAGCTaCGGGTACAGTATTAGTAGGACCTACACCTGTCAACATAATTGGAAGAAATCTGTTGACTCAAATTGGTTGCACTTTAAATTTTCCCATTAGTCCTATTGAAACTGTACCAGTAAAATTAAAGCCAGGAATGGATGGCCCAAAAGTTAAACAATGGCCATTGACAGAAGAAAAAATAAAAGCATTAGTAGAAATTTGTACAGAgATGGAAAAGGAAGGAAAAATTTCAAGAGTTGGGCCTGAAAAYCCATACAATACTCCAGTRTTTGCTATAAAGAAAAAAGACAGTACTAAATGGAGAAAATTAGTAGATTTCAGAGAACTTAATAARAGAACTCAaGAMTTCTGGGAAGTTCAATTAGGAATACCACATCCYGCAGGGYTAAAAAAGAAAAAATCAGTAACAGTATTGGATGTGGGTGATGCATATTTTTCAGTTCCCTTAGATAAAGACTTCAGGAAGTAYACTGCATTCACCATACCTAGTWTRAACAATGAGACACCAGGRATTAGGTATCAGTACAATGTGCTTCCACAGGGATGGAAAGGATCACCAGCAATATTCCAATGYAGCATGACAAAAATCTTAGAGCCTTTTAGAAAACAAAATCCAGACATGGTGATCTATCAATACATGGATGATTTGTATGTAGGCTCTGAYTTAGAAATAGAGCAGCATAGAaCAAAAATAGAGGAACTGAGAcARCATCTGTTGagGTGGGGRTTYACCACACCAGACAAAAAACATCAGAAAGAACCTCCATTTCTTTGGATGGGTTATGAACTCCATCCYGATAAATGGACAGTRCAGCCTATARWGCTGCCAGAACAAGACAGCTGGACTGTCAATGACATACARAAGTTAGTGGGAAAATTGAATTGGGCAAGTCAGATTTATCCAGGRATTCAAATAAAGCAATTATGYAARCTCCTTAGGGGAGCCAAAGCMCTAACAGAAGTAGTACCACTATCAgCAGAAGCAGAGCTAGAACTGGCAGAAAAYAGGGAAATTCTgARGGMACCAGTACATGGAGtGTAYTATGACCCYTCAAAAGACTTAATAGCAGAAATACAGAAGCAGGGGCAAGGc
>H-0155 SSSR_73_M_Het_HMCR_feb-04_jul-13_3.32_548_B_+48M_TX
CCTCAAATCACTCTTTGGCAGCGACCCCTCGTCACARTAAAGATAGGGGGGCAAGTAAAGGAAGCYTTATTAGACACAGGAGCAGATGATACAGTATTAGAAGACATGAATTTGCCAGGAAGATGGAAACCAAAAATGATAGGGGGAATTGGAGGTTTTATCAAAGTAAGACAATATGATCAGATACCCGTAGAAATCTGTGGACATAAAGCTAWAGGTACAGTGTTAGTAGGACCCACACCTGTCAACATAATTGGAAGAAATCTGTTGACTGAGATTGGTTGCACTTTAAATTTTCCCATCAGTCCTATTGAAACTGTACCAGTAAAATTGAAGCCAGGAATGGATGGCCCAAAAGTKAAACAATGGCCTTTGACAGAAGAAAAAATAAAAGCaTTGGTAGAAATTTGTACAGAAATGGAAAAGGAAGGAAAAATTTCAAAAATTGGGCCTGAAAACCCATACAATACTCCAGTATTTGCYATAAAGAAAAAAGATGGCACTAAATGGAGAAAATTAGTAGATTTCAGAGAACTTAATAAGAGAACTCAAGACTTTTGGGAAGTGCAATTGGGAATACCACATCCCGCAGGGCTAAAAAAGAAAAAATCAGTAACAGTGYTGGATGTGGGTGATGCATATTTTTCAGTTCCCTTAGACAAAGATTTCAGGAAGTATACTGCATTCACCATACCTAGCATAAACAATGAGACACCAGGGATTAGATATCAGTACAATGTGCTCCCACAGGGATGGAAAGGATCACCAGCAATATTCCAAAGYAGCATGACAAAAATCTTAGAGCCTTTTAGAAAACAAAATCCAGACTTAGATATCTATCAATACGTGGATGATTTGCTTGTAGGATCTGACTTAGAAATAGGGCAGCATAGAGCAAAAATAGAGGAACTGAGACAACATCTGTTACAGTGGGGATTGACCACACCAGACAAAAAACATCAGAAAGAACCTCCATTYCTTTGGATGGGTTATGAACTCCATCCTGATAAGTGGACAGTACAGCCTRTAAAGCTGCCAGAAAAAGACAGCTGGACTGTCAATGACATACAGAAGTTAGTAGGGAAATTAAATTGGGCAAGTCARATTTATGCAGGGATTAAAGTAARACAATTATGTAAACTCCTTAGGGGGRCAAAAGCATTAACAGAAGTAGTRCCACTAACAGAAGAAGCAGAGCTAGAACTGGCAGAAAACAGGGAGATYCTWAAGGAACCAGTACATGGAGTGTACTATGACCCAACAAAAGAGTTAATAGCAGAACTACAGAAGCAGGGGCAAGGY
>H-0156 TAPB_43_M_MSM/Het_HMCR_jun-97_jul-13_4.97_378_B_+48M_TX
CCTCAAATCACTCTTTGGCAACGACCCWTCGTCACAGTAAAGATAGGAGGGCAAATAATGGAAGCTCTATTAGACACAGGAGCAGATGATACAGTATTGGAAGACATAAATTTGCCAGGAAAATGGAAACCAAAAATAATAGGGGGAATTGGAGGTTTTGTTAGAGTAAAAGAGTATACTAATGTACCCGTAGAAATCTGTGGCCATAAAGCTGTAGGTACAGTAGTAGTAGGACCCACACCTGTCAACGTAATTGGAAGAAACTTGTTGACTCAGATTGGTTGcACTTTAAATTTTCCCATTAGTCCTATTGAAACTGTACCAGTAAAACTAAAGCCAGGAATGGATGGTCCAAARGTTAAACAATGGCCATTAACAGAAGAAAAAATAAAAGCATTAATGGAAATTTGTGCAGAATTGGAAAAGGAAGGAAAAATTTCAAAAATTGGGCCTGAAAATCCATACAATACTCCAGTGTTTGCCATAAAGAAAAAAGGCGGCACAAAATGGAGAAAAgTAGTAGATTTTAGAGAACTTAATAAGAGAACTCAAGACTTCTGGGAAGTTCAATTAGGAATACCACATCCCGCAGGGTTAAAACTAAGAAAATCAGTAACTGTACTAGATGTGGGTGATGCATATTTTTCAATTCCCTTAGATAAAGACTTCAGGAAGTATACTGCATTCACCATACCTAGTATAAACAATGAGACACCAGGGGTTAGATATCAGTACAATGTGCTGCCACAAGGATGGAAAGGATCACCAGCGATATTCCAAAGTAGCATGACAAAAATCTTAGAGCCTTTTAGAAAgMAAAATCCAGACATAGATATCTATCAATACGTGGATGATTTGTTGGTAGGATCTGACTTAGAAATAGGGCAGCATAGAACAAAAATAGAKGARCTGAGACAACATCTGTTGAARTGGGGACTTTTCACACCAGACGAAAAACATCAGAAGGACCCCCCATTTCTTTGGATGGGTTATGAACTTCATCCTGATAAATGGACAGTACAGCCTATARTACTGCCAGAAAAGGACAGCTGGACTGTCAATGACATACAGAAGTTAGTGGGAAAATTGAATTGGGCAAGTCAGATCTATTCAGGGATTAAAGTAAAACAATTATGTAAACTCATCAGGGGAACCAAAGCACTAACAGAAGTAGTACCACTAACAGAAGAAGCAGAGATAGAACTGGCAGAAAACAGGGAGATTCTAAAGAACCCaGTACATGGGGTGTACTATGACCCATCAAAAGAWTTAATAGCAGAAATACAGAAGCAGGGGCAAGAC
>H-0157 MVRL_38_W_Het_HMCR_jun-06_jul-13_3.93_508_B_+48M_TX
CCTCAGATCACTCTTTGGCAACGACCCCTCGTYACAATAAAgGTAGGGGGGCAACTAAAGGAAGCTCTATTAGACACAGGAGCAGATGATACAGTATTAGAAGAAATAGATTTGCCAGGAAAATGGAAACCAAAAATGATAGGGGGAATTGGAGGTTTTATCAAAGTAAGACAGTATGATCAGATACTCGTAGAAATCTGTGGACATAAAGCTGTAGGTACAGTATTAGTAGGACCCACACCTGTCAACATAATTGGAAGAAATCTGTTGACTCAGATTGGTTGCACTTTAAATTTTCCTATTAGTCCTATTGAAACTGTACCAGTTAAACTAAAGCCAGGAATGGATGGCCCAARAGTTAAACAATGGCCATTGACAGAAGAAAAAATAAAAGCATTAGTAGARATTTGTACAGAAATGGAAAAGGAAGGAAAAATTTCAAAAATTGGGCCTGAAAATCCATACAATACTCCAGTATTTGCCATAAAGAAAAAAGACGGTACTAAATGGAGAAAATTAGTAGACTTCAGRGAACTAAATAAGAGAACTCAAGACTTCTGCGAAGTTCAATTAGGAATACCACATCCCGCAGGGTTAAAAAAGAACAAATCAGTAACAGTACTGGATGTGGGKGATGCATATTTTTCAGTTCCCTTAGATAAGGAGTTCAGGAAGTACACTGCATTCACCATACCTAGTATAAACAATGAGAGACCAGGGATYAGATATCAGTACAATGTGCTTCCACAAGGATGGAAAGGATCACCAGCAATATTCCAATGTAGCATGACAAAAATCTTAGAGCCCTTTAGAAAAGAAAATCCAGACCTAGTTATcTATCAATACGTGGATGATTTGTACGTAGGATCTGACTTAGAAATAGGGCAGCATAGAGAAAAAATAGAGAACCTAAGACAACATCTGTTRAGGTGGGGATTTACCACACCAGACAAAAAGCATCAGAAAGAACCTCCATTCCTTTGGATGGGGTATGAACTCCATCCTGATAAATGGACAGTACAGCCTATAAAGCTGCCAGAGAAAGACAACTGGACTgTCAATGACATACAGAAGTTAGTGGGAAAATTAAATTGGGCAAGTCAGATTTATACAGGGATTAGAGTAAGGCAATTATGTAAACTCCTTAGAGGAGCCAAAGCACTAACAGAAGTAGTACCACTAACACAAGAAGCAGAGTTAGAACTGGCAGAAAACAGGGAGATTTTAAAGAAACCAGTACATGGGGTGTACTATGACCCATCAAAAGACTTAATAGCAGAAATACAGAAGCAAGGGCAAGGC
>H-0158 GDR_21_W_Het_HMCR_ene-11_jul-13_2.88_378_B
CCTCAAATCACTCTTTGGCAACGACCCCTTGTTACAGTAAAGATAGGAGGGCAACTAAAGGAAGCTCTATTAGATACAGGAGCAGATGATACAGTATTAGAAGAAATGAATTTGCCAGGAAGATGGAAACCAAAAATGATAGGGGGaATTGGAGGTTTTATCAAAGTAAGACAGTATGATCAGATACTTGTAGAAATCTGTGGACATAAAGCTATGGGTACAGTGTTAATAGGACCTACACCTGTCAACATAATTGGAAGAAATCTGTTGACTCAGATTGGTTGCACTTTAAATTTTCCCATTAGTCCTATTGAAACTGTACCAGTAAAACTAAAGCCAGGAATGGATGGCCCAAGAGTTAAACAATGGCCATTGACAGAAGAAAAAATAAAAGCATTAGTAGAAATTTGTTCTGAAATGGAAAAGGAGGGAAAAATTTCAAAAATTGGGCCTGAAAACCCATATAATACTCCAGTATTTGCTATAAAGAAAAAAGACAGCACTAAATGGAGAAAATTAGTAGATTTTAGAGAACTTAATAAGAGAACTCAAGACTTATGGGAAGTGCAATTAGGAATACCACATCCTGCAGGGTTAAAAAAGAAAAAATCaGTAACAGTATTGGATGTGGGTGATGCATATTTTTCAGTTCCCTTAGATAAGGACTTCAGGAAGTATACTGCATTCACCATACCTAGTACAAACAATGAGACACCAGGAATTAGATACCAGTACAATGTGCTCCCACAAGGATGGAAAGGATCACCAGCAATATTCCAAAGTAGCATGACAAAAATCTTAGAGCCCTTTAGAAAAAGAAATCCAGAGATAACTATTTATCAGTACATGGATGATTTGTATGTAGGATCAGACTTAGAAATAGGGCAGCACAGAACAAAAATAGAGGAACTAAGACAACATCTGTTGAGGTGGGGGTTGACCACACCAGACAAAAAGCATCAGAAAGAACCTCCATTTCTTTGGATGGGTTATGAACTCCATCCCGATAAATGGACAGTACAACCTATAGAGCTGCCAGAAAAAGACAGCTGGACTGTCAATGACCTACAGAAGTTAGTGGGAAAATTAAATTGGGCAAGTCAGATCTATCCAGGGATTAAAGTAAGGCAATTATGTAAACTCCTTAGAGGAGCCAAAGCACTGACTGAAGTAATACCACTAACACAAGAAGCAGAAATAGAACTGGCAGAAAACAGGGAGATTCTAAAGGTACCAGTACATGGGGTGTACTATGACCCATCAAAAGAATTAATAGCAGAAATACAGAAGCAGGGGCAAGGC
>H-0159 JCF_31_M_MSM_HMCR_may-13_jul-13_4.06_519_B
CCTCAGATCACTCTTTGGCAACGACCCCTCGTCACAATAAAGATAGGGGGGCAGCAAAAGGAAGCTCTATTAGACACAGGAGCAGATGATACAGTAGTAGAAGAAATGAGTTTACCAGGAAGATGGAAGCCAAAAATGATAGGGGGAATTGGAGGTTTTATCAAAGTAAGACAGTATGATCAGGTACCCATAGAAATCTGYGGGCATAAAGCTATAGGTACAGTATTAGTAGGACCCACACCTATCAACATAATTGGAAGAAATCTGTTGACTCAGCTTGGTTGCACTTTAAATTTTCCCATTAGTCCTATTGAAACTGTACCAGTAAAACTAAAGCCAGGAATGGATGGCCCAAAAGTTAAACAATGGCCATTGACAGAAGAAAAAATAAAAGCATTAGTAGAAATTTGTACAGAGATGGAAAAGGAGGGAAAAATTTCAAAAATTGGGCCTGAAAATCCATACAATACTCCAGTATTTGCTATAAAGAAAAAGGAYGGTACTAAATGGAGAAAATTAGTAGATTTCAGAGAACTGAATAAGAGAACTCAARAHTTCTGGGAAGTCCAATTAGGAATACCACATCCTGCAGGTTTAAAAAAGAAAAAATCAGTRACAGTACTGGATGTGGGCGATGCATATTTTTCAGTTCCCTTAGATGAAAACTTTAGGAAGTATACTGCATTCACCATACCYAGTATAAACAATGAAACACCAGGGATTAGATATCAGTATAATGTGCTTCCACAAGGATGGAAAGGATCACCAGCAATATTCCAAAGTAGCATGACAAVAATCTTAGAGCCTTTTAGAAAAGAAAATCCAGAAWTAGTTATCTACCAATACATGGATGATTTGTATGTAGGATCTGACTTAGAAATAGGGCAGCATAGARCAAAAATAGAGAAACTAAGAGAGCATCTGTTaaGGTGGGGATTTACCACACCAGACAAAAAACATCAGAAAGAACCTCCATTTCTTTGGATGGGTTATGAACTCCATCCCGATAAATGGACAGTACAGCCTATAGTGYTGCCAGAAAAAGAAAGCTGGACTGTCAATGACATACAGAAGTTAGTGGGAAAATTGAATTGGGCAAGTCAGATTTATGCAGGGATTAAAGTAAAGCAATTATGTAAACTCCTTAGGGGAGCCAAAGCACTAACAGAAGTAGTACCACTAACAGCAGAAGCAGAATtAGAACTGGCAGAGAACAGGGAGATTCTAAAACAACCAGTACATGGGGTGTACTATGACCCTTAAAAGRACTTAATAGCAGAaCTACAGAaGCAGGGGCAAGAC
>H-0161 BMMA_44_W_Het_USM_abr-03_jul-13_4.76_131_B_+48M_TX
CcTCAGATCACTcTTTGGCAaCGAcCBAtTGTCACAATAAAGATAGGGGGGCAaTTAAAGGAaGCCcTRTTAGAtAcaGGAGCAGATGATACRGTATTAGAAGAAATAAATcTGCCAGGAAGRTGGAAACCAAaaAtGATAGGGGGAAttGGAGGTTTTATCAAAGTAAGACAGTATGATCAGATACCTGTAGAAATCTGTGGACATAAAGCTATAGGTACAGTATTAGTAGGACCTACACCTGTCAACATAATTGGAAGAAATCTGTTGACTCAACTTGGTTGCACTTTAAATTTTCCCATWAGTCCTATTGAAACTGTACCAGTAAAAYTAAAGCCAGGAATGGATGGCCCAAAAGTTAAGCAATGGCCATTGACAGAAGARAAAATAAAAGCATTAGTAGAAATWTGTACAGAAATGGAAAAGGAAGGAAAAATTACAAAAATTGGGCCTGAAAATCCATACAATACTCCAGTATTTGCCATAAAGAAAAARGACAGTACTAAATGGAGAAAATTAGTAGACTTCAGAGAGCTTAATAAAAGAACTCAAGACTTCTGGGAAGTTCAATTAGGAATACCACATCCCKCAGGGTTAAAACAGAGCAAATCAGTAACAGTACTGGABGTGGGTGATGCATATTTTTCAATACCATTAGATAAAGACTTCAGGAAGTATACTGCATTCACCATACCTAGTATAAACAATGAGACACCAGGGATTAGAtATCAGTACAATGTGCTTCCACAaGGATGGAAAGGATCACCAGCAATATTCCAAAGTAGCATGACAAAAATCTTAGAGCCTTTTAGGAAAAAGAATCCAGAAATAGTTATCTATCAaTACGTGGATGATTTGTAtGTAGCATCTGACTTAGAAATAGGGCAGCATAGAACAAAAATAGATGAATTGAGAGAACATCTGTTGAAGTGGGGACTTTACACWCCAGACAAAAAGCATCAGAAAGAACATCCATTTCTTTGGATGGGTTATGAACTCCATCCCGATAAATGGACAGTACAGCCTATAAARTTGCCAGAAAAAGACAGCTGGACTGTCAATGACTTACAGAAGTTAGTGGGAAAATTAAATTGGGCAAGTCAGATTTATGCAGGGATTAAAGTAAAGCAATTRTGTAAACTCCTTAGGGGAGCCAAAACACTAACAGAAGTAGTACCACTGACAGAAGAAGCAGAGTTAGAACTAGCAGARAACAGAGAAATTCTAAAGAAACCAGTRCATGGGGTGTACTATGACCCATCAAAAGACTTAATAGCAGAAATACAGAAGCAGGGGCAAGGT
>H-0162 MLGG_38_M_Het_USM_ene-13_jul-13_5.11_8_B
CCTCAAATCACTCTTTGGCAACGACCCCTCGTCACAGTAAAGATAGGGGGGCARTTAAAGGAAGCTCTATTAGACACAGGAGCAGATGATACAGTATTAGAAGAAATGAATTTGCCAGGAAGATGGAAACCAAAAATGATAGGGGGAATTGGAGGTTTTATCAAAGTAAGACAATATGATCAAATACATGTAGAAATCTGtGGGCATAAAGCGGTGGGTACAGTATTAATAGGACCTACACCTGTCAACATAATTGGAAGAAATTTGTTGACTCAGATTGGCTGCACTTTAAATTTTCCCATTAGTCCTATTGAAACTGTACCAGTAAAACTAAAGCCAGGAATGGATGGCCCAAAAGTTAAACAATGGCCATTGACAGAAGAAAAAATAAAtGCATTAATAGAAATTTGTACAGAAATGGARAAGGAAGGAAAAATTTCAAAAATTGGGCCTGAAAATCCATACAATACTCCAGTATTTGCCATAAAGAAAAAAGACAGTACTAAATGGAGAAAGTTAGTAGATTTCAGAGAACTTAATAARAGAACTCAAGACTTCTGGGAAGTTCAATTAGGAATACCaCATCCCTCAGGGTTAAAAAAGAAaAAATCAGTAACAGTACTGGATGTGGGTGATGCATATTTTTCAGTTCCTTtAGATCCAGAYTTCAGGAAGTATACTGCATTCACCATACCTAGTAAAAACAATGAGACACCAGGGATTAGATATCAGTACAATGTGCTTCCACAAGGATGGAAAGGATCACCAGCAATATTCCAGAGTAGCATGACAAAAATCTTAGAGCCTTTTAGAAAGGAAAATCCAGAcaTAgTTATCTACCAATAcATGGATGATTTGTAtGTAGGATCTGACTTAGAAATAGGGCAGCATAGaACAAAAATAGAGGaACTGAGACAACATcTGTTGAGGTGGGGATTTACCACACCAGACAAAAAACATCAGAAAGAACCTCCATTTCTTTGGATGGGTTATGAACTTCATCCTGACAAATGGACAGTACAGCCTATAGAACTGCCAGAAAARGACAGCTGGACTGTCAATGACATACAAAAGTTAGTAGGAAAATTAAATTGGGCAAGTCARATTTATGCAGGGATTAAAGTAAGGCAATTATGTAAACTCMTTAGGGGAACCAAAGCACTAACAGAAGTAGTRCCACTAACAGAAGAAGCAGAGTTAGAATTAGCAGAAAACAGGGAGATTTTAAGGAAACCAGTACATGGGGTGTACTATGACCCAACAAAAGACTTAATAGCAGAAATACAGAAGCAAGGGCAAGAC
>H-0163 ADRB_45_W_Het_USM_dic-08_jul-13_4.74_129_B_17-47M_TX
CCTCAAATCACTCTTTGGCAACGACCCCTTGTCACAATAAGGATAGGGGGGCAACTAAAGGAAGCTCTATTAGACACAGGAGCAGATGATACAGTATTAGAAGACATGAATTTGCCAGGAAAATGGAAACCAAAAATGATAGGGGGAATTGGAGGTTTTATCAAGGTAAAGCAATATGATCAGGTACCCATAGAAATcTGTGAGCATAAAGTTATTGGTACAGTATTAGTAGGACCCACACCTGTCAACATAATTgGAAGAAATTTGTTGACTCAGCTTGGTTGCACTTTAAATTTTCCCATTAgTCCTATTGAAACTGTACCAGTAAAACTAAAGCCAgGAATGGATGGTCCAAGAGTTAAACAATGGCCATTGACAAAAGAAAAAATAAATGCATTAKTAGAAATTTGTACAGAAATgGAAAAGGAAGGAAAAATTTCAAAAATTGGGCCTGAAAATCCATACAATACTCCAGTATTTGCCATAAAGAAAAAGGACAGTACTAAGTGGAGAAAATTAGTAGACTTCAGAGAACTTAATAAGAGAACTCAAGACTTCTGGGAAGTTCAACTAGGAATACCACATCCCGCAGGGTTAAAAAAGAACAAATCAGTAACAGTACTAGATGTGGGTGATGCATATTTCTCAGTTCCCTTAGATAAAGACTTCAGAAAGTATACTGCATTCACCATACCTAGTATAAACAATGAGACACCAGGGATTAGATATCAGTACAATGTGCTTCCACAGGGATGGAAAGGATCACCAGCAATATTCCAAAGTAGCATGACAAAAATCTTAGAGCCTTTTAGAAAAGCAAATCCAGAGATAGTTATCTATCAATACATGGATGATTTACTTGTAGGATCTGATTTAGAAATAGGGCAGCACAGAGCAAAAATAGAGGAACTGAGACAACATCTGTTGCAGTGGGGGYTTACCACACCAGACAAAAAACATCAGAAAGAACCTCCATTTCTTTGGATGGGTTATGAACTCCATCCYGATAAATGGACAGTACAGCCTATAAAGCTGCCAGAAAAAGACAGCTGGACWGTCAATGACATACAGAAGTTAGTGGGTAAATTAAAYTGGGCAAGTCAGATTTACTCAGGGATTAAAGTRAAGCAACTATGTAAGCTCCTTAGGGGAGCCAAGGCACTAACAGAAGTAGTACCACTAACAGARGAAGCAGAGCTAGAACTGGCAGAAAACAGGGAAATTCTAAGAGAACCAGTGCATGGGGTATATTATGACCCATCAAAAGACTTAATAGCAGAGCTACAGAAGCAGGAACAAGGC
>H-0164 NARM_38_W_IDU/Het_USM_jun-02_jul-13_5.59_173_B
CCTCAGATCACTCTTTGGCAACGACCCCTCGTCTCAATAAAGATAGGGGGGCAAATAAAgGAAGCTCTATTGGAYACAGGAGCAGATGATACAGTATTRGAAGAAATGAATTTGCCAGGAAGATGGAAACCAAAAATGATAGGGGGAATTGGAGGTTTTATCAAagTAAGACAGTATGATCAGATACCTATAGAAATCTGTGGACATAAGGCTATGGGGACAGTATTAGTAGGACCTACACCTGTCAATATAATTGGCAGAAATCTGTTGACTCAGCTTGGTTGcACTCTAAATTTTCCCATTAGTCCTATtGAAACTGTACCAGTAAAATTAAAGCCAGGAATGGATGGCCCAAAAGTTAAACAATGGCCATTGACAGAAGAAAAAATAAAAGCATTAGTAGAAATTTGTACAGAAATGGAAAAGGAAGGAAAAATTTCAAAAATTGGGCCTGAAAATCCATACAATACtCCAGTATTTGCTATAAAGAAAAAAGACAGTACTAAATGGAGAAAATTAGTAGATTTCAGAGAACTTAATAAgAGAACTCAAGACTTYTGGGAAGTTCAATTAGGAATACCACATCCCGCAGGGCTAAAAAAGAAAAAATCAGTAACAGTACTGGATGTGGGTGATGCATATTTTTCAGTTCCCTTAGATAAGGACTTCAGGAAGTATACTGCATTCACCATACCTAGTACAAACAATGAGACRCCAGGGATTAGATATCAGTACAATGTRCTTCCACAGGGATGGAAAGGATCACCAGCAATATTCCAAAGTAGCATGACAAAAATYTTAGATCCTTTYAGAAAACAAAATCCAGACATAGTTATCTATCAATACATGGATGATTTGTATGTAGGATCTGACCTAGAAATAGGGCAACATAGAGCaAAAATAGAGGAACTGAGGCAACaTCTGTTGAGGtGGGGATTAACCACACCAGACAAGAAACATCAGAAAGAACCTCCATTTCTTTGGATGGGTTATGAACTCCATCCTGATAAATGGACAGTACAACCTATAATGTTGCCAGAAAAGGACAGCTGGACTGTCAATGACATACAGAAGTTAGTGGGAAAATTGAATTGGGCAAGTCAGATTTATACAGGAATTAAAACAAGGCAATTAtGTAAACTCCTTAGGGGAGCCAAAGCACTGACAGAAGTGGTACCGCTGACAGAAGAAGCAGAGcTAGARTTAGCAGAAAACAGGGAGATTCTAAAGACACCAGTACATGGAGTCTATTATGACCCATCAAAAGACTTAATAGCAGAACTACAGAAGCAGGGGCAAGGC
>H-0165 RNR_41_M_MSM/IDU_USM_mar-10_jul-13_4.03_553_B_17-47M_TX
CCTCAAATCACTCTTTGGCAACGACCCATTGTCACAATAAAGATAGGGGGGCAACTAAAAGAAGCTCTACTAGATACaGGAGCAGATGACACAGTATTAGAAGAAATAGATTTACCAGGAAGATGGAAACCAAAAATGATAGGGGGAATTGGAGGTTTTATCAAAGTAAGACAGTATGATCAGGTATCCATAGAAATCTGTGGACATAAAACTACGGGTACAGTATTAGTAGGACCCACACCTGTCAACATAATTGGTAGAAATCTGTTGACTCAGCTTGGTTGYACTTTAAATTTTCCCATTAGTCCTATTGAAACTGTACCAGTAAAATTAAAGCCAGGAATGGATGGCCCAAAAGTTAAACAATGGCCATTGACAGAAGAAAAAATAAAAGCATTAGTAGAAATTTGTACAGAAATGGAAAAGGAAGGAAAAATATCAAAAATTGGGCCTGAAAATCCATACAATACTCCAATATTTGCCATAAAGAAAAAAGATGGTACTAAATGGAGAAAATTAGTAGATTTCAGAGAACTTAATAAGAGAACTCAAGATTTCTGGGAARTTCAATTAGGAATACCACATCCYGCAGGGTTAAAAAAGAACAAATCAGTAACAGTACTGGATGTGGGTGATGCATATTTTTCAGTTCCCTTAGACAAAGACTTCAGGAAGTATACTGCATTCACCATACCTAGTATAAACAATGAGACACCAGGGATTAGATATCAGTACAATGTACTTCCACAAGGATGGAAAGGATCACCAGCAATATTCCAAAGTAGYATGACAAAAATCTTAGAGCCTTTTAGAAAAGAAAATCCAGACCTAGTTATCTATCAATACATGGATGATTTGTATGTAGGCTCTGACCTAGAAATAGGGCAGCATAGAGCAAAAATAGAGGAACTGAGAGAACATCTGTTAAGGTGGGGATTTACCACACCAGACAAAAAACATCAGAAAGAACCTCCATTCCTTTGGATGGGTTATGAACTCCATCCAGATAAATGGACAGTACAGCCTATAGAGCTGCCAGAAAAGGACAGCTGGACTATCAATGACATACAGAAGTTAGTGGGAAAATTAAATTGGGCAAGTCAGATTTATACAGGGATTAAAGTAAAACAATTATGTARACTCCTTAAGGGAGCCAARTCACTAACAGAAGTAGTACCACTAACAGAAGAGGCAGAGTTAGAACTAGCAGAAAATAGGGAAATTCTAAAGAAACCAGTGCATGGGGTGTACTATGACCCATCAAAAGACTTAATAGCAGAAATACAGAAGCAGGGGCTAGGC
>H-0166 MALA_38_M_MSM_USM_ene-05_jul-13_2.26_158_B_+48M_TX
CCTCAAATCACTCTTTGGCAGCGACCCCTCGTCACAATAAAGATAGGGGGGCAACTAAAGGAAGCTCTATTAGACACAGGAGCAGATGATACAGTATTAGAAGACATGAGTTTGCCAGGTAGATGGAAACCAAAAATGATAGGGGGAATTGGAGGTTTTATCAAAGTAAGACAGTATGATCAGATACCAGTAGAAATCTGCGGGAAGAGAGCTATAGGAACAGTGTTAATAGGACCTACACCTGTCAACATAATTGGAAGAAATTTGTTGACTCAGATTGGTTGCACTTTAAATTTTCCCATTAGTCCTATTGACACTGTACCAGTAAAACTAAAGCCAGGAATGGATGGCCCAAAAGTTAAACAATGGCCATTGACAGAAGAAAAAATAAAAGCATTAGTAGAAATTTGTACAGAAATGGAAAAGGAAGGAAAAATTTCAAAAATTGGGCCTGAAAATCCATACAATACTCCAGTATTTGCCATAAAGAAAAAGGACAGTACTAAATGGAGAAAATTAGTAGATTTCAGAGAGCTTAATAAAAGAACTCAAGACTTCTGGGAAGTTCAATTAGGAATACCACATCCCGCAGGGTTAAAAAAGAGAAAATCAGTAACAGTACTGGATGTGGGTGATGCATATTTTTCAGTTCCCTTAGATAAAGACTTCAGGAAGTATACTGCATTCACCATACCCAGTATAAACAATGAGACACCAGGGATTAGGTATCAGTACAATGTACTTCCACAAGGATGGAAAGGATCACCAGCAATTTTTCAATGTAGTATGACAAAAATCTTAGAGCCTTTTAGAAAAGCAAATCCAGACATAGTTATCTATCAATACATGGATGATTTGTATGTAGGATCTGACTTAGAAATAGGGCAGCATAGAACAAAAATAGAGGAACTGAGACAGCATCTGTCAAGGTGGGGGTTTACCACCCCAGACAAAAAACACCAGAAAGAACCTCCATTTCTTTGGATGGGTTATGAACTACATCCTGACAAATGGACAGTACAGCCTATAACGCTGCCAGAAAAAGACAGCTGGACTGTCAATGACATACAGAAGTTAGTGGGAAAATTGAATTGGGCAAGTCAGATTTATCCAGGGATTAAAGTGAGGCAATTATGTAAACTCCTTAGGGGAGCTAAAGCACTAACAGAAGTAATACCATTGACAGAAGAAGCAGAATTAGAACTGGCAGAAAACAGGGAGATTCTAAAGAACCCGGTACATGGGGTGTACTATGACCCATCAAAAGACTTAATAGCAGAAATACAGAAGCAGGAGGAAGAC
>H-0167 YMCM_26_W_IDU/Het_USM_dic-11_jul-13_4.15_488_B
CCTCAAATCACTCTTTGGCAACGACCCCTCGTCCCAGTAAGGATAGGGGGGCAATTAAAGGAAGCTCTATTAGATACAGGAGCAGATGATACAGTATTAGAAGAGATAAATTTACCAGGGAGATGGAAACCAAAAATGATAGGGGGAATTGGAGGTTTTATCAAAGTAAGACAGTATGATCAGATACCCATAGAAATCTGTGGACAAAAAGCTATAGGTACAGTATTAGTAGGACCTaCACCTGTCAACATAATTGGAAGAAATCTGTTGACTCAAATTGGTTGCACCTTAAATTTTCCcATTAgTCCTATtGAGACTGTACCAGTAAAATTAAAGCCaGGAATGGATGGCCCAAGAGTTAAACAATGGCCACTGACAGAAGAAAAAATAAATGCATTAATAGAgATTTGtACAGAGATGGAAAAGGAGGGAAAAATTTCAAAAATTGgGCCTGAAAATCCATACaATACTCCAATATTTGCCATAAAGAAAAAAGACAGTACTAAATGGAGAAAATTAGtAGACTTTAGAGAACTTAATAAGAGAACTCAAGACTTCTGGGAAGTTCAATTAGGAATACCACATCCTGCAGGGTTAAAAAAGAAGAGATCAGTAACAGTACTGGATGTGGGTGATGCATATTTTTCAGTTCCCTTAGATAAAGACTTCAGGAAGTACACTGCATTCACCATACCTAGTAAAAATAATGAGACACCAGGGATTAGATATCAGTACAATGTGCTTCCACAGGGATGGAAGGGATCACCAGCAATATTTCAATGTAGCATGACAAAAATCTTAGAGCCTTTTAGAAAACAAAATCCAGACATAGTTATCTATCAATACATGGATGATTTGTATGTAGGATCTGACTTAGAAATAGGACAGCATAGAACCAAAATAGAGGAACTGAGACAACATCTGTTGAGGTGGGGATTTACCACACCAGACAAAAAACATCAGAAAGAACCCCCATTCCTTTGGATGGGTTATGAACTCCATCCTGATAAATGGACAGTACAACCTATAGTGCTACCAGATAAGGGCAGCTGGACTGTCAATGACATACAGAAGTTAGTGGGAAAATTGAATTGGGCAAGTCAAATCTACGCAGGGATtAAAGTAAGACAATTATGTAAACTCCTTAGGGGAGCCAAAGCACTAACAGAGGTAATACAAtTAACAGAAGAAgCAGAGCTaGAACTGGCAGAAAACAGGGAGATTCTAAAGGAgCCAGTGCAtGGAGTGTATTATGACCCATCAaAAGACTTAATAGcAgAAATACaGAAgCAGGGACAAGGG
>H-0168 SJBN_53_M_Het_USM_nov-09_jul-13_5.29_204_B_12+-3M_TX
CCTCAGATCACTCTTTGGCAACGACCCCTTGTCACAATAAAGATAGGGGGGCAACTAAAGGAAGCTCTATTAGACACAGGAGCAGATGATACAGTATTAGAAGAAATGAATTTGCCAGGAAAATGGAAACCAAAATTGATAGGGGGAATTGGAGGTTTTATCAAAGTAAGACAGTATGATCAGATACCAATAGAAATCTGTGGACATAAAGCTATAGGTACAGTATTAATAGGACCTACACCTGTCAACATAATTGGAAGAAATCTGTTGACTCAGCTTGGTTGCACYTTAAATTTTCCTATTAGTCCTATTGAAACTGTACCAGTAAAATTAAAGCCAGGTATGGATGGCCCAAAAGTTAAACAATGGCCATTGACAGAAGAAAARRTAAAAGCATTAGTAGAAATTTGTACAGAAATGGAAAAGGAGGGGAAAATTTCAAAAATTGGGCCTGAAAATCCATACAATACTCCAGTATTTGYCATAAAGAAAAAAGACGGTACTAAATGGAGAAAATTAGTGGATTTCAGGGAACTTAATAAAAGGACTCAAGACTTCTGGGAAATCCAATTAGGAATACCACATCCCGCAGGGTTAAAAAAGAACAAATCAGTAACAGTACTGGATGTGGGTGATGCATATTTTTCAGTTCCCTTAGATAAAGACTTCAGGAAGTATACTGCATTTACCATACCTAGTATAAACAATGAGACACCAGGGATTAGATATCAATACAATGTGCTTCCACARGGATGGAAAGGATCACCAGCAATATTCCAAAGTAGCATGACAAARATCTTAGAGCCTTTCAGAAAACAAAATCCAGAAATAGTTATYTATCAATACRTRGATGATTTGTATGTAGGATCTGACTTAGAAATAGGGCAGCATAGAGCAAAAATAGAGGAACTGAGACACCATTTGTTGAGGTGGGGATTTTACACACCAGACAAAAAACATCAGAAAGAACCTCCATTTCTTTGGATGGGTTATGAACTCCATCCTGATAAATGGACAGTACAGCCTATAAAGCTGCCAGAGAAAGACAGTTGGACTGTTAATGACATACAGAAGTTAGTGGGAAAATTGAATTGGGCAAGTCAAATTTATGCAGGGATTAAAATAAAGCAATTATGTAAACTCATTAAGGGGACCAAAGCAtTAACAGAAGTAGTAACACTAACAAAAGAGGCAGAATTAGAACTGGCAGAAAACCGGGAGATTCTAAAAGAAcCAGTACATGGAGTGTATTATGACCAACAAAAaGACTTAACAGCAGARYTACAGAAGCAGGGGMAKGGC
>H-0169 GMCH_34_W_Het_USM_abr-13_jul-13_5.65_14_B
CCTCAGATCACTCTTTGGCAACGACCCCTCGTCACAATAAAGATAGRGGRGCAAGTAAAGGAAGCTCTATTAGACACAGGAGCAGATGATACAGTATTAGAAGAAATGAATTTGCCAGGAAGATGGAAACCAAAAATGATAGGAGGAATTGGAGGTTTTATCAAAGTAAGACAGTATGATCAGGTGGCCATAGACATCTGTGGCCATAAAgCTATTGGTACAGTATTAGTAGGACCCACACCTGTCAACATAATTGGAAGAAATCTGTTGACTCAGATTGGTTGCACTTTAAATTTTCCCATTAGTCCTATTGAAACTGTACCAGTAAAACTAAARCCAGGAATGGATGGCCCAAGAGTTAAACAATGGCCATTGACAGAAGAAAAAATAAAAGcATTGATAGAAATTTGTACAGAAATGGAAAAGGAAGGAAAAATTTCAAAAATTGGGCCTGAAAATCCATACAATACTCCAGTATTTGCCATAAAGAAAAAGGACAGTACtAaaTGGaGAAAATTAGTAGATTTCAGAGAACTTAATAAGAGAACTCAAAACTTCTGGGAAGTTCAATTAGGAATACCACACCCCGCAGGGTTAAAAAAGAAAAAATCAGTAACAGTACTGGATGTGGGTGATGCATATTTTTCAGTTCCcTTAGATRAAGACTTCAGGAAGTATACGGCATTCACCATACCTAGTATAAACAATGAAACACCAGGGATTAGATATCAGTACAATGTGCTGCCACAAGGGTGGAAAGGATCACCGGCAATATTCCAAGCTAGCATGACAAAAATCTTAGAGCCTTTCAGAAAAGAAAATCCAGACATAGTCATCTATCAATACATGGATGATTTATATGTAGGATCTGACTTAGAAATAGGGCAGCATAGARCAAAGATAGAGGAACTGAGAGAACATTTGTTAAGGTGGGGATTTACCACACCAGACAAAAAACATCAGAAAGAACCTCCATTTCTTTGGATGGGTTATGAACTCCATCCCGATAAATGGACAGTACAACCTATAATGCTGCCGGAAAARGACAGCTGGACTGTCAATGACATACAGAAGTTAGTGGGAAAATTGAATTGGGCAAGTCAGATTTATGCAGGGATTAAAGTAAAGCAATTATGTAAACTTCTTAGGGGAACCAAAGCACTAACAGAAGTAGTACCACTAACARAAGAAGCAGAGCTAGAACTGGCAGAAAACAGGGAGATCCTAAGGACACCAGTACATGGAGTGTACTATGACCCATCAAAAGACTTAATAGCAGAGATACAGAAGCAGGGGAATGAC
>H-0170 AIME_34_W_Het_USM_sep-11_jul-13_4.82_358_B
CCTCARATCACTCTTTGGCAACGACCCCTCGTcHCAATAAAGATAGGGGGGCAAATAAAGGAAGCTCTATTAGACaCAGGagCAGATGATaCaGtagTAGAAGAAATGAGTTTGCAGGGAAAATGGAAACCAAAAATGATAGGGGGAATTGGAGGTTTTATTAAAGTAAGACAGTATGAGCAGATaCCAGTAGAAATCTGTGGCCATAARGCTATAGGTACAGTATTAGTAGGACCCACACCTGTCAACATAATTGGaAGAAATCTGTTGACTCAGCTTGGTTGCACTTTAAATTTTCCYATTAGTTCTATTGAAACTGTACCAGTAAAATTGAAGCCAGGAATGGATGGGCCAAAAGTTAAACAATGGCCATTGACAGAAGAAAAAATAAAAGCATTAGTAGAAATTTGTACAGAAATGGAAAAGGAAGGAAAAATTTCAAAAATTGGGCCTGAAAATCCATACAATACCCCAGTATTTGCCATAAAGAAAAAaGACaGTacCaAATGGAGAAAATTAGTAGATTTCAGGGAACTTAATAAGAGAACTCAAGACTTCTGGGAAGTTCAACTAGGAATACCACaTCCCGCAGGATTAAAAAAGAAAAAGTCAGTAACAGTACTRGATGtRGGRGATGCATATTTTTCAGTTCCCTTAGACAAAGATTTCAGAAAGTACACTGCATTCACCATACCTAGTRTAAACAATGAGACACCAGGGATTAGATATCAGTACAATGTGCTACCGCAGGGATGGAAAGGATCACCAGCAATATTCCAAAGTAGCATGACAAAAATCTTAGAGCCTTTTAGAAGAGAAAAtCCAGACATAGTTATTTATCAATACATGGATGATTTGTATGTAGGATCTGACTTAGAAATAGGACMGCATAGAACAAAARTAGAGGAACTGAGACAACATCTGTTGAAGTGGGGGTTTACTACACCAGACAAAAAACATCAGAAAGAACCTCCATTTCTTTGGATGGGTTATGAACTCCATCCTGATAAATGGACAGtACAGcCTATAATGcTGCCAAACAAAGACAGCTGGACTGTCAATGACATACAAAAGYTAGtGGGAAAACTGAATTGGGCAAGTCAAATTTATGCAGGGATTAAAGTAAAGCAATTATGTAGACTCCTTAGGGGAGCCAAATCaCTAACAGAAGTRGTACCACTGACAGAAGAAGCAGAGTTAGAACTGGCAGAAAACAGGGAGATTCTAAAGGAACCAGTACATGGGGTGTACTATGACCCATCAAAAGACTTAATAGCAGAACTACAGAAGCaGGGACTGGAT
>H-0171 BAFL_24_W_Het_USM_jul-13_jul-13_5.62_166_B
CCTCAAATCACTCTTTGGCAGCGACCCCTcGTCACAATAAAGATAGGAGGGCAGCTAAAGGAAGCTCTATTAGACACAGGAGCAGATGATACAGTATTAGAAGACATGGAATTGCCAGGAAGATGGAAACCAAAAATGATAGGAGGAATTGGAGGTTTTATCAAAGTAAAACAGTATGACCAGATACCCTTAGAAATCTGTGGCCATAAAACTATAGGTACAGTATTAATAGGACCTACACCTGTCAACATAATTGGAAGAAATCTGTTGACTCAGCTGGGTTGTACTTTAAATTTTCCCATWAGTCCTATTGAAACTGTACCAGTAAAATTAAAACCAGGAATGGATGGCCCAAAAGTTAAACAATGGCCATTAACAGAGGAGAAAATAAAAGCATTAGTAGAAATTTGTACAGAAATGGAAAAGGAAGGAAAAATTACAAAAATTGGGCCTGAAAATCCATACAACACTCCAGTATTTGCCATAAAGAAAAAAGACaGYACTAAATGGAGAAAATTAGTAGATTTCAGAGAACTTAATAAGAGAACTCAAGACTTCTGGGAAGTYCAATTAGGAATACCGCATCCTGCAGGGTTAAAAAAGAAAAAAGCAGTAACAGTACTGGATGTGGGTGATGCATATTTTTCAGTTCCCTTAGACCCAGACTTCAGAAAGTATACTGCATTTACCATACCTAGTATAAACAATGAGACACCAGGgATTAGATATCAGTACAATGTGCTTCCACAGGGATGGAAAGGATCACCAGCAATATTcCAAGCTAGCATGACAAAAATCTTAGAGCCTTTTAGAAAACAAAACCCAGACATGGTTATCTATCAATACATGGATGATTTGTATGTAGGATCTGACTTAGAAATAGGACAGCATAGAATAAAAATAGAGGAACTGAGAGCACATTTATTAAAGTGGGGATTTACCACACCAGACAAAAAACATCAGAAAGAACCTCCATTTCTTTGGATGGGTTATGAACTCCATCCTGATAAATGGACAGTACAGCCTATAGTACTGCCAGAGAAGGACAGCTGGACTGTCAATGACATACAGAAGTTAGTGGGAAAATTAAATTGGGCAAGTCAGATTTACCCAGGGATTAAAGTAAAGCAATTATGTAAACTCCTTAGGGGARCCAAGGCACTAACAGAAATAGTAcCAcTAACAGAAGAAGCAGAGCTAGAACTGGCAGAAAACAGGGAGATTTTAAAAGAGCCAGTACATGGAGTGTATTATGACCCATCAAAaGACTTAATAGCAGAAATACAgAAACAGGGGCTAGGC
>H-0172 FDOH_23_M_Het_USM_feb-13_jul-13_4.04_511_B 
CCTCAAATCACTCTTTGGCACCGACCCCTCGTCACAATAAAGATAGGGGGGCAACAAAAGGAAGCTCTGTTAGACACAGGAGCAGATGATACAGTGTTAGAAGAAATGAGTTTACCAGGAAGATGGAAACCAAAAATGATAGGGGGAATTGGAGGTTTTATCAAAGTAAGACAGTATGATCAGATAGCCATAGAAATCTGTGGACATACAGCTATAGGTACAGTATTAATAGGACCCACACCTGTCAACATAATTGGAAGAAATCTGTTGACTCAGCTTGGTTGTACTTTAAATTTTCCCATTAGTCCTATTGAGACTGTACCAGTAAAATTAAAGCCAGGAATGGATGGCCCAAAAGTTAAACAATGGCCATTGACAGAAGAAAAAATAAAAGCATTAGTAGAAATTTGCACAGAAATGGAAAAGGAAGGAAAAATTTCAAAAATTGGGCCTGAAAATCCATACAATACTCCAGTATTCGCCATAAAGAAAAAAGACAGTACTAAATGGARAAAATTAGTAGATTTTAGAGAACTTAATAAGAGAACTCAAGACTTCTGGGAAGTTCAATTAGGAATACCACACCCCGCAGGGTTAAAAAAGAACAAGTCAGTAACAGTACTGGATGTGGGTGATGCATATTTCTCAGTTCCCTTAGATAAAGACTTCAGGAAGTATACTGCATTCACCATACCTAGTATAAACAATGAGACACCAGGAACTAGATATCAGTACAATGTGCTTCCACAAGGATGGAAAGGATCACCAGCAATATTCCAGTGTAGCATGACAAAAATCTTAGAACCTTTCAGAAAAGCAAATCCAGACATAGTTATCTATCAGTACATGGATGATTTGTATGTAGGATCTGACTTARAAATAGGACAGCATAGGACAAAAATAGAGGAGCTGAGACATCATCTGTTGAAGTGGGGGTTTACCACACCAGATAAAAAACATCAGAAAGAACATCCATTTCTTTGGATGGGTTATGAACTCCATCCCGATAAATGGACAGTACAGCCTATAATACTGCCAGAAAAGGAAAGCTGGACTGTCAATGACATACAGAAATTAGTGGRAAAATTAAATTGGGCAAGTCAGATCTATTCAGGGATTAAAGTAAAGCAATTATGTAGACTCCTTAGGGGAGCCAAAGCACTAACAGAAGTAGTACCACTAACAGAAGAAGCAGAGCTAGAACTAGCAGAAAACAGAGAGATTCTAAAGAACCCAGTACATGGGGTGTACTATGACCCAACAAAAGACTTAATAGCAGAGATACAGAAGCAGGGGCAAGAC
>H-0173 GJRM_37_M_Het_USM_may-13_jul-13_5.95_38_B
CCTCAAATCACTCTTTGGCAACGACCCCTCGTCGCAATAAAGATAGGGGGGCAAATAAAAGAAGCTCTATTAGACACAGGAGCaGATGATACAGTATTAGAAGACATGAATTTGCCAGGCAGATGGAAACCAAAAATGATAGGGGGAATTGGAGGTTTTATCAAAGTAAGGCAGTATGATCAGGTARYCATAGAAATCTGCGGACATAAAGTTGAGGGTACAGTATTAGTAGGACCYACACCTGTCAACATAATTGGAAGAAATCTGTTGACTCAGCTTGGTTGcACTTTAAATTTTCCCATTAGTCCTATTGAAACTGTACCAGTAAAACTRAAGCCAGGAATGGATGGTCCAAAAGTTAAACAATGGCCATTGACAGAAGAAAARATAAAAGCATTARTAGAAATTTGTACAGAAATGGAAAATGAAGGAAAAATTTCAAAAATTGGGCCTGAAAATCCATACAATACTCCAGTATTTGCCATAAAGAAAAAGGACAGTACTAAATGGAGAAAATTAGTAGATTTCAGAGAACTTAATAARAGAACTCAAGATTTCTGGGAAGTTCAATTAGGAATACCACATCCYGCAGGGTTAAAAAAGAAAARATCAGTAACAGTACTGGATGTGGGTGATGCATATTTCTCAATTCCCTTAGATCCAGAYTTCAGGAAATATACTGCATTCACCATACCTAGYAGAAATAATGAGACACCAGGAATTAGGTATCAATACAATGTGCTTCCACAAGGATGGAAAGGATCACCAGCAATATTCCAAAGTAGCATGACAAAAATCTTAGAGCCTTTTAGRAAAGAAAATMCAGACATAGTTATCTATCAATACATGGATGATTTGTATGTAGGATCTGACTTAGAAATAGGGCAGCATAGAACAAAAATAGARGAAcTGAGACAACAYCTGTTGaGGTGGGGATTAACCACACCAGACAAAAAACATCAGAAAGAACCYCCATTTCTGTGGATGGGTTATGAACTCCATCCTGATAAATGGACAGTWCAACCTATARTGCTGCCAGAAAAAGACAGCTGGACTGTCAATGACATACAGAAGTTAGTGGGAAAATTAAATTGGGCAAGTCAGATTTACTCAGGGATTAAAGTAAAGCAATTATGTAAACTCCTTAGAGGAGCTAAAKCATTAACAGAAATAGTACCACTAACAGCAGAAGCAGAGTTAGAACTGGCAGAAAACAGGGARATTCTAAATACACCAGTACATGGGGTRTACTATGACCCATCAAAAGACTTAATAGCAGAACTACAGAAGCAGGAACACGGA
>H-0174 EFVA_34_M_Het_USM_ago-12_jul-13_3.58_733_B
CCTCAGATCACTCTTTGGCAACGACCCCTCGTCCCAATAAGAATAGGGGGGCAACTAAAGGAAGCTCTCTTAGACACAGGAGCAGATGATACAGTACTAGAAGAAATGAGTCTGCCAGGAAAATGGAAACCAAAAATGATAGGGGGAATTGGAGGTTTTATCAAAGTAAAACAATATGATCAGATAMTTGTAGACATCTGTGGACAYAAAGCYATGGGTACAGTATTAGTAGGACCCACACCTRTCAACATAATTGGAAGAAATCTGTTGACtCAGATTGGKTGCACTTTAAATTTTCCCATTAGTCCTATTGAAACTGTACCAGTAAAACTAAARCCAGGAATGGATGGCCCAAAAGTTAAACAATGGCCATTGACAGAAGAAAAAATAAAGGCATTAGTAGAAATTTGTACAGAAATGGAAAAGGAAGGRAAAATYTCAAAAATTGGGCCTGAAAATCCATACAATACTCCAGTATTTGCCATAARGAAAAAAGATAGTACTAAATGGAGAAAATTAGTAGATTTCAGAGARCTTAATAAGAGAACTCAAGACTTCTGGGAAGTTCAATTAGGAATACCACATCCCGCAGGGTTAAAAAAGAAGAAATCAGTAACAGTACTGGATGTGGGTGATGCATATTTTTCAGTTCCcTTAGATAAAGATTTTAGGAAGTATACTGCATTCACCATACCTAGTACAAACAATGAGACACCAGGGATTAGATATCAGTACAATGTGCTTCCACAAGGATGGAAAGGATCACCAGCAATATTYCAAAGCAGCATGACAAAAATCTTAGAGCCTTTTAGAAAACAAAACCCAGACATAGTTATCTATCAATACATGGATGATTTGTATGTAGGATCAGATTTAGAAATAGGRCARCATAGAACAAAAATAGAGGAACTGAGACAACATCTGTTGARGTGGGGATTGACCACACCAGACAAAAAACATCAGAAAGAACCTCCATTTCTTTGGATGGGTTATGAACTCCATCCTGATAAATGGACAGTACAGCCTATAATGCTGCCAGAAAAAGACAGCTGGACTGTCAATGACATACAGAAGTTAGTGGGRAAATTGAATTGGGCAAGTCAGATTTATACAGGGATTCAAGTAAAGCAGCTATGTAAACTTCTTAGGGGAGCCAAAGCACTAACAGAAGTAGTAYCAcTAACAAGAGAAGCAGaGTTAGAACTGGAAGAAAACAGGGAAATTCTAAAGAGACCAGTACATGGGGTGTACTATGACCCATCRAAAGACTTAATAGCAGAAATACAAAAACAGGGGGAAGGC
>H-0175 CMLG_21_M_Het_INCP_mar-13_jul-13_5.92_161_B
CCTCAAATCACTCTTTGGCAACGACCCCTCGTYAATATAAAGATAGGGGGACAAATAAAGGAAGCTCTATTAGATACAGGAGCAGATGATACAGTATTAGAAGAAATGAGTTTGCCAGGAAGATGGAAACCAAAAATGATAGGGGGAATTGGAGGTTTTATCAAAGTAAGACAATATGATCAgGTAGCCATAGAAATATGTGGACATAAAGCTATAGGTACAGTATTAATAGGACCCACACCTGTCAACATAATTGGAAGAAATCTGTTGACTCAGCTTGGTTGCACTTTRAATTTYCCCATTAGTCCTATTGAAACTGTACCAGTAAARTTAAAGCCAGGTATGGATGGCCCAAAAGTTAAACAATGGCCATTGACAGAAGAAAAAATAAAAGCATTAGTAGAAATATGTACAGAAATGGARAAGGAAGGGAAAATTTCAAAAATTGGGCCTGAGAATCCATACAATACTCCAGTATTTGCCATAAAGAAAAAAGACAGTACTAAATGGAGAAAATTAGTAGATTTTAGAGAACTTAATAAGAGAACTCAAGAYTTCTGGGAAGTTCAATTAGGGATACCACATCCCGCAGGGTTAAAAAAGAAAAAATCAGTAACAGTACTGGATGTGGGAGATGCATATTTTTCAGTTCCATTAGATAAAGACTTCAGGAAGTATACTGCATTTACCATACCTAGTATAAATAATGAGACACCAGGAATTAGATATCAGTACAATGTGCTTCCACAGGGTTGGAAAGGATCACCAGCAATATTCCAATGTAGCATGACAAAAATCTTAGAACCTTTTAGGAGACAAAATCCAGACATAGTTATCTATCAGTACATGGATGATTTGTATGTAGGATCTGACTTAGAAATAGGGCAACATAGAACAAAAATAGAGGAACTAAGACAACATCTGTTGGAATGGGGGTTTACCACACCAGACAAAAAACATCAGAARGAACCTCCATTTCTTTGGATGGGTTATGAACTCCATCCTGATAAATGGACAGTACAGCCTATAGTGCTGCCAGAAAAGGACAGCTGGACTGTCAATGACATACAGAAATTAGTGGGAAAATTAAATTGGGCTAGTCAGATCTATGCAGGGATTAAGGTAAAACAACTATGCAAACTCCTTAGGGGAGTCAAAGCACTAACAGAAGTAGTGCCACTAACAAAAGAAGCAGAGCTAGAACTGGCAGAAAACAGGGAGATTCTAAAAGAACCAGTRCATGGAGTGTATTATGACCCATCAAAAGATTTAATAGCAGATATACAGAAGCAGGAGCAAGGC
>H-0176 ALZ_41_M_Het_INCP_jul-13_jul-13_4.45_34_B 
CCTCAAATCACTCTTTGGCAACGACCCCTCGTCACAGTAAAGATAGGGGGGCAGCTAAAGGAAGCTCTATTAGACACAGGAGCAGATGATACAGTAGTAGAAGAAATGAATTTgCCAGGAAAATGGAAACCAAAAATGATAGGGGGAATTGGAGGTTTTATCAARGTAAGAGAGTATGATSAGRTACaAGTAGAMATCTGTGGACATAAAGCTATAGGTACAGTATTAGTAGGACCYACACCTGTCAACATAATTGGAAGAAATCTGATGACTCAGATTGGTTGCACTTTAAATTTTCCCATTAGTCCTATTGAAACTGTACCAGTAAAAtTAAAGCCAGGAATGGAtGGTCCAAAAGTCAAACAATGGCCATTGACAGAAGAAAAAATAAAAGCATTAGTAGAAATTTGTACAGAAATGGAAAAGGAAGGAAAAATTTCAAAAATTGGGCCTGAAAATCCATACAATACTCCAGTATTTGCcATAAAGAAAAAaGACAGTAcTAAATGGAGAAAATTAGTAGATTTCAGAGAACTTAATAARAGAACTCAAGACTTcTGGGAaGTtCAATTAGGAATACCcCATCCCGcAGGGTTAAAAAAGAGAAAATCAGTAACAGTACTgGATGTRGGTGATGCATATTTTTCTGTTCCCTTAGAtAAGGATTTCAGGAAGTATACTGCATTCACCATACCTAGTATAAACAATGAGRCRCCAGGGATTAGATATCAGTACAATGTGCTTCCACAAGGATGGAAAGGATCACCAGCAATATTTCAAAGCAGCATGACAAAAATYTYAGAGCCTTTTAGAAGAAAAAATCCTGAaATAGTTATCTATCAATATATGGATGAYTTGTATGTAGGATCTGATTTAGAAATAGGGCAGCATAGAACAAAGGTAGAGGAACTAAGACAACATCTGTTGAAGTGGGGATTTACCACACCAGACAAAAAGCATCAGAAAGAACCTCCATTTCTTTGGATGGGTTATGAACTCCATCCTGATAAATGGACAGTACAGCCTATAACMCTGCCAGAAAAGGACAGCTGGACTGTCAATGACATACAGAAGTTAGTGGGAAAATTAAATTGGGCAAGTCAGATTTATACAGGGATTAAAGTAAAGCAATTATGCAAACTCCTTAGGGGAGCCAAAGCACTAACAGAAGTAATACCACTAACAGAAGAAGCAGAATTAGAGCTGGCAGAAAACAGGGAAATTCTGAAGAAACCAGTACATGGGGTgTACTATGACCCGACAAAAGACTTAATAGCAGAAATACAGAAAGCAGGGGCAAGC
>H-0177 MPZR_39_W_Het_INCP_oct-11_jul-01_3.78_504_B
CCTCAGATCACTCTTTGGCAACGACCCCTAGTCACAATAAGGGTaGAGGGGCAACTAAAGGAAGCCCTATTGGATACAGGAGCAGATGATACAGTATTAGAAGACATGAATTTGCCAGGAAAATGGAAGCCAAAAATGATAGGGGGAATTGGAGGTTTTATCAAAGTAAGACAATATGATCAGATACTAGTAGAAATCTGTGGACATAAAGCTGTTGGTACAGTaTTAATAGGACCCACACCTGTCAACATAATTGGAAGAAACCTGTTGACTCAGCTTGGGTGCACTTTAAACTTTCCCATTAGTCCTATTGAAACTGTACCAGTAAAACTAAAGCCAGGAATGGATGGCCCAAAAGTTAAACAATGGCCATTGACAGAGGAAAAAATAAAAGCATTAGTAGAAATTTGCACaGAAATGGAAAAGGAAGGAAAAATTTCAAAAATTGGGCCTGAAAATCCATACAATACTCCAGTATTTGCCATAAAGAAAAAAGACAGTACTAAATGGAGAAAATTAGTAGATTTCAGAGAACTTAATAAAAGAACTCAAGATTTCTGGGAAGTTCAATTAGGAATACCACATCCMGCAGGGTTAAAAAAGAAAAAATCAGTAACAGTACTGGATGTGGGTGATGCTTATTTTTCAGTTCCCTTAGATAAAGACTTCAGGAAGTACACTGCATTCACCATACCTAGTATAAACAATGAGACACCAGGGATTAGATATCAGTACAATGTGCTTCCACAAGGATGGAAAGGATCACCATCAATCTTCCAAGCTAGCATGACAAAAATCTTAGAGCCtTTCAGAaAACAaAATCCARAcATaGTTATCTATCAATACATGGATGATTTGTATGTAGGATCTGACTTGGAAATAGGGCAGCATAgAACAAAAATAGAgGAACTGAGAAAGCATCTGTTGaAGTGGGGATTTACTACACCAGACAAAAAACATCAGAAAGAACCTCCATTTCTTTGGATGGGTTATGAACTCCATCCCGATAAATGGACAGTACAGCCTATAGTGCTGCCAGAAAAGGACAGCTGGACTGTCAATGATATACAGAAGTTAGTGGGAAAATTGAATTGGGCAAGTCAGATTTATYcAGGAATtAAAGTAAGGCAATTATGTAAACTCCTTAGGGGARCCAAAGCACTAACAGAAGTAGTACCACTAACAGAAGAAGCAGAGTTAGAACTGGCAGAAAACAGGGAGATTTTAAAAACACCAGTACATGGGGTGTACTATGACCCATCAAAAGAATTAATAGCAGAAATACAGAAACAGGGGGACAAC
>H-0178 AAP_36_W_Het_INCP_may-13_jul-13_5.22_760_B
CCTCAAATCACTCTTTGGCAACGACCCCTAGTCACAATAAAGGTAGGGGGACATCTAAAGGAAGCTCTATTAGACACAGGAGCAGATGATACAGTATTAGAAGAAATAGATTTGCCAGGAAAATGGAAACCAAAAATGATAGGGGGAATTGGAGGTTTTATCAAAGTAAGACAATATGATCAGATAACAATAGATATCTGTGGACATAAAGCAGTAGGTACAGTATTAGTAGGACCCACACCTGTCAACATAATTGGAAGAAATCTGTTGACTCAGATTGGTTGCACTCTAAATTTTCCCATTAGTCCTATTGAAACTGTACCAGTAAAACTAAAGCCAGGAATGGATGGCCCAAAAGTTAAACAATGGCCATTGACAGAGGAAAAAATAAAAGCATTAGTAGAAATTTGTACAGAAATGGAAAAGGAAGGAAAAATTTCAAAAATTGGGCCTGAAAATCCATACAATACTCCAGTATTTGCCATAAAGAAAAAAGACAGTACTAAATGGAGAAAACTAGTAGATTTCAGAGAACTTAATAAAAGAACTCAARACTTCTGGGAAGTTCAATTAGGAATACCACATCCTGCAGGGTTAAAAAAGAAGAAATCAGTAACAGTACTAGATGTGGGTGATGCATATTTTTCAGTTCCTTTAGATAAAGAATTCAGGAAGTACACTGCATTCACCATACCCAGTGTAAACAATGAGACACCAGGGATTAGATATCAGTACAATGTGCTTCCACAAGGATGGAAAGGATCACCAGCAATATTCCAAAGTAGCATGACAAAAATCTTAGAGCCTTTTAGAAAAGAAAATCCAGAAATAGTTATCTATCAATACATGGATGATTTGTATGTAGGATCTGACTTAGAAATAGGGCAGCATAGAACAAAAATAGAGGAACTGAGACAACATCTGTTGAGATGGGGGTTTACTACACCAGACAAGAAACACCAGAAAGAACCTCCATTCCTTTGGATGGGTTATGAACTCCATCCCGATAAATGGACAGTACAGCCTGTAAAACTGCCAGAAAAAGACAGCTGGACTGTCAATGACATACAGAAGTTAGTGGGAAAATTGAATTGGGCAAGCCAGATTTATTCAGGGATTAAARTAAgGCAATTATGTAAACTCATTAGAGGAACCAAAGCACTAACAGAAGTAGTACCATTGACAGCAGAAGCAGAGTTAGAACTGGCAGAGAACAGGGAGATACTAAAGAAACCAGTACATGGGGTGTACTATGACCCATCAAAAGACTTAATAGCAGAAATACAGAAACAAGGGCAAGGC
>H-0183 OC_26_M_Het_INCP_may-13_jul-13_4.46_304_B 
CCTCAAATCACTCTTTGGCAGCGACCCCTCGTCACAATAAAGATAGGGGGACAACTAAAGGAAGCTCTATTAGACACAGGAGCAGATGATACAGTATTAGAAGACATAAATTTGCCAGGAAGATGGAAACCAAAAATGATAGGGGGAATTGGAGGtTTTATCAAAGTAAGGCAGTATGATCAGGTACAAGTAGACATTTGTGGACATAAAGCTATAGGTACAGTATTAGTAGGACCCACACCTGTCAACATAATTGGAAGAAATCTGTTGACTCAGCTTGGTTGCACTTTAAATTTTCCCATTAGTCCTATTGAAACTGTACCAGTAAAATTAAAGCCAGGAATGGATGGCCCAAAAGTTAAACAATGGCCATTGACAGAAGAGAAAATAAAAGCATTAGTAGAAATTTGTACAGAAATGGAAAAGGAAGGAAAAATTTCAAAAATTGGGCCTGAAAATCCATACAATACTCCAGTATTTGCCATAAAGAAAAAAGACAGTACTAAATGGAGAAAATTAGTAGATTTCAGAGAACTTAATAAGAGAACTCAAGACTTCTGGGAAGTTCAGTTAGGCATACCACATCCCTCAGGGTTAAAGAAGAACAAATCAGTAACAGTATTGGATGTGGGTGATGCATATTTCTCAGTTCCCTTAGATAAAGAATTCAGGAAGTATACTGCATTCACCATACCTAGTATAAACAATGAGACACCAGGAATTAGATATCAGTACAATGTGCTGCCACAAGGATGGAAAGGATCACCAGCAATATTCCAAAGTAGCATGACAAAAATCTTAGAGCCTTTTAGAAAAGCAAATCCAGACATAGTTATCTACCAATACATGGATGACTTATATGTAGGATCTGATTTAGAAATAGGGCAGCATAGAACAAAAATAGAGGAACTGAGACAACATCTGTTGAAGTGGGGATTTACCACACCAGACAAAAAACATCAGAAAGAACCTCCATTTCTTTGGATGGGTTATGAACTCCATCCTGATAAATGGACAGTACAGCCTATAATGCTGCCAGAAAAGGACAGCTGGACTGTCAATGACATACAGAAGTTAGTGGGAAAGTTGAATTGGGCAAGTCAGATTTATTCAGGAATYAAAGTAAGACAATTATGYAAACTCCTTAGGGGAACCAAGGCACTAACAGAAGTAATACCACTAACACAAGAAGCAGAGTTAGAACTGGAAGAAAATAGGGAAATTCTAAAGAGACCAGTACATGGGGTGTACTATGACCCATCCAAAGACTTAATAGCAGAAGTACAGAAGCAGGAGCAAGGC
>H-0184 DYEC_30_M_MSM_INCP_mar-04_jul-13_4.67_101_B_+48M_TX
CCTCAGATCACTCTTTGGCAGCGACCCCTCGTCRCAGTAAAGGTAGAGGGGCAACTAAAGGAAGCTCTATTAGACACAGGAGCAGATGATACAGTATTAGAAGAAATGAATTTGCCAGGAAGATGGAAACCAAGAATGATAGGGGGAATTGGAGGTTTTATCAAAGTAAAACAGTATGATCARATAACAGTAGACATCTGTGGCCATAAAGCAGTAGGTACAGTATTAATAGGACCCACACCTGTCAACATAATTGGAAGAAATCTGTTGACTCAGATTGGTTGCACTTTAAATTTTCCCATTAGTCCTATTGAAACTGTACCAGTAAAACTAAAGCCAGGAATGGATGGCCCAAGAGTTAAGCAATGGCCCTTGACAGAAGAGAAAATAAAAGCATTAATGGAAATTTGTACAGAAATGGAAAAGGAAGGAAAAATTTCAAAAATTGGGCCTGAAAATCCATACAATACTCCAGTATTTGCCATAAAGAAAAAARATAGTACTAGATGGAGAAAATTAGTAGATTTCAGAGAACTTAATAARAGAACTCAAGACTTTTGGGAAGTTCAGTTAGGAATACCACATCCCGCAGGGTTRAAAAAGAGAAAATCAGTAACAGTACTAGATGTAGGTGATGCATATTTTTCAGTTCCCTTAGAYAAAGACTTCAGGAAGTATACTGCATTCACCATACCYAGTATAAACAATGAGACACCGGGaATTAGATATCAGTACAATGTGCTTCCCCaaGGATGGAAAGGATCACCAGCAATATTCCAAAGTAGCATGACAAAGATCCTAGAGCCTTTTAGAAAAGAAAATCCAGACATRGATATCTATCAATACGTGGATGATTTGTATGTAGCATCTGACTTAGAAATAGGACAGCATAGAGCAAAAATAGAGGAACTAAGACAGCATCTGTTGAGGTGGGGACTTACCACCCCAGACcAAAAACATCAGAAAGAACCTCCATTTCTTTGGATGGGTTATGAACTCCATCCCRATAAATGGACAGTGCAGCCTATAGTGCTGCCAGAAAAgGACAGCTGGACTGTCAATGACATACAGAAGTTAGTGGGRAAATTGAATTGGGCAAGTCAGATTTACTCAGGGATTAARGTAAAGCAATTATGTAAACTCATTAGGGGAACCAAAACACTAACAGAAGTAGTGCCAYTAACAGAAGAAGCAGAATTAGAACTGGCAGAAAACAGGGAAATTCTAAAGAAACCAGTACATGGGGTGTACTATGACCCATCRAAAGACTTAATAGCAGAAATACAGAAGCAGGGGCAAGAC
>H-0185 FLLM_34_W_Het_INCP_nov-09_jul-01_5.41_111_B_12+-3M_TX
CCTCAGATCACTCTTTGGCAACGACCCCTTGTCTCAATAAAGATAGGGGGRCAAATAAARGAAGCTCTATTRGATACAGGAGCAGATGAtACAGTATTAGAAGACATGGAKTTGCCAGGAAAATGGAAACCAAAAATGATAGGGGGAATTGGAGGTTTTATCAAAGTAAGACAATATGATCAGATACACATAGAAATATGTGGMCATAAAGCTaTAGGTACAGTATTAGTAGGACCTACACCTGTCAACATAATTGGAAGAAATCTGTTGACTCAGATTGGTTGCACTTTAAATTTTCCCATTAGTCCTATTGAAACTGTACCAGTAAAATTAAAGCCAGGAATGGACGGCCCAAAAGTTAAACAATGGCCTTTGACAGARGAAAAAATAAAAGCATTAGTAGAAATTTGTACAGAAATGGAAAAGGAAGGAAAAATTTCAAAAATTGGGCCTGAAAATCCATACAATACTCCAGTATTTGCCATAAAGAAAAARGACAGTACTAAATGGAGAAAATTAGTAGATTTCAGAGAACTTAAtAAGAGAACTCAAGATTTCTGGGAAGTDCARTTAGGAATACCaCATCCCGCAGGGCTAAAGAAGAACAAATCAGTAACAGTATTRGATGTAGGTGATGCATATTTTTCAGTTCCYCTAGATCCAGACTTCAGGAAGTATACTGCATTCACCATACCTAGTACAAACAATGAAACACCAGGGATYAGATATCAGTACAATGTGCTTCCACAGGGATGGAAAGGATCACCAGCAATATTCCAAAGTAGCATGACAAAAATCTTAGAGCCTTTTAGAAAACAAAATCCAGAcCTaGTTATCTAtCAATACATGGATGATTTGTATGTAGGRTCTGACYTAGAAATAGGgCAACATAGAACAAAAATAGAGGAaCTAAGACAACATCTGTTAAGGTGGGGRTTAACCACACCAGACAAGAAGCATCAGAAAGAACCTCCATTTCTTTGGATGGGTTATGAACTCCATCCTGATAAATGGACTGTACAACCTATAATGCTGCCAGAAAAAGACAGCTGGACTGTCAATGACATACAGAAGTTAGTGGGAAAATTGAATTGGGCAAGTCAGATTTATGCAGGGATTAAAACAAAGCAAYTATGCAAACTCCTTAGGGGAGCCAAAGCACTAACAGAAGTAGTgCCACTAACAGAAGAGGCAGAACTAGAACTAGCAGAAAACAGGGAGATTCTAAAGACACCAGTACATGGGGTATATTATGACCCATCAAAAGACTTAATAGCAGAACTACAGAAGCAGGGGAACGaC
>H-0186 MSM_44_M_Het_INCP_sep-13_jul-13_5.66_9_B
CCTCAGATCACTCTTTGGCAGCGACCCCTCGTCACAGTAAAAATAGGGGGGCAACTAAAAGAAGCTCTATTAGACACAGGAGCAGATGATACAGTATTAGAAGAAATGCCTTTGCCAGGGAGATGGaAACCAAAAATGATAGGGGGAATTGGAGGTTTTATCAAAGTAAGACAGTATGATCAGATACAAGTAGAAATTTGCGGACATAAAGTTGTAGGTACAGTGTTAATagGACCCACACCTGTCAACATAATTGGAAGAAATCTTTTGACTCAGCTTGGTTGTACTTTAAATTTTCCCATTAGTCCTATTGAAACTGTACCAGTAAAACTAAAGCCAGGAATGGATGGCCCAAAAGTTAAACAATGGCCATTGACAGAAGAAAAAATAAAAGCATTATTAGAAATCTGTACAGAAATGGAAAAGGAAGGAAAAATTTCAAAAATTGGGCCTGAAAATCCATACAATACTCCAATATTTGCCATAAAGAAAAAGGACAGTACTAAAtGGAGAAAATTAGTAGATTTCAGAGAACTTAATAAGAGAACTCAAGACTTCTGGGAAGTTCaATTAGGAATACCACATCCCGCAGGGTTACaAAAGAGAAAATCAGTAACAGTACTAGATGTGgGTGATGCGTATTTTTCAGTTCCCTTAGACAAAGACTTCAGAAAGTATACTGCATTCACCATACCTAGTATAAKCAATGAGACACCAGGGATTAGATAcCAGTACAATGTGCTTCCACAAGGATGGAAAGGATCACCAGCAATAtTCCAATGCAGCAtGACAAAaATCTTAGAGCCTTTTAGaAAACAAAATCCaGATATGGTTATCTATCAATACAtGGATGATTTGTATGTAGGATCTGACTTACAGATAGGGCAGCATAGAACAAAGATAGAGGaACTAAGaCAGCATCTGTTGGGGTGGGGATTTACCACACCAGACAAAAAACATCAGAAGGAACCTCCATTTCTTTGGAtGGGTTATGAACTCCATCCCGATAAATGGACAGTACAGCCTATAAAGCTACCAGAAAAAGACAGCTGGACTGTCAATGACATACAGAAGTTAGTGGGAAAATTGAATTGGGCAAGTCAGATTTATCCAGGGATTAAAGTAAAACAATTATGTAAACTCCTTAAGGGAGCTAAAGCACTGACAGAAGTAGTAGCACTAACAGAAGAAGCAGAGTTAGAACTGGCAGAAAACAGGGAGATTCTAAGGAACCCAGTACATGGGGTATACTATGACCCATCAAAAGACTTAATAGCAGAAATACAGAAGCAGGGGCGAGAC
>H-0187 CRS_21_W_Het_INCP_may-07_jul-13_5.07_125_B
CCTCAAATCACTCTTTGGCAACGACCCCTCGTCACAATAAAGATAGGGGGGCAGCTAAAGGAAGCTCTATTAGACACAGGAGCAGATGATACAGTATTAGAAGAAATGAATTTGCCAGGAAAATGGAGACCAAAAATGATAGGGGGAATTGGAGGtTTTATCAAAGTAAGACAGTATGATCAGATACACTTAGAAATCTGTGGACATAAAGCTGTGGGTACAGTATTAATAGGACCCACACCTGTCAACATAATTGGAAGAAATCTGTTGACTCAGATTGGTTGCACTTTAAATTTTCCCATTAGTCCTATTGAAACTGTACCAGTAAAACTAAAGCCAGGAATGGATGGCCCAAAAGTTAAACAATGGCCATTGACAGAAGAAAAAATAAAAGCATTAGTAGAAATTTGTACAGAAATGGAAAAGGAAGGAAAAATTTCAAAAATTGGGCCTGAAAATCCATACAATACTCCAGTATTTGCCATAAAGAAAAAAGACAGTACTAAATGGAGAAAATTAGTAGATTTCAGAGAACTTAATAAGAGAACTCAAGACTTCTGGGAAGTTCAATTAGGAATACCGCATCCRGCAGGGTTAAAAAAGAAAAAGTCAGTAACAGTACTGGATGTGGGTGATGCATATTTTTCAATTCCCTTAGATAAAGACTTCAGGAAGTATACTGCATTCACCATACCTAGTATAAACAATGAGACACCAGGGATTAGATATCAGTACAATGTGCTTCCACAAGGATGGAAAGGATCACCAGCAATATTCCAAAGTAGCATGACAAAAATCTTAGAGCCTtTTAGAAAAAAGAATCCAGACATAGTTATCTATCAATACATGGATGATTTGTATGTAGGATCTGACTTAGAAATAGGRCAGCATAGAACAAAAGTGGAGGAACTGAGACAGCATCTGTTGAAGTGGGGATTAACCACACCAGACAAAAAACACCAGAAAGAACCTCCATTTCTTTGGATGGGTTATGAACTCCATCCMGATAAATGGACAGTGCARCCTATAGTGCTGCCAGAAAAAGACAGCTGGACTGTCAATGACATACAGAAGTTAGTGGGAAAATTGAATTGGGCAAGTCAGATTTATCCAGGGATTARAGTAAAGCAATTATGTAGACTCMTTAGGGGAGTCAAAACATTAACAGAAGTAGTACCACTAACAACAGAAGCAGAATTAGAACTGGCAGAAAACAGGGAGATTCTAAAGAAACCAGTACATGGGGTGTACTATGACCCATCAAAAGACTTAATAGCAGAAATACAGAAGCAAGATCGAGAC
>H-0191 MSH_62_M_Het_INCP_sep-05_jul-13_3.17_115_B_+48M_TX
CCTCAAATCACTCTTTGGCAACGACCCCTCGTCACAATAAAGATAGGGGGGCAACTAAAGGAAGCTCTATTAGACACAGGAGCAGATGATACAkGTAGTGAAGAAATGAATYTGCCAGGAARATGGAAACCAAAAATGATAGGGGGAATTGGAGGTTTTATCAAAGTAAGACAATATGATCAGATACCTRTAGAAATTTGCGGGCATAAAGCTGTGGGTACAGTATTAGTAGGACCTACACCTGTCAACATAATTGGAAGAAATCTGTTGACTCAGATTGGTTGCACTTTAAATTTYCCCATTAGTCCTATTGAAACTGTACCAGTAAAATTAAAGCCAGGAATGGATGGCCCAAARGTTAAACAATGGCCATTGACAGAARAAAAAATAAAAGCATTAGTAGAAATTTGTACAGAAATGGAAAAGGAAGGAAAGATTTCAAAAATTGGGCCTGAAAATCCATACAATACTCCAGTATTTGCCATAAAGAAAAAAGACAGTACTAAGTGGAGAAAATTAGTAGATTTCAGAGAACTTAATAAGAGAACTCAAGAYTTCTGGGAAGTTCAATtaGgAataCcacatcCCGCAGGKTTAAAAAAGAAAAAATCAGTAACAGTACTRGATGTGGGAGATGCATATTTCTCAGTTCCMTTAGATGAAGAYTTCAGGAAGTATACTGCATTCACCATACCTAGTATAAATAATGARACACCAGGGATTAGATAYCAGTACAATGTGCTTCCACAAGGATGGAAAGGATCACCAGCAATATTTCAACATAGCATGACAAAAATCTTAGAACCTTTTAGAAAAGAAAATCCAGACATAGTTATCTATCAATACGTGGATGATTTGTATGTAGGATCTGACTTRGAAATAGGGCAACATAGAACAAAAATAGAGGAACTGAGACARCATYTGTTGAAGTGGGGGTTCaCcacaCcagacAAAAAaCATCAGAAAGAACCTCCATTTCTTTGGATGGGTTATGAACTCCATCCCGAAAAATGGACAGTACAGCCTATAGTACTGCCAGAAAARGACAGCTGGACTGTCAATGACATACAGAAGTTAGTGGGAAAGTTAAATTGGGCAAGTCAAATTTACTCAGGGATTAAAGTAAAGCAATTATGTAAACTCCTTAGGGGAGCCAARGCACTAACAGAAGTAGTACCACTAACAGARGAAGCAGAGTTAGAACTGGCAGAAAACAGGGARATTCTAAAGAAACCAGTACATGGRGTRTACTATGACCCATCAAAAGACTTAATAGCAGAAATACAGAAGCAGGGGCAAGAT
>H-0195 VG_29_W_Het_INCP_mar-07_jul-13_3.2_14_B_+48M_TX
CCTCAAATCACTCTTTGGCAACGACCCCTCGTCCCAATAAGGATAGAGGGRCAACTAAAGGAAGCTCTATTAGACACAGGAGCAGATGATACAGTATTAGAAGAAATGAATTTGCCAGGAAGATGGAAGCCAAAAATGATAGGGGGAATTGGAGGTTTTATCAAAGTAAGACAATACGATCAGGTACCCATAGAGATCTGTGGGCATAAAGCTATAGGTACAGTCTTARTAGGACCTACACCTGTCAACATAATTGGAAGGAATCTGTTRACTCAACTTGGTTGTACTTTAAATTTTCCCATTAGTCCTATTGAAACTGTACCAGTAAAATTAAAACCAGGAATGGATGGTCCAAAAGTTAAACAATGGCCATTGACAGAAGAAAAAATAAAAGCATTAATAGAAATTTGTACAGAAATGGAAAAGGAAGGAAAAATTTCAAAAATTGGGCCCGAAAATCCATATAATACTCCAATATTTGCCATAAAGAAAAARGGTGGTAATAGATGGAGAAAGTTGGTAGATTTCAGAGAACTTAATAAAAGGACTCAAGACTTCTGGGAAGTTCAATTAGGAATACCACATCCCGCAGGGCTACCAAAGAAAAAGTCAGTAACaGTGTTGGATGTGGGTGATGCATATTTTTCAGTTCCCTTAGATAAAGACTTCAGGAAGTATACTGCATTCACCATACCtAGTACAAATAATGAGACACCAGGAaTTAGATATCAGTACAATGTGCTTCCACAGGGGTGGAAAGGATCACCAGCAATATTCCAAAGTAGCATGACAAAAATCTTAGAGCCTTTTAGAAAAGAAAATCCAGACATAATTATCTATCAGTACGTGGATGATTTGTATGTAGCATCTGACTTAGAAATAGGACAGCATAGAACAAAAATAGAGGAACTGAGACAGCATCTGTTAAAGTGGGGATTYTTTACACCAGATGAAAAGCATCAGAAAGAACCTCCATTTCATTGGATGGGTTATGAACTCCATCCTGATAAATGGACAGTACATCCTATAGAACTGCCAGAAAAAGATAGCTGGACTGTCAATGACATACAGAAATTAGTGGGAAAATTGAATTGGGCAAGTCAGATTTATTCAGGGATTAAAGTAAAGCAGTTATGTAAACTCCTTAGGGGAGCCAAAGGACTAACAGAAGTAGTGYCACTAACAGAAGAAGCAGAGCTAGAACTGGCAGAAAACAGGGAAATTCTAAAGAAACCAGTACATGGAGTGTATTATGACCCATCAAAAGACTTGATAGCAGAAATACAGAAGCAGGGGCAAGAC
>H-0197 RERN_28_M_MSM/Het_HS_jun-13_jul-13_4.73_225_B
CCTCAAATCACTCTTTGGCAACGACCCCTCGTCACAATAAAAATAGGGGGGCAGATAAAGGAAGCTCTATTAGATACAGGAGCAGATGATACAGTATTAGARGAGATGAGTTTGCCAGGAAGATGGAAACCAAAAATGATAGGGGGAATTGGAGGTTTTATCAARGTAAGACAGTATGATCAAATACCCATAGAAATTTGTGGACATAAAGCTATAGGTACAGTATTAGTAGGACCTACACCTGTCAACATAGTTGGAAGAAATTTGTTGACTCAGATTGGTTGCACTTTAAATTTTCCTATTAGTCCTATTGAAACTGTACCAGTAAAATTAAAGCCAGGAATGGATGGCCCAAAAGTTAAACAATGGCCATTGACAGAAGAAAAAATAAAAGCATTAGTAGAAATTTGTACAGAAATGGAAAAGGAAGGAAAAATTTCAAAAATTGGGCCTGAAAATCCATACAATACTCCAGTATTTGCCATAAGGAAAAAAGACAGTACtaaatggagaaaaTTAGTAGATTTCAGAGAACTTAATAAGAGAACTCAAGACTTCTGGGAAGTTCAATTAGGAATACCACATCCCGCAGGGTTAAAAAAGAAAAAATCAGTAACAGTACTGGATGTGGGAGATGCATATTTTTCAGTTCCCTTAGATAAAGAATTCAGGAAATATACTGCATTTACCATACCTAGTATAAACAATGAGACACCAGGGATTAGATATCAGTACAATGTACTTCCACAGGGaTGGAAAGGATCACCAGCAATATTCCAAAGTAGCATGACAAAAATCTTAGATCCTTTTAGAAAACAAAATCCAGACATRGTTATCTATCAATACATGGATGATTTATATGTAGGATCTGACTTAGAAATAGGACAGCATAGAATAAAAATAGAGGAACTGAGACAACATTTGTTGAAGTGGGGGTTTACCACACCAGACAAAAAACATCAGAAAGAACCTCCaTTCCTTTGGATGGGTTATGAACTCCATCCTGATAAATGGACAGTACAACCTATAGTGCTGCCAAACAAAGACAGCTGGACTGTCAATGACCTACAAAAGTTAGTGGGAAAGTTAAATTGGGCAAGTCAGATTTATGCTGGRATTAAAGTAAAGCAATTATGCAAACTCCTTAGGGGAACCAAGGCACTAACAGAAGTAGTCCCACTAACAGAAGAAGCAGAGCTAGAACTGGCAGAAAACAGGGAGATTCTAAAACAACCAGTACATGGAGTGTATTATGACCCATCAAAAGAGTTAATAGCAGAACTACAGAAGCAAGGGCAAGGT
>H-0198 NECS_27_M_Het_HS_jul-05_jul-13_5.73_105_B_+48M_TX
CCTCAAATCACTCTTTGGCAACGACCCMTCGTCTCAATAAAGATAGGGGGACAAATAAAGGAAGCTCTATTAGACACAGGAGCAGATGATACAGTATTAGAAGAAATAAATTTGCCAGGAAGATGGAARCCAAAAATGATAGGGGGAATtGGAGGTTTTATCAAAGTAAGACAGTATGATCAAATAACTGTAGAAATCTGTGGACATAAAGCTACAGGTACAGTATTAGTAGGACCTACACCTGTCAACATAATTGGAAGAAATCTGTTGACYCAAATTGGTTGCACTTTAAATTTTCCCATTAGTCCTATTGAAACTGTACCAGTAAVATTAAAGCCAGGAATGGATGGCCCAAAAGTTAAACAGTGGCCATTGACAGAAGAAAAGATAAAAGCATTAGTAGAAATTTGTACAGAACTGGAAAAGGAcGGAAAAATTTCAAAAATTGGGCCTGAAAATCCATACAATACTCCAGTATTTGCCATAAAgAAAAAAGACAGTACTAAATGGAGAAAAATAGTAGATTTCAGAGAACTTAACAAGAGGACTCAGGACTTCTGGGAAATTCAATTAGGAATACCACATCCCGCAGGATTAAAAAAGAAAAAATCAATAACAGTATTGGATGTGGGTGATGCATATTTTTCAGTTCCCTTAGATRAARACTTCAGGAAATATACTGCATTCACCATACCTAGTACAAACAATGAGACACCAGGGATTAGATATCAGTACAATGTGCTTCCACAAGGATGGAAAGGATCACCAGCAATATTCCAATATAGCATGACAAAAATCTTAGAGCCTTTTAGAAAGCAAAATCCAGACATAGAGATCTATCAATACGTGGATGATTTGCTTGTAGGATCTGACTTAGAAATAGRGCAGCATAGAACAAAAATAGAGGAACTGAGACAACATCTGTKGAGGTGGGGATTTTACACCCCAGACAAGAAACATCAGAAAGAGCCCCCATTTCTTTGGATGGGTTATGAACTCCATCCCGACAAATGGAMAGTACAGCCTATAATGCTGCCAGAAAAGGACAGCTGGACTGTCAATGACATACAGAAGTTGGTRGGAAAATTGAATTGGGCAAGTCAGATTTATCCAGGGATTAAAATAAAGCAGCTTTGTAAACTCCTTAGGGGAGCCAAAGCACTAACAGAAATAATACCACTAACARAAGAAGCAGAGCTCGAACTGGCAGAAAACAGGGAGATTCTAAAGAGCCCAGTACATGGGGTGTACTATGACCCATCAAAAGACTTAATAGCAGAAATACAGAAGCAGGGGCAAGAC
>H-0202 JPBC_50_M_Het_HS_jun-11_jul-13_3.42_107_B_17-47M_TX
CCTCAGATCACTCTTTGGCAACGACCCCTTGTCACAGTAAAGATAGGGGGGCAAATAAAGGAAGCTCTATTAGACACCGGAGCAGATGATACAGTATTAGAAGAAATGAATTTGCCAGGAAGATGGAAACCAAAAATGATAGGGGGAATTGGAGGTTTTATCAAAGTAAGACAGTATGATCAGGTACCCGTAGAAATCTACGGACATAAAGCTATTGGTACAGTATTAATAGGGCCCACACCTGTCAACATAATTGGAAGGAATCTGTTGACTCAGATTGGTTGCACTTTAAATTTTCCCATAAGTCCTATTGAAACTGTACCAGTAAAACTAAAGCCAGGAATGGATGGCCCAAAAGTTAAACAATGGCCATTGACAGAAGAAAAGATAAAAGCATTAGTAGAGATTTGTACAGAAATGGAAAAGGAAGGAAAAATTTCAAAAATTGGGCCTGAAAATCCATACAATACTCCAGTATTTGCTATAAAGAAAAAGGACAGTACTAAATGGAGAAAATTAGTAGATTTCAGAGAACTTAATAAGAGAACTCAAGACTTTTGGGAAGTTCAATTAGGAATACCACATCCTGCAGGGTTAAAAAAGAACAAATCAGTAACAGTACTGGATGTGGGTGATGCATATTTTTCAGTTCCCTTAGATAAAGACTTCAGGAAATATACTGCATTCACCATACCTAGTCTAAACAATGAGACACCAGGGATTAGATATCAGTACAATGTGCTTCCACAAGGATGGAAAGGATCACCAGCAATATTCCAAAGTAGCATGACAAAAATCTTAGAGCCTTTTAGAAAAGAAAATCCAGACATAGTTATTTATCAATACGTGGATGATTTGTATGTAGGCTCTGACTTAGAGATAGGGCAGCATAGAGCAAAAATAGAGGAATTgAGACAACATCTGTTGAGGTGGGGATTTACCACACCAGACAAAAAACATCAGAAAGAACATCCATTTCTTTGGATGGGTTATGAACTCCATCSTGATAAATGGACAGTACAGCCTATAATGCTGCCAGAAAAAGACAGCTGGACTGTCAATSACATACAGAAGTTAGTGGGTAAATTAAATTGGGCAAGTCAGATTTATTCAGGGATTAAAGTAAGGCAATTATGTAAACTCCTTAGGGGAGCCAAATCACTAACAGAAGTAGTACCACTAACAGAAGAAGCAGAGTTAGAACTGGCAGAAAACAGGGAAATTCTAAAGAAACCAGTACATGGAGTATACTATGACCCATCAAAAGACTTAATAGCAGAACTACAGAAGCAGGAACAAGGC
>H-0206 GOG_56_M_Het_HEU_abr-07_jul-13_2.01_382_B_17-47M_TX
CCTCAaATCACTCtTtGGCAAcGACCCCTCGTCACAATAAAGATAGGGGGGCAGCTAAAGGAAGCTCTATTAGACACAGGAGCAGATGATACAGTATTAGAAGAAATGAATTTGCCAGGAAGATGGAAACCAAAAATGATAGGGGGAATTGGAGGTTTTATCAAAGTAAAACAGTATGATCAGATACCTGTAGAAATTTGTGGACATAAAGCTATAGGTACAGTATTGATAGGACCCACACCTGTCAACATAATTGGAAGAAATCTGTTGACTCAGCTTGGTTGCACTTTAAATTTTCCCATTAGTCCTATTGAAACTGTACCAGTAAAACTAAAGCCAGGAATGGATGGCCCAAGAGTTAAACAATGGCCATTGACAGAGGAAAAAATAAAAGCATTAGTAGACATTTGTACAGAATTGGAAGAGGCAGGAAAAATTTCAAAAATTGGGCCTGAAAATCCATACAATACTCCAGTATTTGCCATAAAGAAAAAAGACAGTACTAAATGGAGGAAAATAGTAGATTTCAGAGAACTTAATAAGAGAACTCAAGACTTTTGGGAAGTTCAATTAGGAATACCACATCCCGCAGGGTTAAAACAGAGAAAATCAGTAACAGTACTAGATGTGGGTGATGCATATTTCTCAGTTCCCTTAGATAAAGACTTCAGGAAGTATACTGCATTCACCATACCTAGTATAAACAATGAGACACCAGGGGTCAGATATCAGTACAATGTGCTTCCACAAGGATGGAAAGGATCACCAGCAATATTCCAAAGTAGCATGACAAAAATCTTAGAGCCTTTTAGAAAAGAAAATCCCGACATAGAGATCTATCAATACGTGGATGATTTATATGTAGCATCTGACTTAGAAATAGGACAGCATAGAGCAAAAATAGAGGAACTGAGAGAACATCTGTGGAGGTGGGGATTTTACACACCAGACAAAAAACATCAGAAAGAACCTCCATTTCTTTGGATGGGTTATGAACTCCATCCCGATAAATGGACAGTACAGCCTATAAAGTTGCCAGAAAAGGACAGCTGGACTGTCAATGACCTACAGAAGTTAGTGGGAAAATTGAATTGGGCAAGTCAGATTTATCCAGGAATTAAAGTTAGGCAATTGTGTAAACTCCTTAGGGGAGCCAAAGCACTAACAGAAATAGTACCACTAACAAAAGAAGCAGAATTAGAATTGGCAGAAAACAGGGAGATTCTAAAGAATCCAGTACATGGGGTGTTCTATGACCCATCAAAAGAATTAATAGCAGAAATACAGAAGCAAGGGCAAGGT
>H-0207 WYBS_27_W_Het_HEU_may-04_jul-13_2.21_379_B_17-47M_TX
CCTCAGATCACTCTTTGGCAACGACCCCTCGTCACAATAAAGATAGAGGGGCAACTAAAGGAAGCTCTGTTGGACACAGGAGCAGATGATACAGTATTAGAAGAAATGGAGTTGTCAGGAAGATGGAGACCAAAAATGATAGGGGGAATTGGAGGTTTTATCAAAGTAAGACAGTATGATCAGGTACCTATAGAAATTTGCGGACATAAAGCTGTGGGTACAGTATTAATAGGACCTACACCTGTCAACATAATTGGAAGAAATCTGTTAACTCAGATTGGTTGCACTTTAAATTTTCCCATTAGTCCTATTGAAACTGTACCAGTAAAACTAAAACCAGGAATGGATGGCCCGAGAGTTAAACAATGGCCATTGACAGAAGAAAAAATAAAAGCATTAATAGAAATTTGTACAGAAATGGAAAAGGAAGGAAAAATTTCAAAAATTGGGCCTGAAAATCCATATAATACTCCAGTATTTGCCATAAAGAAAAAGGATGGCACTAAATGGAGAAAAGTAGTAGATTTCAGAGAACTTAATAAGAGAACTCAAGACTTCTGGGAAGTYCAATTAGGAATACCACATCCAGCAGGGTTAAAAAAGAGAAAATCAATGACAGTACTGGATGTGGGTGATGCATTTTTTACAGTTCCTTTAGATAAAGACTTCAGGAAGTATACTGCATTTACCATACCTAGCATAAACAATGAGACACCAGGGATTAGGTATCAGTACAATGTGCTTCCACAGGGATGGAAAGGATCACCAGCAATATTTCAATGTAGCATGACAAAAATCTTAGAGCCTTTCAGAAAAGAAAATCCAGACATAGATCTCTACCAATACGTGGATGATTTGTATGTAGCATCTGACTTAGAAATAGGGCAGCATAGAGCAAAGATAGAGGAACTGAGACAACATCTGTTGAAGTGGGGATTAACCACACCAGACAAAAAACATCAGAAAGAACCTCCATTTCTTTGGATGGGTTATGAACTACATCCTGAGAAATGGACAGTACAGCCTATAGTACTGCCAGAAAAAGACAGCTGGACCGTCAACGACCTACAGAAGTTAGTGGGAAAATTAAATTGGGCAAGTCAGATTTATACAGGGATCAAAGTAAGGCAATTATGTAAACTCCTTAGGGGAACCAAATCACTAACAGAAGTAGTACCACTAACAGAAGAAGCAGAGTTAGAACTGGCAGAAAATAGGGAAATTCTAAAGAAACCAGTACATGGAGTGTACTATGACCCATCAAAAGACTTAATAGCAGAAATACAGAAGCAGGAGCAAGGC
>H-0209 GRE_48_W_Unk_HEU_feb-09_jul-13_4.5_197_B_+48M_TX
CcTCAAATCACTCTTgGGCAAaGACCMCTCGTCGCAATAAAGgTAGAAGGGCAGCTAAAGGAAGCTCTaTTAGACaCaGGAGCAGATGATACAGTATTAGAAGAAATGAATTTGTCAGGAAGATGGAAACCAAAAATGATAGGGGGAATTGGAGGTTTTATCAAAGTAAGACAGTAtGATCAGGTACCCGTAGAAATCTgtGGACATaAAgCtAtAGGTACaGTATtaGTAGGaCCCACACCtgTcaaCATAATtGGAAGaAATcTGTtGAcTcaGATtGGTtgTACTtTaAATTTTCCCATtAgTCctGTWGAAACTGTACCAGTAAAAYTAAAGCCAGGAATGGATGGCCCGAGAGTTAAACAATGGCCATTGACAGAAGAGAAAATAAAAGCATTAATAGAAATTTGTACAGAAATGGAAAAGGAAGGAAAAATTTCAAAAATTGGGCCTGAAAATCCATACAATACTCCAGTATTTGCCATAAAGAAAAAAGACAGTACTAAATGGAGAAAATTAGTAGATTTCAGAGAACTTAATAAGAAAACTCAAGACTTCTGGGAAGTCCAATTAGGGATACCACACCCTGCAGGGATAAAAAAGAACaaAtcagtaacaGTActggATGtgggtgatgcAtAtTTttcAGttccctTAgAcAAagActtcaggaagtAtactgCATttacCATaccTagtacaaAcAatgagaCACCAGGGATtAGATATCAGTACAATGTGCTTCCACAAGGATGGAAAGGATCWCCAGCAATATTCCAGAGTACCATGACAAAAATCTTAGAGCCGTTCAGAAAACAAAATCCAGACATAACTATCTATCAATACGTGGATGATTTGTATGTGGGATCTGACTTAGAAATAGGGCAGCACAGAACAAAAATAGAGGAACTAAGAGAACATTTGTKGAGGTGGGGGtTTTACACACCAGACAAGAAacaTCAGAAAGAACCTCCaTTTCGTTGGATGGGTTATGAACTCCATCCTGATAAATGGACAGTACAGCCTATAATACTGCCAGAAAAGGACAGCTGGACTGTCAATGACaTACAAAAGCTAGTGGGAAAATTAAATTGGGCAAGTCAGATTTATTCAGGRATTAAGGTAAAGCAATTGTGTAARCTCCTTAGAGGAGCYAAAGCACTAACAGAAGTAGTACCACTAACAGAAGAAGCAGAGTTAGAACTRGCAGAAAACAGGGAAATTCTAAAgAACCCAGTGCATGGGGTATACTATGACCCCTCAAAAGACTTAGTAGCAGAAATACAGAAGCAGGGGCAAGGC
>H-0211 SPA_54_M_Het_HEU_may-11_jul-13_4.12_273_B_17-47M_TX
CCTCAGATCACTCTTTGGCAACGACCCCTCGTCACAGTAAARATAGAGGGGCAATTAAAGGAAGCTCTATTGGATACAGGAGCAGATGATACAGTATTAGAGGACATGAGTTTGCCAGGAAGATGGAAACMAAAAATGATAGGAGGAATTGGAGGTTTTATTAAAGTAAAACAGTATGATCAGGTGCCCGTAGAGATCTGCGGACATAAAGCTGTAGGTACAGTRTTAATAGGACCGACACCTGTCAACATAATTGGAAGAAATCTGTTGACTCAGATTGGTTGTACTCTAAATTTTCCCATTAGTCCTATTGAAACTGTACCAGTAAAATTAAAGCCAGGAATGGATGGCCCAAAAGTTAAACAGTGGCCATTGACAGCAGAAAAAATAAAAGCATTAAGAGAAATTTGTGCAGAACTGGAAAAGGAGGGAAAAATCTCAAAAATTGGGCCTGAAAACCCCTACAATACCCCAATATTTGCAATAAAGAAAAAaGGTGGTACTAGATGGAGGAAATTAGTAGATTTCAGAGAACTTAATAAAAGAACTCAAGACTTCTGGGAAGTCCAAtTAGGAATaCCrCATCCAGCAGGGSTAAAAAAGAgAAAATCAgTAAcAGTACTGGAtGtGGGTGATGCaTATTTTTCaGTTCCCTTAtATGAAGACTTCaGGAAATATACtGCATTCACAATACCTaGTACAAACAATGAGACACCAGGGATTaGATATCAGtATAATGTACTTCCACAGGGATGGAAAGGATCACCAGcAATATTCCAAAGTAgCATGACAAAAaTCTTAGAGCCTTTTAgAAAACAAAATCCAGATATGGAAATCTATCAATACGTGGATGACTTGTATGTAGCATCTGACTTAGAAATAGGGCTRCATAGGACAAAAATAGAGGAACTGAGACAACATCTGTTGAAATGGGGATTCTTCACACCAGACGAAAAACATCAGAAAGAACCTCCATTTCTTTGGATGGGTTATGAACTCCATCCTGATAAATGGACAGTACAGCCTATAGAGCTACCAGAAAAGGACAGCTGGACTGTCAATGACATACAGAAGCTAGTAGGAAAATTGAATTGGGCAAGTCAGATTTATGCAGGGATTAAAGTAAAGCAATTATGTAAACTCCTTAGAGGAGCCAAAGCACTAACAGAAGTAATACCCCTAACAGAAGAGGCAGAGCTAGAACTGGCAGAAAACAGGGAAATTCTAAAGAAACCAGTACATGGAGTCTATTATGACCCATCAaAAGAYTTRATAGCAGAAATACAGAAGCAGGGGCAAGGC
>H-0213 BCHH_37_W_Het_HEU_ago-07_jul-13_4.22_234_B_+48M_TX
CCTCAGATCACTCTTTGGCAACGACCCCTAGTCTCAATAAARGTAGGGGGRCAAATAAAGGAAGCTCTATTRGATACAGGAGCAGATGATACAGTATTAGAAGAAATGGATTTGCCAGGAAAATGGAAACCAAAAATGATAGGGGGAATTGGAGGTTTTATCAAAGTAAGACAGTATGATCAGATACTCATAGAAATCTGTGGACATAGAGCTATAGGTACAGTATTAGTAGGACCTACACCTGTCAACATAATTGGAAGAAATCTGTTGACTCARATTGGTTGCACTTTAAATTTTCCCATTAGTCCTATTGAAACTGTACCAGTAAAATTAAAGCCAGGAATGGATGGCCCAAAAGTTAAACAATGGCCATTGACAGAAGAAAAAATAAAAGCATTAAYAGAAATTTGTACAGAAATGGAAAAGGAAGGAAAAATTTCAAAAATTGGGCCTGAAAATCCATACAATACTCCAGTATTTGCCATAAAGAAAAAAGACAGTACTAAATGGAGAAAATTAGTAGATTTCAGAGAACTTAATAAAAGAACTCAAGACTTCTGTGAAGTTCAATTAGGAATACCaCATCCCGcAGGGTTAMAAAAGAAAAAttCAGTAACAGTATTGGATGTAGGTGATGCATATTTTTCAGTTCCTCTAGAYAAAGACTTCAGGAAGTATACTGCATTCACCATACCTAGTACAAACAATGAAACACCAGGRATTAGATATCAgTACAATGTGCTTCCACaGGGATGGAAGGGATCACCAGCAATATTCCAAAGCAGCATGACAAAAATTTTAGAGCCTTTTAGGAAACAAAATCCAGACATAgTTATCTATCAATACGTGGATGATTTGTATGTAGCATCTGACCTAGAAATAGGGCAACACAGAACAAAARTAgAGGAACTAAGACAACATCTGTTGAGGTGGGGATTAACCACACCAGACAAGAAACATCAGAAAGAACCTCCATTTCTTTGGATGGGTTATGAACTCCACCCAGATAAATGGACTGTACAGCCTATAATGCTGCCAGAAAAGGACAGCTGGACTGTCAATGACATACAGAAGTTAGTGGGAAAATTAAATTGGGCAAGTCAGATTTATGCAGGGATYAAAACAAAGCAATTATGCAAACTCCTYAGGGGAGMSRAAGCACTAACAGAAGTAGTACCASTAACAGRAGAAGCAGAGCTAGAACTAGCAGAAAACAGGGAGATTCTAAAGACACCAGTACATGGAGTATACTATGACCCATCAAAAGAATTAATAGCAGAACTACAGAAGCAGGGGCAAGGC
>H-0216 REG_38_M_Het_HEU_oct-12_jul-13_2.62_225_B_12+-3M_TX
CCTCAGATCACTCTTTGGCAACGACCCCTCGTCACAATAAAGATAGGGGGGCAACTAAAAGAAGCTCTATTAGACACAGGAGCAGATGATACAGTATTAGAAGATATGGATTTGCCAGGAAGATGGAAACCAAAAATGATAGGGGGAATTGGAGGTTTTATCAAAGTAAGACAGTATGACCAAGTAGCCATAGAAATTTGCGGACATAAAACTGAGGGTACAGTATTAGTAGGACCCACACCCGTTAATATAATTGGAAGGAATCTGTTGACTCAGC-TTGGGTGCACTTTAAATTTTCCCATTAGTCCTATTGAAACTGTACCAGTGAAATTAAAGCCAGGAATGGATGGCCCAAAAGTTAAACAATGGCCATTGACAGAAGAAAAAATAAAAGCATTAGTAGAAATTTGTACAGAAATGGAAAAGGAAGGAAAAATTACAAAAATTGGGCCTGAAAATCCATACAATACTCCAGTATTTGCAATAAAGAAAAAGGACAGTACTAAATGGAGAAAACTAGTAGATTTCAGAGAACTTAATAAGAGAACTCAAGATTTCTGGGAAGTTCAATTAGGGATACCACATCCCGCAGGGTTAAAAAAGAGAAAATCAGTAACAGTACTGGATGTGGGNTGATGCATATTTC-TCAGTTCCCTTAGATAAAGAATTCAGGAAATATACTGCATTCACCATACCCAGTATAAATAATGAGACACCAGGGATTAGGTATCAGTACAATGTGCTCCCACAAGGATGGAAAGGATCACCAGCCATTTTTCAAAGCAGCATGACAAAAATATTAGAGCCTTTTAGAAAAGAAAATCCAGAAATAGTTATTTATCAATACATGGATGATTTGTATGTAGGGTCTGATTTAGAAAATAGGGCAACATAGAAACAAAAGTAGAGGAACTGAGACAACATCTGTTGAAATGGGGNATTGACCACACCAGACAAAAAACATCAGAAAGAACCTCCATTTCTGTGGATGGGTTATGAACTCCATCCTGATAAATGGACAGTACAGCC-AATAGTGCTGCCAGAAAAAGACAGCTGGACTGTCAATGACATACAGAAGTTAGTGGGAAAATTAAATTGGGCAAGTCAGATTTACACAGGGATTAAAGTAAAGCAATTATGTAAACTCCTTAGGGGAGCTAAAGCACTGACAGAAGTAGTACCACTAACAGCAGAAGCAGAGTTAGAACTGGCAGAAAACAGGGAAATTC-ATAAGTAAACCAGTACATGGGGT----------------------------------------------
>H-0217 RMMM_36_W_Het_HEU_jun-03_jul-13_4.68_NO CD4+_B_+48M_TX
CCTCAAATCGCTCTTTGGCAACGACCCTTCGTCACAGTAAAGATAGGGGGGCAAATAAAGGAAGCTCTATTAGACACAGGAGCAGATGATACAGTATTAGAAGAAATGAATTTGCCAGGAAGRTGGAAACCAAAAATAATAGGGGGAATTGGAGGTTTTGTCAAAGTAARACAGTATGATCAKGTACCAGTAGAAATCTGTGGACATAAAACTATAGGTACAGTAGTARTAGGACCCACACCTTGCAACATAATTGGAAGAAATCTGTTGTCTCAGATTGGGTGCACTTTAAATTTTCCCATTAGTCCTATTGAAACTGTACCAGTAAAACTAAAGCCAGGAATGGATGGSCCAARAGTTAAACAATGGCCATTRACAGAAGAAAAAATAAAAGCATTATTAGAAATTTGTGAAGAATtGGAAAAGGAAGGAAAAATTTCAAAAATTGGGCCTGAAAATCCATACAATACTCCAGTATTTGCCATAAAGAAAAAAGACGGTACTAAATGGAGAAAAWTAGTAGATTTCAGAGAACTTAATAAGAGAACTCAAGACTTCTGGGAAGTTCAATTAGGRATACCACATCCCGCAGGGTTAAAGAAAAGAAAATCAGTAACAGTACTGGATGTGGGTGATGCATATTTTTCAGTTCCCTTGGATAAAGAYTTCAGGAAGTATACTGCATTCACCATACCCaGTATGAACAATGAGACACCAGGGATTAGATATCAGTACAATGTGCTTCCACAAGGATGGAAAGGATCACCAGCAATATTTCAATATAGCATGACAAAAATCTTAGAGCCTTTTAGAAAAGAAAATCCAGACATAGATATCTATCAATACGTGGATGATTTGCTGGTAGGCTCTGACTTAGAAATAGGACAGCAtAGAGCAAAAATAGAGGAACTGAGACAGCATCtGTGGAGGTGGGGATTTTACACACCAGACAAAAAACATCAGAAAGAACCTCCATTTCTTTGGATGGGTTATGAACTCCATCCTGATAAATGGACAGTACAGCCTATAGTGCTGCCAGAAAARGAAAGCTGGACTGTCAATGACATACAgAAGTTAGTGGGAAAATTAAAYTGGGCAAGTCAGATTTATTCAGGGATTAAAGTAAAGCAATTATGYAAGCTCCTTAGGGGAGCCAAAGCACTYACAGAAGTAATACCACTAACAGCAGAAGCAGAATTAGAACTGGCAGAAAACAGGGAAATTCTAAAGAAACCAGTACATGGAGTGTACTATGACCCaTCAAAAGACTTAATAGCAGAAATACAGAAGCAGGGGCAGGAC
>H-0218 SIRM_40_W_Het_HEU_feb-11_jul-13_3.31_154_B_17-47M_TX
CCTCAAATCACTCTTTGGCAACGACCCATCGTCACAGTAAAGATAGGAGGGCAGATAAAGGAAGCTCTATTAGACACAGGAGCAGATGATACAGTAGTAGAAGAAATATATTTGCCAGGGAAATGGAGACCGAAAATGATAGGGGGAATTGGAGGTTTTATCAAAGTGAGACAGTATGATCAGGTACCTGTAGAAATTTGTGGACAAAAAGCTATGGGTACaGTATTAGTAGGACCCACACCTGTCAACATAATTGGAAGGAATCTGTTGACTCAGATTGGTTGCACTTTAAATTTTCCCATTAGTCCTATTGAAACTGTACCAGTAAAACTAAAGCCAGGAATGGATGGCCCAAAAGTTAAACAATGGCCATTGACAGAAGAAAAAATAAAAGCATTAGTAGAGATTTGTACAGAATTGGAAAAGGAAGGAAAGATTTCAAAAATTGGGCCTGAAAATCCATACAATACTCCAGTATTTGCCATAAAGAAAAAAGACAGTACTAAATGGAGAAAATTAATAGATTTCAGAGAACTTAATAAAAGAACTCAAGATTTCTGGGAAGTTCAATTAGGAATACCACATCCCTCAGgaTtAAAAAAGAACAAGTCAGTAACAGTACTAGATGTGGGTGATGCATATTTTTCAGTTCCCTTAGATGAAAATTTCAGGAAGTATACTGCATTCACCTTACCTAGTAGAAATAATGAGACACCAGGGATTAGATATCAGTATAATGTACTTCCACAGGGAtGGAAAGGATCACCAGCAATATTCCAAAGTAGCATGACAAAAATCTTAGAGCCTTTTAGAAAACAAAATCCAGACATAGTGATCTGTCAATACGTGGATGACTTGTATGTAGGATCTGACTTAGAAATAGGGCAACATAGAGAAAAAATAgAGGARCTGAGACAACATCTGTTGAGGTGGGGACTTACCACACCAGACAAAAAATATCAGAAAGAACCTCCATTTCTTTGGATGGGTTATGAACTCCATCCCGATAAATGGACAGTACAGCCTATAGTGCTACCAGAAAAGGACAGCTGGACTGTCAATGACCTACAGAAGTTAGTGGGAAAATTGAACTGGGCAAGTCAGATTTATCCAGGAATTAGAGTAAAACAACTATGTAAACTCCTYAGGGGARCCAAAGCACTAACAGAGGTAGTACCACTATCAGCAGATGCAGARTTAGAACTGGCAGAAAACAGGGAGATTCTAAAGAAACCAGTACATGGAGTGTATTATGACCCATCAAAAGACTTAATAGCAGAAATACAGAAGCAGGGGCAAGAC
>H-0222 JAMP_41_M_Het_HEU_jun-11_jul-13_3.44_211_BD_17-47M_TX
CCTCAAATCACTCTTTGGCAACGACCAATAGTCGACATAAGGATAGGGGGACAGCTAAAGGAAGCACTATTAGATACAGGAGCAGATGATACAGTRTTAGAAGAAATGAATTTGCCAGGAAAATGGAAACCAAAAATGATAGGAGGAATTGGAGGTTTTATCAAAGTAAGACAGTATGATCAAGTACTCATAGAAATCAGTGGACATAAAGCCATAGGTACAGTATTAATAGGACCTACACCTGTTAACATAATTGGAAGAAATCTGTTGACTCAGCTTGGTTGCACTTTAAATTTTCCCATTAGTCCTATTGAAACTGTACCAGTGAAATTAAAGCCAGGAATGGATGGCCCAAAAGTTAAACAATGGCCATTGACAGAAGAAAAAATAAAAGCACTGAAAGAAATATGTRCAGAAATGGAAAAGGAAGGACAAATTTCAAAAATTGGGCCTGAGAATCCATACAATACTCCAATATTTGCCATAAAGAAAAAGAACAGTacTAGATGGAGAAAATTAGTAGATTTCAGAGAACTTAATAAGAGAACTCAAGACTTCTGGGAAGTCCAATTAGGAATACCACATCCCTCAGGGTTGAAACAGAATAAATCAGTAACGGTACtGGATGTGGGTGATGCATATTTTTCAATTCCATTAGATGAAGATTTCAGGAAGTATACTGCATTTACCATACCTAGTACAAACAATGAGACACCAGGGATTAGGTATCAGTATAATGTGCTTCCACAAGGATGGAAGGGATCACCAGCAATATTTCAAGGTAGCATGACAAAAATCTTAGACCCTTTTAGAAAGAAAAACCCAGACATAGTTATCTATCAATACGTGGATGACTTGTATGTGGGATCTGACTTAGAAATAGAGCAGCATAGAGCAAAAATAGAGGAACTRAGAGAGCATCTGTTAAGGTGGGGATTGACCACACCAGACCAAAAACATCAGAAAGAACAYCCATTTCTTTGGATGGGTTATGAACTCCATCCTGACAAATGGACAGTGCAGCCTATAGAACTGCCAGAAAAGGACAGCTGGACTGTCAATGACATACAAAAGTTAGTGGGAAAATTAAATTGGGCAAGTCAAATCTATGCAGGAATTAAAGTAAAGCAATTATGTAAACTCCTTAGGGGAACCAAAGCACTAACAGAAGTAGTCCCACTAACGGAAGAAGCAGAACTGGAACTAGCAGAAAACAGGGAGATTCTAAAAGAACCAGTACATGGAGTGTATTATGACCCATCAAAAGATTTAGTAGCAGAGCTACAGAAGCAGGGGCAAGGC
>H-0223 JNS_48_M_Het_HEU_jul-06_jul-13_4.15_107_B_17-47M_TX
CCTCAAATCACTCTTTGGCAACGACCCCTTGTCACAGTAAAGATAGGGGGGCAACTAAaGGAAGCTCTATTAGACACRGGAGCAGATGATACAGTATTAGAAGAAATGTCTTTGCCAGGAAAATGGAAACCAAAAATGATAGGGGGAATTGGAGGTTTTATCAAAGTAAGACAGTATGATCAGATACCCATAGAAATTTGTGGACATAAAGCTATAGGTACAGTGTTAATAGGACCYACACCTGTCAACATAATTGGTAGAAATCTGTTGACTCAGATTGGTTGTACTTTAAATTTTCCTATTAGTCCTATTGAAACTGTACCAGTAAAATTRAAGCCAGGAATGGATGGSCCAAGRGTCAAACAATGGCCATTGACAGAAGAAAAAATAAAAGCATTAGTAGAAATTTGTACAGAAYTGGAAAAGGAAGGAAAAATTTCAAAAATTGGGCCTGAAAATCCATACAATACTCCAATATTTGCCATAAAGAAAAAAGACAGTACTAAATGGAGAAAATTAGTAGAYTTCAGAGARCTTAATAAGAGAACTCAAGACTTCTGGGAAGTTCAATTAGGRATACCMCATCCATCAGGGTTAAAAAAGAATAAATCAGTWACAGTACTAGATGTGGGTGATGCATATTTTTCAGTTCCCTTAGATAAAGAATTTAGRAAGTATACTGCATTCACCATACCTAGTACAAACAATCAGACACCAGGGGTTAGATATCAATACAATGTGCTTCCACaAGGATGGAAAGGATCCCCAGCAATATTCCAAAGCAGCATGACAAAAATCTTAGAGCCTTTTAGAAAAAAGAATCCAGAAATAGTTATCTATCAATAYGTGGATGATTTATATGTAGGATCTGATTTAGARATAGGACAACATAGAACAAAAATAGAGGAACTGAGACAACATCTGTTGAAGTGGGGATTTTACACACCAGACAAAAAGCATCAGAAGGAACATCCATTTCTTTGGATGGGTTATGAACTCCATCCCGATAAATGGACAGTACAACCTATACAACTACCAGAAAAAGACAGCTGGACTGTCAATGACATACAGAAGTTAGTGGGAAAATTGAATTGGGCAAGTCAGATTTATCCAGGGATTAAAGTAAAGCARTTATGTAAACTCATTARGGGAACCAAAGCAYTAACAGAAGTAGTACCACTAACAGAAGARGCAGAGTTAGAACTGGCAGAAAACAGGGARATTCTAAAAAGACCAGTACATGGGGTGTACTATGACCCATCAAAAGACTTAATAGCAGAAKTACAGAAGCAGGGACATGAY
>H-0224 RAR_55_M_MSM_HEU_abr-07_jul-13_2.22_590_B_+48M_TX
CCTCAGATCACTCTTTGGCAGCGACCCCTCGTCACAATAAAGATAGGGGGGCAACTAAAGGAAGCTCTATTAGACACAGGAGCAGATGATACAGTATTAGAAGAAATGCCTTTACCAGGAAGATGGAAACCAAAAATGATAGGGGGAATTGGAGGTTTTATCAAAGTCAGACAGTATGATCAGATAACAGTAGAAATTTGTGGATACAAAGCTATAGGTACAGTATTAGTAGGACCCACACCTGTCAACATAATTGGAAGAAATCTGTTGACCCAGATTGGTTGCACTTTAAATTTTCCCATTAGTCCTATTGAAACTGTACCAGTAAAATTAAAGCCAGGAATGGATGGCCCAAAGGTTAAACAATGGCCATtgacagAagAAAAAATAAAAGCATTAGTAGAAATTTGTACAGAAATGGAAAAGGAAGGGAAAATTTCAAGAATTGGGCCTGAAAATCCATACARTACTCCAGTATTTGCCATAAAGAAAAAAGACAGTACTAAATGGAGAAAATTAGTGGATTTCAGAGAACTCAATAAGAGAACTCAAGACTTCTGGGAAGTTCAATTAGGAATACCACATCCTGCAGGGTTAAAAAAGAAGAGATCAGTAACAGTACTGGACGTGGGTGATGCATATTTTTCAGTTCCCTTAGATAAAGACTTCAGGAAATATACTGCATTCACCATACCTAGTATAAACAATGAGACACCAGGGATTAGATACCAGTACAATGTGCTTCCACAAGGATGGAAAGGATCACCAGCAATATTCCAAAGTAGCATGACAAAAATCTTAGAACCTTTTAGAAAAGGGAATCCAGACATAGTTATCTATCAATACATGGATGACTTGTATGTAGGATCTGACTTAGAAATAGGGCAGCATAGAACAAAAGTAGAGGAACTGAGACAGCATCTGTTGAGGTGGGGATTTACCACACCAGACAAAAAACATCAGAAAGAACCTCCATTTCTATGGATGGGCTATGAACTCCATCCTGATAAATGGACAGTACAGCCTATAGTACTGCCAGAAAAAGACAGCTGGACTGTCAATGACATACAGAAGTTAGTGGGAAAATTAAATTGGGCAAGTCAGATCTATCCAGGGATTAAAGTAAGGCAATTATGTAAACTCCTTAGAGGAGCcAaGgcactAacagAagtagtaCcactAacagAagAagcaGAATTAGAATTggcAGAgaAcaGgGagctTctAAaAgAaAcagtAcatGGgGtgTATTATGACCCATCAAAAGACTTAATAGCAGAAGTACAGAAGCAGGGGCATGAC
>H-0226 MJMP_41_M_Het_HMCR_oct-08_jul-13_3.9_474_B
CCTCAAATCACTCTTTGGCAACGACCCCTAGTCACAATAAAGATAGGGGGGCAACAAAAGGAAGCCCTATTAGATACAGGAGCAGATGATACAGTATTAGAAGAAATGAATTTGCCAGGAAGGTGGAAACCAAAAATGATAGGGGGAATTGGAGGCTTTATCAAAGTAAAACARTATGATCAAATACTCATAGAGATCTGTGGACATAAAGCTATAGGCACAGTGTTAGTAGGACCTACACCTGTCAACATAATTGGAAGAAATCTGTTGACYCAAATTGGATGCACTTTAAATTTTCCCATTAGTCCTATTAAAACTGTACCAGTGACATTAAAGCCAGGAATGGATGGCCCAAAAGTTAARCAGTGGCCAYTAACAGAAGAAAAAATAAAAGCATTAACagAAATTTGTGCAGAAATGGAAAAGGAAGGAAAAATTTCAAAAATTGGGCCTGAAAATCCATACAATACTCCAGTATTTGCCATAAAGAAAAAAGATGGTACTAAATGGAGAAAATTAGTAGATTTCAGAGAACTTAATAAGAGAACTCAAGACTTCTGGGAAGTGCAATTAGGAATACCACATCCCGCAGGGCTAAAAAAGAGAAAATCAGTAACAGTACTGGATGTGGGTGATGCATATTTTTCGGTCCCCTTAGATGAGGACTTTAGGAAGTATACTGCATTCACCATACCTAGTATAAACAATGAGACACCAGGGATTAGGTATcAGTACAATGTGCTTCCMCAGGGATGGAAAGGATCACCAGCRATATTCCAAAGTAGCATGACAACAATCTTAGAGCCTTTTAGAAAAcaAAATCCAGACATGGTTATCTATCAATACATGGATGATTTATATGTAGGCTCTGACTTAGAAATAGGGCAGcATAGAACAAAAATAGAGGAACTGAGACAGCATCTGTTGAGGTGGGGATTTACCACACCAGACAAAAAACATCAGAAAGAGCCTCCATTTCTTTGGATGGGTTATGAACTCCATCCCGATAAATGGACAGTACAGCCTATAATGYTGCCAGAAAAAGACAGCTGGACTGTCAATGACATACAGAAGTTAGTGGGRAAATTGAATTGGGCAAGCCAGATTTATCCAGGGATTAAAGTAAGACAATTATGTAAACTTCTTAGGGGARCCAAGGCACTAACAGAAGTAGTACCACTAACAGAAGAGGCAGAGCTAGAACTGGCAGAAAACAGGGAAATTCTAAAGAAACCAGTGCATGGAGTGTATTATGACCCATCAAAAGACTTAATAGCAGAAATACAGAAACAGGAGCAAGGC
>H-0227 DSM_54_W_Het_HMCR_abr-07_jul-13_3.37_450_B
CCTCAAATCACTCTTTGGCAACGACCCCTCGTCACAATAAGGATAGGGGGGCAAATAAAAGAAGCTCTATTGGACACAGGAGCAGATGATACAGTATTAGAAGAAATGAATTTGCCAGGAAAATGGAAACCRAAAATGATAGGGGGAATTGGAGGTTTTATCAAAGTAAGACAGTATGATCAGATACTCATAGAGATCTGTGGACATAAAGCTATGGGTACAGTRTTAATAGGACCTACACCTGTCAACATAATTGGAAGAAATCTGTTGACTCAGATTGGTTGYACTTTAAATTTTCCCATTAGTCCYATTGAAACTGTACCAGtAAAATTAAAGCCTGGAATGGATGGCCCAAAAGTTAAACAATGGCCATTGACAGAAGAAAAGATAAAAGCATTAGTAGAGATTTGCACAGAAATGGAAAAGGAAGGAAAAATTTCAAAAATTGGGCCTGAAAATCCATATAACACTCCAGTATTTGCCATAAAGAAAAAAGACRGTACTAAATGGAGAAAATTAGTAGATTTCAGAGAACTTAATAAGAGAACTCAAAACTTCTGGGAAGTTCAATTAGGAATACCACATCCCKCAGGGCTAAAAAAGAAAAAATCAGTtACAGTACTGGATGTGGGTGATGCATATTTTTCAGTTCCCtTAGATCAAGACTTCAGGAAGTATACTGCATTCACCATACCTAGYACAAACAATGAGACACCAGGGATTAGATATCAGTACAATGTGCTTCCACAGGGATGGAAAGGRTCACCAGCAATATTCCAAAGTAGCATGACAAAAATCTTAGAACCTTTTAGAAAACAAAATCCAGACRTAGTTATCTATCAATACATGGATGATTTGTATGTAGGATCTGACCTAGAAACAGGGCAGCATAGAACAAAAATAGAGGAACTGAGACAACATCTGTTGAGGTGGGGATTCACCACACCAGACAAGAAACATCAGAAAGAACCTCCATTTCTTTGGATGGGTTATGAACTCCATCCCGATAAATGGACAGTACAGCCTATAATGTTGCCAGAAAAAGATAGCTGGACTGTCAATGACATACAGAAACTAGTAGGAAAATTRAATTGGGCAAGTCAGATTTATGCAGGAATTAAAGTAAAGCAATTATGTAAGCTCCTTAGGGGAGCCAAGGCACTAACAGAAGTAGTACCACTAACAGAAGAAGCAGAGCTAGAACTAGCAGAAAAYAGGGAGATTCTAAAAACACCGGTACATGGAGTGTATTATGACCCATCAAAAGACTTAATAGCRGAAATACAGAAGCAGGGGCAAGGT
>H-0228 MREB_30_W_Het_HMCR_may-11_jul-13_3.41_740_B
CCTCAAATCACTCTTTGGCAACGACCCCTAGTTGAAATAAAGATAGGGGGGCAACTAAAGGAAGCTCTATTAGATACAGGAGCAGATGATACAGTATTAGAAGAAATGAATTTACCAGGGAGATGGAAACCAAAAATGATAGGGGGAATTGGAGGTTTTATCAAAGTAAGACAGTATGATCAGATAACTATAGAGATcTGYGGACATAAAACTGTAGGTACAGTATTAATAGGGCCTACACCTGTCAACATAATTGGAAGAAATCTGTTGACTCAAATTGGTTGYACTTTAAATTTTCCCATTAGTCCTATTGAAACTGTACCAGTAAAATTAAAGCCAGGAATGGATGGCCCAAAAGTTAAACAATGGCCATTGACAGARGAAAAAATAAAAGCATTAATAGAAATTTGTACAGAAATGGAAAAGGAAGGAAAAATTTCAAAAATTGGGCCTGAAAATCCATAYAACACTCCAGTGTTTGCCATAAAGAAAAAAGACAGCACTAAATGGAGAAAATTAGTAGATTTCAGAGAACTTAATAAAAGAACTCAAGACTTCTGGGAAGTTCAATTAGGAATACCACATCCTGCAGGACTAAAAAAGAAAAAATCAGTAACAGTATTGGATGTGGGTGATGCATATTTTTCAGTTCCcTTAGATAAAgAWTTcAGGAAGTAYACTGCaTTCACRATACCTAGTCTAAACAATGAGACACCAGGGATTAGRTATCAGTATAATGTGCTTCCACAAGGATGGAAAGGRTCACCAGCAATATTCCAATGTAGCATGACAAAAATCTTAGAGCCATTCAGAAAACAAAATCCAGACCTGGTGATCTATCARTATATGGATGATTTGTATGTAGGATCTGACTTAGAAATAGGACAGCATAGAACAAAAATAGAGGAACTAAGGCAACATTTGTTGAGATGGGGATTTACCACMCCAGACAAAAAGCATCAGAAAGAACCTCCATTTCTTTGGATGGGTTATGAACTCCATCCCGATAAATGGACAGTRCAGCCTATAGTGCTGCCAGAAAAAGACAGCTGGACTGTCAATGACATACAGAAGTTAGTGGGRAAATTAAATTGGGCAAGTCAGATTTATCCAGGAATTAAAGTAAAGCAATTATGCAAACTCCTTAGGGGAGCCAAATCACTGACAGAAGTAGTRCCACTAACAGCAGAAGCAGAGCTAGAACTGGCAGAAAACAGGGAAATTCTAAAGAACCCAGTACATGGAGTGTAYTATGACCCATCAAAAGACTTAATAGCAGAAATACAGAAGCAGGGGCAAGGA
>H-0229 GASP_32_W_Het_HMCR_ago-11_jul-13_3.3_355_B
CCTCAAATCACTCTTTGGCAACGACCCCTTGTCACAATAAAGATAGGAGGGCAGCTAAAGGAAGCTCTATTAGACACAGGAGCAGATGATACAGTATTAGAAGAAATGAATTTGCCAGGAAGATGGAAACCAAAAATGATAGGGGGAATTGGAGGTTTTATCAAAGTAAGACAGTATGATCAGATACTTGTAGAAATCTGTGGACATAAAGCTGTGGGTACAGTGTTAATAGGACCTACACCTGTCAACATAATTGGAAGAAATCTGTTGACTCAGATTGGTTGCACTTTAAATTTTCCCATTAGTCCTATTgAGACTGTACCAGTAAAACTAAAGCCAGGAATGGATGGCCCAAGAGTTAAACAATGGCCATTGACAGAAGAAAAGATAAAAGCATTAGTTGAAATTTGTTCAGAAATGGAAAAGGAAGGAAAAATTTCAAAAATTGGGCCTGAAAACCCATATAATACTCCAGTATTTGCCATAAAGAAGAAAGACAGCACTAAGTGGAGAAAATTAGTAGATTTTAGAGAACTTAATAAAAGAACTCAAGACTTCTGGGAAGTGCAATTAGGAATACCACATCCTGCAGGGTTAAAAAAGAAAAAATCAGTAACAGTATTAGATGTGGGTGATGCATATTTTTCAATTCCCTTAGATAAGGACTTCAGGAAGTATACTGCATTCACCATACCTAGTATAAACAATGAGACACCAGGAATTAGATACCAGTACAATGTGCTCCCACAAGGATGGAAAGGATCGCCAGCAATATTCCAAAATAGCATGACAAAAATCTTAGAGCCCTTTAGAAAAGAAAATCCAGAGATAACTATCTATCAGTACATGGATGATTtgtatgtAGGATCGGACTTAGAAATAGGGCAGCACAGAACAAAAGTAGAGGAACTGAGACAACATCTGTTGAGGTGGGGGTTGACCACACCAGACAAAAAACATCAGAAAGAACCTCCATTTCTTTGGATGGGTTATGAACTCCATCCCGATAAATGGACAGTACAACCTATAGAGCTGCCAGAAAAAGACAGCTGGACTGTCAATGACATACAGAAGTTAGTGGGAAAATTAAATTGGGCAAGTCAGATCTATCCAGGGATTAAAGTAAAGCAATTATGTAGACTCCTTAGAGGAGCCAAAGCACTAACTGAAGTAATACCACTAACACAAGAAGCAGAAATAGAACTGGCAGAAAACAGGGAGATTCTAAGGGAACCAGTACATGGGGTGTACTATGACCCATCAAAAGAATTAATAGCAGAGATACAGAAGCAGGGGCAAGGC
>H-0230 MRMM_39_W_Het_HMCR_feb-05_jul-13_2.78_199_B_+48M_TX
CCTCAAATCACTCTTTGGCAACGACCCCTAGTCACAATAAAGATAGGGGGGCAACTAAAGGAAGCTCTATTAGACACAGGAGCAGATGATACAGTATTAGAAGAAATGAATTTACCAGGAAGATGGAAACCAAAAATGATAGGGGGAATTGGAGGTTTTATCAAAGYAAGACAGTATGAGCAGATACCCGTAGAAATCTGCGGGCATAAAGCTGTGGGTACAGTATTAATAGGACCTACACCTGTCAACATAATTGGAAGAAATTTGTTGACTCAGCTTGGTTGCACTTTAAATTTTCCCATTTGTCCTATTGAAacTGTACCTGTTAAACTAAAGCCAGGAATGGATGGCCCAAAAGTTAAACAATGGCCATTGACAGAAGAGAAAATAAAAGCGTTATTAGAAATTTGTGCAGAACTGGAAAAGGAAGGAAAAATTTCAAAAATTGGGCCTGAAAATCCATACAATACTCCAGTATTTGCCATAAAGAAAAAGAACAGTACTAAATGGAGAAAATTAGTAGATTTCAGAGAACTTAATAAAAGAACTCAAGACTTCTGGGAAGTTCAATTAGGAATACCACATCCCGCAGGGTTAAAAAAGAAAAAATCAGTAACAGTATTGGATGTGGGTGATGCATATTTTTCAGTTCCCTTAGATAAAGACTTCAGGAAGTATACTGCATTCACCATACCTAGTATAAACAATGAGATGCCAGGGATTAGATATCAGTACAATGTGCTTCCACAAGGGTGGAAAGGATCACCAGCAATATTCCAATGTAGCATGACAAAAATCTTAGAGCCTTTTCGAAAAGAAAATCCAGACATAGTTATTTATCAATACGTGGATGACTTGTATGTAGGATCTGACTTAGAGATAGGGCAGCATAGAGCAAAAATAGAGGAACTGAGACAACATCTGTGGAAATGGGGATTTTATACACCAGACAAAAAACATCAGAAAGAACCTCCATTTCTTTGGATGGGGTATGAACTCCATCCCGATAAATGGACAGTACAGcCTATACTACTGCCAGAAAAAGACAGCTGGACTGTCAATGACATACAGAAGCTAGtGGGAAAATTGAATTGGGCAAGTCAGATTTATTCAGGGATTAAAGTAAAGCAATTGTGTAAACTCCTTAGGGGAACCAAAGCACTAACAGAAGTGGTACCACTAACAGCAGAAGCAGAATTAGAATTGGCAGAAAACAGGGAGATTTTAAAGAAACCAGTACATGGGGTGTACTATGACCCATCAAAAGACTTAATAGCAGAAATACAAAAGCAAGGGCAAGAC
>H-0231 BVCJ_33_W_Het_HMCR_feb-04_jul-13_4.11_193_B_+48M_TX
CCTCAAATCACTCTTTGGCAACGACCCCTCGTCACAATAAAGATAGGGGGGCAACTAAAGGAAGCTCTATTAGACACAGGAGCAGATGATACAGTATTAGAAGAAATgAATTTGCCAGGAAAATGGAAACCAARAATGATAGGGGGAATTGGAGGTTTTATCAAAGTAAGACAGTATGATCAGATACTAGTAGAAATCtGTGGACATAAAGCTACGGGTACAGTATTAGTAGGACCCACACCTGTCAACATAATTGGAAGAAATCTGTTGAcTCAGATTGGTTGCACTCTAAATTTTCCCATTAGTCCTATTGAAACTGTACCAGTAAAACTAAAGCCAGGAATGGATGGCCCAAaAGTTAAACAGTGGCCATTGACAGAAGAAAAAATAAAAGCATTAATAGAAATTTGTACAGAGTTGGAAAAGGAAGGAAAAATTTCAAAAATTGGGCCTGAAAACCCATACAATACTCCARTATTCGCCATAAAGAAAAAARACAGTACTAAATGGAGAAAATTAGTAGATTTCAGAGAACTTAATAAGAGAACTCAAGACTTCTGGGAAGTTCAATTAGGAATACCACATCCTGCAGGGTTAAAAAAGAGGAAATCAGTAACAGTACTGGATGTGGGTGATGCATATTTTTCAGTACCCTTAGATAAAGACTTCAGGAAGTATACTGCATTCACCATACCTAGTACAAACAATGAGACACCAGGGATTAGATATCAATACAATGTGCTTCCACAAGGATGGAAAGGATCACCAGCAATATTCCAAAGTAGCATGACAAAAATCTTAGAGCCTTTTAGAAAAGAAAATCCAGACATAGTTATCTATCAATACGTGGATGATTTGCTTGTAGGATCTGACTTAGAAATAGGTCAGCATAGAGCAAAAATAGAGGAACTGAGACAACATCTGTTGAGRTGGGGACTATTCACACCAGACAAAAAACATCAGAAAGARCCTCCATTTCTTTGGATGGGTTATGAACTCCATCCCGATAAATGGACAGTACAGCCTATAAATCTGCCAGAAAAAGACAGCTGGACTGTCAATGACCTACAGAAATTAGTGGGAAAATTGAATTGGGCGAGTCAGATTTATTCAGGGATTAAAGTAAAGCAATTATGTAAACTCCTTAGGGGAACCAAAGCATTAACAGAAGTAGTACAACTAACAGCGGAAGCAGAGTTAGAACTGGCAGAAAACAGGGAGATTCTAAAGAAACCAGTACATGGGGTGTACTATGACCCATCAAAAGAATTAATAGCAGAAATACAGAARCAGGGRCAaggc
>H-0232 SERM_44_M_Het_HMCR_jun-12_jul-13_3.96_471_B
CCTCAAATCACTCTTTGGCAGCGACCCCTTGTTACAATAAAGGTAGAGGGGCAATTAAAGGAAGCTCTACTAGACACAGGAGCAGATGATACAGTATTAGAAGATATAACTTTACCAGGAAGATGGAAACCAAAAATGATAGGGGGAATTGGAGGTTTTATCAAAGTAAGACAATATGATGAGGTACTTGTAGAAATTTGTGGACATAAAGCTACGGGTACAGTATTAGTAGGACCCACACCTGTCAACATAATTGGAAGAAATCTGTTGACTCAGATTGGTTGCACTTTGAATTTTCCCATTAGTCCTATTGAAACTGTACCAGTAAAACTAAAGCCAGGAATGGATGGCCCAAAAGTCAAGCAATGGCCATTGACAGAAGAAAAAATAAAAGCATTAGTAGAAATTTGCACAGAGATGGAAAAGGAAGGAAAAATTTCAAAGATTGGGCCTGAAAATCCATACAATACTcCAATATTTGCCATAAAGAAAAAAGATGGCACTAAgTGGAGAAAATTAGTAGATTTTAGAGAACTTAAcAAGAGAACTCAAGATTTCTGGGAGATTCAATTAGGAATACCACACCCCGCAGGGCTAAAAAAGaAAAAATCAGTAACAGTACTAGAtGTGGGTGATGCATATTTCTCAGTTCCCTTAGATGAAGACTTCAGGAAGTATACTGCATTCACCATACCTAGTACAAATAATGAGACACCaGGGATTAGATATCAGTACAATGTGCTTCCACAaGGATGGAAAGGATCACCAGCAATATTCCAAAGTAGCATGACAAAAATCTTAGAGCCTTTTAGAAAAAGGAATCCAGATATAGTTATCTATCAATACATGGATGATTTGTATGTAGGATCTGATTTAGAAATAGGGCAGCATAGAATAAAAATAGAGGAACTGAGACAACATCTGTTAAAGTGGGGATTTACCACACCAGACAAAAAGCATCAGAAAGAACCTCCATTTCTTTGGATGGGTTATGAACTCCATCCCGATAAATGGACAGTACAGCCTATACAGCTACCAGAAAAAGACAGCTGGACTGTCAATGACATACAGAAGTTAGTGGGAAAATTGAATTGGGCAAGTCAGATTTATTCAGGGATTAAAGTAAGGCAATTATGTAAACTCCTTAGGGGAGCCAAAGCTTTAACAGAAGTAGTACCACTAACAGAAGAAGCAGAGTTAGAACTAGAAGAAAACAGAGAGATTCTGAAGAGACCAGTACATGGGGtgtactatgacCCatcAAAAGAATTAATAGCAGAAATACAGAAGCAGGGGCAAGAC
>H-0233 DXZZ_33_W_Het_HMCR_jun-11_jul-13_3.41_516_B
CCTCAAATCACTCTTTGGCAACGACCCTTAGTCACAGTAAAAataGgGGGACAACTAAAGGAAGCTCTATTAGATACAGGAGCAGATGACACAGTACTAGAAGACATGAATTTGCCAGGAAGATGGAAACCAAAAATGATAGGGGGAATTGGAGGTTTTATCAAAGTAAGACAGTATGATCAGATACCCATAGAGATCTGTGGGCATAAAGCTATAGGTACAGTATTAGTAGGACCTACACCTGTCAACATAATTGGAAGAAATCTGTTGACtCAAATTGGTTGCACTTTAAATTTTCCCATTAGTCCTATTGACACTGTACCAGTAAAATTAAAGCCAGGAATGGATGGGCCaAAAGTTAAACAATGGCCATTGACAGAAGAAAAAATAAAAGCATTAGTAGAAATTTGTACAGAAATGGAAAAGGAAGGAAAAATTTCAAAAATTGGGCCTGAAAACCCATACAATACTCCAGTATTTGCCATAAAGAAAAAAGACGGTACTAAATGGAGAAAATTAGTAGATTTCAGAGAACTTAATAAAAGAACTCAAGAcTTTTGGGAAGTTCAATTAGGAATACCRCATCCKGCAGGGCTAAAGAAGAAAAAATCAGTAACAGTATTGGATGTGGGTGATGCATATTTTTCAGTTCCTTTAGATAAAGACTTCAGGAAGTATACTGCATTCACCATACCTAGTACAAACAATGAGACACCAGGAATTAGGTATCAGTACAATGTGCTGCCGCAGGGATGGAAAGGATCACCAGCAATATTTCAATGTAGCATGACAAAAATCTTAGAGCCTTTTAGAGAACAAAATCCAGACATAGTTATCTATCAATACATGGATGATTTGTATGTAGGCTCTGACTTAGAAATAGGGCAGCATAGAACAAAAATAGAGGAACTGAGACAACATCTGTTGAGGTGGGGATTTACCACACCAGACAAAAAACATCAGAAAGAACCTCCATTTCTATGGATGGGtTATGAACTTCATCCAGACAAATGGACAGTACAGCCTATACTGCTGCCAGAAAAAGACAGCTGGACTGTTAATGACATACAGAAGTTAGTGGGAAAATTAAATTGGGCAAGTCAGATTTATTCAGGAATTCAAGTAAAGCAGTTATGTAAACTCCTTAGGGGAGCCAAAGCACTAACAGAAGTAGTAACATTAACAGAAGAAGCAGAGCTAGAACTGGCAGAAAACAGGGAAATTCTACAGAAACCAGTACATGGAGTGTATTATGACCCATCAAAAGAATTAATAGCAGAAATACAGAAGCAGGGGCAAGGC
>H-0234 OOAH_50_M_Het_HMCR_sep-05_jul-13_4.65_110_B_+48M_TX
CCTCAAATCACTCTTTGGCAACGACCCCTAGTCACAATAAAGGTAGGAGGGCAACTAAAGGAAGCTCTATTAGATACAGGAGCAGATGATACAGTACTAGAGgaAATAAATTTGCCAGGAAGATGGAAACCAAAAATGATAGGGGGAATTGGAGGTTTTATCAAAGTAAAACAATATGATCAGATACCTATAGAGATTTGTGGACATAAAGCTGTGGGTACAGTATTAGTAGGACCTACACCTGTCAACATAATTGGCAGAAATCTGTTGACTCAACTTGGTTGCACTTTAAATTTTCCCATTAGTCCTATTGAAACTGTACCAGTAAAATTAAAGCCAGGAATGGATGGCCCAAAAGTTAAACAATGGCCACTGACAGAAGAAAAAATAAAGGCATTAGTAGAAATTTGTACAGAGATGGAAAAGGAAGGAAAAATTTCAAAAATTGGGCCTGAAAATCCATACAATACTCCAGTATTTGCCATAAAGAAAAAAGACAGTACTAAATGGAGAAAAYTAGTAGATTTCAGAGAACTTAATAAGAGAACTCAAGACTTCTGGGAARTTCAATTAGGAATACCACATCCCGCAGGGCTAAAAAAGAACAAATCAGTAACAGTATTGGATGTGGGTGATGCATATTTTTCAGTTCCTTTAGATGAAAACTTCAGGAAGTACACTGCATTCACCATACCTAGTMTaAACAATGAGACACCAGGGGTTAGGTATCAGTACAATGTGCTTCCACAGGgATGGAARGGATCACCAGCAATATTCCAATATAGCATGACAAAAATCTTAGAGCCTTTTAGAAAACAGAATCCAGACATAGTTATCTATCAATACGTGGATGATTTGTATGTAGGCTCTGACTTAGAAATAGGGCAGCATAGAACAAAAATAGAGGAACTGAGAGAACATCTGTTGAGGTGGGGATTTACCACACCAGACAAAAAACATCAAAAGGAACATCCATTTCTTTGGATGGGGTACGAGCTCCATCCTGATAAATGGACAGTACAGCCTATAGTGCTGCCAGAAAAAGACAGTTGGACTGTCAATGACATACAGAAGCTAGTGGGAAAATTGAATTGGGCAAGTCAGATTTATCCAGGGATTCAAATAAGGCAATTATGTAAACTCCTTAGGGGAGCTAAAGCACTAACAGAAGTAGTACCACTGACAGCAGAAGCAGAGCTAGAATTAGCAGAAAACAGGGAAATTCTAAGAGAACCAGTACATGGGGGGTATTATGACCCCTCAAAAGACTTAATAGCAGAAATACAGAAGCAGGGGCAAGGC
>H-0235 HARA_22_M_MSM_HMCR_abr-13_jul-13_3.62_556_B
CCTCAAATCACTCTTTGGCAACGACCCCTTGTCACAGTAAAGATAGGGGGGCAACTAAAGGAAGCTCTGTTAGATACAGGGGCAGATGATACAGTATTAGAAGAAATGAATTTGCCAGGAAAATGGAAACCAAAAATGATAGGGGGTATTGGAGGTTTTATCAAAGTAAGACAATATGATCAGATACCTATAGAAATCTGTGGACATAAAGCTATAGGTACAGTATTAGTAGGACCTACACCTGTCAACATAATTGGAAGAAATCTGTTGACTCAGATTGGWTGCACTtTAAATTTTCCCATTAGTCCTATTGAAACTGTACCAGTAAAATTAAAGCCAGGAATGGATGGCCCAAAAGTTAAACAATGGCCATTGACAGAAGAAAAAATAAAAGCATTAgTAGAAATTTGTACAGAAATGGAAAAGGAAGGGAAAATTTCAAAAATTGGGCCTGAAAATCCATATAATACTCCAGTATTTGCYATAAAGAAGAAAGACAGTACTAAATGGAGAAAATTAGTAGATTTCAGAGAACTTAATAAGAGAACTCAGGATTTCTGGGAAGTTCAATTAGGAATACCACATCCCGCAGGGTTAAAAAAGAAAAAATCAGTAACAGTACTGGATGTAGGTGATGCATATTTTTCAGTTCCCTTAGATAAAGAATTCAGgAAGTATACTGCATTCACCATACCCAGTATAAACAATGAgACACCAGGGATTAGATATCaATACAATGTACTGCCACagGGATGGAAGGGATCaCCATCAATATTTCAAAGTAGCATGACAAAAATcTTAGAGCCTTTTAGAAAACAaAATCCAGACATAGTTATCTATCAATACATGGATGATTTGTATGTAGGATCTGACTTAGAAATAGGGCAGCATAGGATAAAAATAGAGGAACTGAGGCAACATcTGTTGAGGTGGGGATTGACCACACCAGACAAAAAACATCAGAgGGAACCTCCATTCCTTTGGATGGGTTATGAACTCCATCCTGATAARTGGACAGTACAGCCTATAGTGCTGCCAGAAAARGACAGCTGGAGTGTCAATGACATACAGAAGTTAGTGGGAAAGTTAAATTGGGCAAGTCAGATTTACCCAGGGATTAAGGTAAGGCAATTATGTAAACTCCTYAaSSSHSCMAARGCACTGACAGATATAGTACCACTAACARAAGAAGCAGAGCTAGAACTAGCAGAAAATAGGGAGATTCTAAAAGAACCAGTACATGGAGTGTATTATGATCCATCAAAAGACTTAATAGCAGAGATTCAGAAGCAGGAACWMGGC
>H-0236 SSG_36_W_Het_HMCR_ene-07_jul-13_4.58_203_B_+48M_TX
CCTCAAATCACTCTTTGGCAACGACCCCTcGTCACAATAAAGGTAGGGGGGCAAATAAAGGAAGCTCTATTAGACACAGGAGCAGATGATACAGTATTAGAAGACATGAGTTTGCCAGGAAAATGGAAACCAAAAATGATAGGGGGAATTGGAGGTTTTATCAAAGTAAGACAGTATGATCAGATAAYTGTAGAAATYTGTGGACATAAAGCTAtAGGTACAGTATTAGTAGGACCCACACCTGTCAACATAATTGGAAGAAATCTGTTGACTCAGATTGGTTGCACTYTAAATTTTCCCATTAGTCCTATTGAAACTGTACCAGTAAAACTAAAGCCAGGAATGGATGGCCCAAAAGTTAAACAATGGCCATTGACAGAAGAAAAAATAAAAGCATTAGTAGAAATTTGTACAGAAATGGAAAAGGAAGGAAAAATTTCAAAAATTGGGCCTGAAAATCCATACAATACTCCAGTATTTGCCATAAAGAAAAAGGACAGTACTAAATGGAGAAAATTAGTAGATTTCAGAGAACTTAATAAGAGAACTCAAGACTTTTGGGAAGTTCAATTAGGAATACCACATCCCGCAGGGTTAAGAAAGAAAAAATCAGTGACAGTACTGGATGTGGGTGATGCATATTTTTCAGTTCCCTTAGATGCAGACTTCAGGAAATATACTGCATTCACCATACCTAGTATAAACAATGAAACACCAGGGATTAGATATCAGTACAATGTACTTCCACAAGGATGGAAAGGATCACCAGCAATATTCCAAAGTAGCATGACAAGAATCTTAGAGCCTTTTAGAAAASAAAATCCAGACATTGTTATCTATCAATACRTGGATGATTTGTATGTAGSATCTGACTTAGAAATAGGACAGCATAGARCAAARATAGAGGAMCTRAGAMASCATCTGTTAAAGTGGGGGTTTWCCACACCAGACAAAAAACATCAGAAAGAACCTCCATTTCTTTGGATGGGCTATGAACTCCATCCTGATAAATGGACAGTACAGCCTATAATGCTGCCAGAAAAGGACAGCTGGACTGTCAATGACATACAGAAGTTAGTGGGAAAATTRAATTGGGCAAGTCARATTTATMCAGGAATTAAGGTAAAGCAATTATGTAAACTCCTTAGGGGARCTAAAGCACTAACAGAAGTAGTACCACTAACAGAAGAAGCAGAGTTAGAACTGGCAGAAAACAGRGAGATTCTAAAGACACCAGTACATGGGGTATACTATGACCCATCAAAAGAMTTAATAGCAGAAATACAGAAGCAGGGGGAAGGC
>H-0237 EAFM_46_M_Het_HMCR_jul-13_jul-13_6.36_19_B
CCTCAAATCACTCTTTGGCAACGACCCCTCGTCACAATAAAGATAGGAGGRCAAGTAAAGGAAGCTYTATTAGACACAGGAGCAGATGATACAGTATTAGAAGAAATAGATTTGCCAGGAAGATGGAAACCAAAAATGATAGGGGGAATTGGAGGTTTTATCAAAGTAAGACAGTATGATCAGATACTCATAGAAATTTGTGGRCATAAAGCTGTAGGTACAGTATTAGTAGGACCTACACCTGTCAACATAATTGGAAAAAATCTGTTGACTCAGATTGGTTGCACTCTAAATTTTCCCATTAGTCCTATTGAAACTGTACCAGTAAAACTAAAGCCAGGAATGGATGGCCCAAAAGTTAAACAATGGCCATTGACAGAAGAAAAAATAAAAGCATTATTAGAAATTTGTACAGAAATGGAAAAGGAAGGAAAGATTTCAAAAATTGGGCCTAAAAATCCATATAATACTCCAGTATTTGCCATAAAGAAAAAAGACAGTACTAAATGGAGAAAATTAGTAgACTTCAGAGAACTAAATAAGAGAACTCAAGATTTTTGGGAAGTTCAATTAGGAATACCACATCCTGCAGGATTAAAAAGGAAAAAATCAGTAACAGTACTGGATGTGGGTGATGCAtATTTTTCAGTTCCCTTAGATAAAGAGTTCAGGAAGTATACTGCATTCACCATACCTAGTATAAACAATGAGACACCAGGAATTAGATATCAGTACAATGTGCTTCCACAAGGATGGAAAGGATCACCAGCAATATTTCAATGTAGCATGACAAAAATCTTAGAGCCTTTTAGAAAAAAAAATCCAGACATGGTCATCTATCAATACATGGATGATTTGTATGTAGGCTCTGACTTAGAGATAGGGCAACATAGAGCAAAAATAAAAAATCTGAGACAACATCTGTTGAGATGGGGGTTTACCaCACCAGACAAAAAACATCAGAAAAAACCTCCATTCCTTTGGATGGGGTATGAACTCCATCCTGATAAATGGACAGTACAGCCTATAAAGCTGCCAGAAAAGAAAAGCTGGACTGTCAATGACATACAGAAGTTAGTGGaAAAACTGAATTGGGCAAGTCAgATTTATACAGGGATTAAAGTAAAACAATTATGTAAACTCCTTAGGGGagCcAAagcaCTAACAGAAGTAGTTCCACTAACACGAGAAGCAgAAATAGAACTGGCAGAAAACAGGGAAATTCTAAAGgAACCAGTACATGGGGTATACTATGACCCATCAAAAGACTTAATAGCAgAAATACAGAAGCAGGGGCGAGAC
>H-0238 DODG_48_M_Het_HMCR_feb-00_jul-13_4.51_613_B
CCTCARATCACTCTTTGGCAACGACCCCTCGTCACAGTRAARATAGGGGGGCAACTAAAGGAAGCTCTATTAGACACAGGAGCAGATGATACAGTATTAGAAGAAATRAATTTRCCAGGAAAATGGAAACCAAAAATGATAGGGGGAATTGGAGGTTTTATCAAAGTAAGACAGTATGATCAGGTACTCATAGAAATYTGTGGACATAAAGCTGTTGGTACAGTCTTAGTAGGRCCCACACCTATCAACATAATTGGAAGAAATCTGTTGACTCAGATTGGTTGCACTTTAAATTTYCCCATTAGTCCTATTGAAACTGTACCAGTAARGCTAAAGCCAGGAATGGATGGCCCAAAGGTTAAACAATGGCCATTGACAGAAGAAAAAATAAAAGCATTAGTAGARATTTGTACAGAAATGGAAAAGGAAGGRAAAATTTCAAAAATTGGACCTGAAAATCCATACAATACTCCAGTRTTTGCCATAAAGAAAAAAGATGGTACTAAATGGAGAAAATTAGTAGATTTCAGAGAACTTAATAAGAGAACTCAAGACTTTTGGGAAGTTCARTTAGGAATACCACATCCCGCAGGAYTAAAAAAGAGAAAATCAGTAACAGTACTGGATGTGGGTGATGCATATTTTTCAGTTCCCTTAGAYAAAGACTTCAGGAAGTATACTGCATTCACCATACCTAGTATAAACAATGAGACACCAGGRATTAGATATCAGTACAATGTGCTGCCACAAGGATGGAAAGGATCACCAGCAATATTCCAAAGTAGCATGACAAAGATCTTAGAGCCTTTYAGAAAAGAAAATCCAGAYATAGTTATCTATCAATACATGGATGATTTGTATGTAGGATCTGACTTAGAAATAGGRCAGCATAGAACAAAAATAGAGGAACTGAGACAACATTTGTTRAGGTGGGGRTTTACCACMCCAGACAAAAAACATCAGAAAGAACCTCCCTTTCTGTGGATGGGTTATGAACTCCATCCYGATAAATGGACAGTACAGCCTATAGTGCTGCCAGAAAAAGACAGCTGGACTGTCAATGACATACAGAAGTTAGTRGGAAAATTRAATTGGGCAAGTCAGATTTATTCAGGGATTAAGGTAAAGCAATTATGTAAACTCCTTAGGGGAACCAAAGCaTTAACAGAAGTAGTACCACTAACAGAAGAAGCAGAGTTAGAACTGGCAGAAAACAGGGAGATTCTAAAGAAACCAGTACATGGGGTRTATTATGACCCATCAAAAGACTTAATAGCAGAAATACAGAAGCAGGGGCAAGAC
>H-0239 JAVF_22_M_MSM_HMCR_mar-13_jul-13_4.83_462_B
CCTCAAATCACTCTTTGGCAACGACCCCTTGTCACAATAAAAATAGGGGGGCAACTAAAGGAAGCTCTATTAGATACAGGGGCAGATGATACTGTATTAGAAGACATAAATTTGCCAGGAAAATGGAAACCAAAAATGATAGGGGGCATTGGAGGTTTTATCAAAGTAAGACAGTATGAAGAAATACCTATAGAAATCTGTGGACATAAAGCTATAGGTACAGTTTTAGTAGGACCTACACCTGTCAACATAATTGGAAGAAATCTGTTGACTCAAATTGGTTGCACTTTAAATTTTCCCATTAGTCCTATTGAAACTATACCAGTAAAATTAAAGCCAGGAATGGATGGCCCAAAAGTTAAACAATGGCCATTGACAGAAGAAAAAATAAAAGCATTAGTAGAAaTTTGTACAGAAATGGAAAAGGAAGGGAAAATTTCAAAAATTGGGCCTGAAAATCCATATAATACTCCAGTATTTGCCATAAAGAAAAAGGACAGTACTAAATGGAGAAAATTAGTAGATTTCAGAGAACTTAATAAGAGAACTCAGGATTTCTGGGAAGTTCAATTAGGAATACCACATCCCGCAGGGTTAAAAAAGAAAAAaTCAGTGACAGTACTGGATGTAGGTGATGCATATTTTTCAGTTCCCTTAGATAAAGAATTCAGGAAGTATACTGCATTCACCATACCCAGTATAAACAATGAGACACCAGGGATTAGATATCAATACAATGTGCTGCCACAAGGATGGAAGGGATCACCAGCAATATTTCAAAGTAGCATGACAAAAATCTTAGAGCCTTTTAGAAAACAAAATCCAGACATAGTTATCTATCAATACATGGATGATTTGTATGTAGGATCTGACTTAGAAATAGGGCAACATAGGACAAAAATAGAGGAACTGAGGCAACATCTGTTGAGGTGGGGATTGACCACACCAGACAAAAAACATCAGAAGGAACCTCCATTCCTTTGGATGGGgtatgAactCCATCCTGATAAATGGACAGTGCAGCCTATAGTGCTGCCAGAAAAAGACAGCTGGAATGTCAATGACATACAGAAGTTAGTGGGAAAACTAAATTGGGCAAGTCAGATTTACCCAGGAATTAAAGTAAAACAATTATGTAAACTCCTTAGGGGAGCCAAAGCACTGACAGATATAGTACCACTGACAGAAGAAGCAGAGCTAGAACTGGCAGAAAATAGGGAAATTCTAAAAGAACcagTACATGGAGTGTATTATGATCCATCAAAAGACTTAATAGCAGAGATTCAGAAGCAGGGACAAGGC
>H-0240 VMPR_43_M_Het_HMCR_may-13_jul-13_4.75_72_B 
CCTCAAATCACTCTTTGGCAACGACCCCTCGTCACAGTAAAGATAGGGGGGCAAATAAAGGAAGCTCTATTGGATACAGGAGCAGATGATACAGTATTAGAAGAAATAAATTTGCCAGGAAAATGGAAACCAAAGATGATAGGGGGAATTGGAGGTTTTATCAAAGTAAGACAATATGATCAGATACCCATAGAGATCTGTGGACATAGAGCTATTGGTACAGTATTAGTAGGACCTACACCTATCAACATAATTGGAAGAAATCTGTTGACTCAGCTTGGTTGCACTCTAAATTTTCCTATTAGTCCTATTGAAACTGTACCAGTAAAATTAAAGCCAGGAATGGATGGCCCAAAAGTTAAACAATGGCCATTGACAGAAGAAAAAATAAAAGCATTAGTAGAGATTTGTACAGAAATGGAAAAGGAAGGAAAAATTTCAAAAATTGGGCCTGAAAATCCGTACAATACTCCAGTATTTGCCATAAAGAAAAAAGACAGTACTAAATGGAGAAAATTAGTAGACTTCAGAGAACTTAATAAGAGAACTCAAGACTTCTGGGAAGTTCAATTAGGAATACCACATCCCGCAGGGCTAAAAAAGAAAAAATCAGTAACAGTACTGGATGTGGGTGATGCATATTTTTCAGTTCCCTTACATGAAGAMTTCAGGAAGTATACTGCATTCACCATACCCAGTACAAACAATGCGACACCAGGGATTAGATATCAGTATAATGTGCTTCCACAGGGATGGAAAGGATCACCAGCAATATTCCAAAGTAGCATGACAAAAATCTTAGAGCCTTTTAGGAAACATAATCCAGAAATAGTTATCTATCAATACATGGATGATTTGTATGTAGGATCTGACCTAGAAATAGGACAGCAYAGAATAAAARTAGAGGAACTAAGACAACACCTGTTAAAATGGGGACTTACCACACCAGACAAAAAACATCAGAAAGAACCTCCATTTCTTTGGATGGGTTATGAACTCCATCCTGATAAATGGACAGTACAGCCTATAGTGCTGCCAGAAAAAGACAGCTGGACTGTTAATGACATACAGAAGTTAGTGGGAAAATTAAATTGGGCAAGTCAGATTTATCCAGGAATTAAAATAAAGCAATTATGTAAACTCCTTAGGGGAGCCAAATCATTAACAGAAGTAGTACCACTAACAGTAGAAGCAGAGcTAGAATTAGCAGAAAACAGGGAGATTCTAAAGACACCAGTACATGGAGTGTATTATGACCCATCAAAAGACTTAATAGCAGAAATACAAAAGCAGGAGCAAGGC
>H-0241 CLSJ_33_W_Het_USM_may-13_jul-13_5.42_413_B
CCTCAAATCACTCTTTGGCAGCGACCCCTTGTCACAGTAAAGGTAGAGGGGCAGCTAAAGGAAGCTCTATTAGACACAGGAGCAGATGATACAGTATTAGAAGAAATGAATTTGCCAGGAAGATGGAAACCAAAAATGATAGGGGGAATTGGAGGTTTTATCAAAGTAAGACAGTATGATCAGGTGCATGtAGAAATCTGTGGGCATAAAGCTATAGGTACAGTATTAATAgGACCCACaCCTGTCAACaTAATTGGAAGAAACCTGTTGACACAGATTGGCTGTACTTTAAATTTTCCCATTAGTCCTATTGAAACTGTACCAGTAAAACTAAAACCAGGAATGGATGGCCCAAAAGTTAAACAATGGCCATTGACAGAAGAAAAAATAAAAGCATTAGTAGAAATTTGTACAGAAATGGAAAAGGAAGGAAAAATTTCAAAAATTGGGCCTGAAAATCCATACAATACTCCAGTATTTGCTATAAAGAAAAAAGACAGTACTAAATGGAGAAAATTAGTAGATTTCAGAGAACTTAATAAAAGAACTCAAGACTTCTGGGAAGTCCAATTAGGAATACCACATCCCGCAGGGTTAAAAAAGAAAAAATCAGTAACAGTACTGGATGTGGGTGATGCATATTTTTCAGTTCCCTTAGATAAGGACTTCAGGAAGTATACTGCATTCACCATACCTAGTGTAAACAATGAGACACCAGGGATTAGATATCAGTACAATGTGCTTCCACAAGGATGGAAAGGATCACCAGCAATATTCCAATGTAGCATGACAAAGATCTTAGAGCCTTTCAGAAAGGAAAATCCAGACATAGTTATCTATCAATACATGGATGATTTGTATGTAGGATCTGACTTAGAAATAGGGCAGCATAGGACAAAAATAGAGGAACTGAGACAACATCTGTTGAGGTGGGGATTTACCACACCAGACAAAAAACATCAAAAAGAACCTCCATTTCTTTGGATGGGTTATGAACTCCATCCTGATAAATGGACAGTACAGCCTATAGAGCTGCCAGAAAAAGACAGCTGGACTGTCAATGACATACAGAAGTTAGTGGGAAAATtgAaTtGgGCAAGTCAGATTTATACAGGGATTAAGGTAAAGCAATTATgtaAACTTCTTAGGGGAACCAAAGCACTAACAGAAGTAGTACCACTAACTGCAGAAGCAGAGTTAGAACTGGCAGAAAACAGGGAGATACTAAAGAAACCAGTACATGGGGTGTACTATGACCCATCAAAAGACTTAATAGCAGAAATACAGAAGCAGGGACAAGAC
>H-0242 MEPC_37_W_Het_USM_dic-00_jul-13_4.66_232_B_+48M_TX
CCTCAGATCACTCTTTGGCAACGACCAGTAGTAACAATAAARATAGGGGGGCAAATAAAGGAAGCTCTATTAGATACAGGAGCAGATGATACAGTATTAGAAGAAATGAATTTACCAGGAAGATGGAAACCAAAAATGATAGGGGGAATTGGAGGTTTTATCAAAGTAAGACAGTATGATCAGATAMCCYTAGAGATATGTGGACATAARGCTGTGGGYACAGTATTARTAGGACCTACACCTGTCAACATAATTGGAAGAAATCTGTTGACTCAAATTGGTTGYACTTTAAATTTTCCCATTAGTCCTATTGAAACTGTACCAGTAAAATTAAAACCAGGAATGGATGGCCCAAAAGTTAAACAATGGCCATTGACAGAAGAAAAAATAAAAGCATTAGTAGAAATTTGTACAGAGATGGAAAAGGAAGGAAAAATTTCAAAAATTGGGCCTGAAAATCCATACAATACTCCAGTGTTTGCCATAAAGAGAAAAGACAAAACTAAATGGAGAAAATTAGTAGATTTCAGAGAACTTAATAAAAGAACTCAAGATTTCTGGGAAGTGCAATTAGGAATACCACATCCCGCAGGGCTAAAAAAGAAAAAATCAGTAACAGTATTGGATGTGGGTGATGCTTATTTCTCAGTTCCCTTGGATCCAGACTTCAGGAAGTATACTGCATTCACCATACCTAGTATAAACAATGAGACACCAGGGGTTAGATATCAGTACAATGTGCTTCCACAGGGATGGAAAGGATCACCAGCAATATTCCAATCTAGCATGACAAAAATCTTAGAGCCTTTTAGGAAACAAAATCCAGAAATAGAGATCTACCAATACGTAGATGATATGTATATAAGCTCTGACCTAGAAATAGGGCAGCATAGAGCAAAAATAGAGGAACTRAGACAGCATCTGTTAAGGTGGGGATTTACCACACCAGACGAGAAACACCAGAAAGAACCTCCATTTCTTTGGATGGGTTATGAACTCCATCCTGATAAATGGACAGTACAGCCTATCATGCTGCCAGAAAARGACAGCTGGACTGTCAATGACATACAGAAGTTAGTGGGAAAATTGAATTGGGCAAGTCAGATTTATCCAGGGATTCAAATAAAGCAATTATGTAAACTCCTTAGGGGAGCTAAAGCACTAACAGAAGTAGTACCACTAACAACAGAAGCAGAGCTAGAACTGGCAGAAAACAGGGAAATTCTAAAGAACCCAGTACATGGAGTGTATTATGACCCATCAAAAGACTTAATAGCAGAAATACAGAAGCAGGGRCAAGGC
>H-0243 LSOR_36_W_Het_USM_jul-99_jul-13_5.14_159_B_+48M_TX
CCTCAGATCACTCTTTGGCAGCGACCCCTTGTCACAATAAAAATAGGGGGGCAACTAAARGAAGCTCTATTAGATACAGGAGCAGATGATACAGTATTAGAAGAAATGAATTTACCAGGAAAATGGAAACCAAAAATGATAGGGGGAATTGGAGGTTTTATTAAAGTAAGACAATATGATCAGGTACCCATAGAAATCTGTGGGCATAAAACTATGGGTACAGTATTAATAGGACCAACACCTGTCAACATAATTGGAAGAAATCTGTTAACaCAGCTTGGtTGCACTCTAAATTTTCCCATtAGTCSTATTGAAActGTACCgGTAAAATTAAAGCCAGGAATGGAtGGCCCAAAAGTTAaACAATGGCCATtGACAGAAGAAAAAATaAAAGCATTgATAgAAATTTGTACAGATATGGAAAATGAAGGAAAAATTTCAAGAATTGGGCCTGAAAATCCWTACAATACTCCAGTATTTGCCATAAAGAAAAAGGATAGTACTAAATGGAGAAAATTAGTAGATTTCAGAGAACTTAATAAAAGAACTCAAGAATTTTGGGAAATTCAATTAGGAATACCACATCCCGCAGGGTTAAAAAAGAARAAATcAGTAACAGTATTGGACGTGGGTGATGCATATTTTTCAGTTCCCTTAGATAAAGAATTCAGGAAGTACACTGCATTTACYATACCTAGTATAAACAATGAGACACCAGGGGTCAGATATCAGTACAATGTACTtCCACAAGGATGGAAAGGATCACCAGCAATATTCCAAAGTAGCATGACAAAAATCTTAGAACCCTTTAGAAAACAAAATCCAGACATAATTATCTGTCAATATATGGATGATTTGTATGTAGGATCTGATTTGGAAATAGGGGAGCATAGAGCAAAAATAGAGGAATTGAGAGAACATCTGTTAAGGTGGGGATTTACCACACCAGACAAAAAATATCAGAAAGAACCTCCATTTCTTTGGATGGGTTATGAACTCCATCCTGATAAATGGACAGTACAGCCTATAGTGYTACCAGAAAAAGACAGCTGGACTGTCAATGACATACAGAAGTTAGTGGGAAAATTAAATTGGGCAAGTCAGATATATGCAGGAATTAAAGTAAAGGAATTATGTAAACTCATTAGGGGAACCAAAGCACTAACAGAAGTAGTACCACTAACAGAAGCAGCAGAGCTAGAGCTAGCAGAAAACAGGGAGATTCTAAAAGAACCAGTACATGGAGTATATTATGACCCATCAAAAGACTTAATAGCAGAAATACAGAAGCAGGGACAAAGT
>H-0244 NLVO_45_W_Het_USM_dic-10_jul-13_4.8_342_B 
CCTCAGATCACTCTTTGGCAGCGACCCCTCGTCACAATAAAGATAGGGGGGCAAATAAAGGAAGCTTTATTGGATACAGGAGCAGATGATACAGTATTAGAAGAAATGAATTTGCCAGGAAGATGGAAACCAAAAATGATAGGGGGAATTGGAGGTTTTATCAAAGTAAGACAGTATGATCAGATACTCATAGAGATTTGTGGACATAAAGCTATTGGTACAGTATTGGTAGGACCTACACCTGTCAACATAATTGGAAGAAATCtGTTGACTCAGATTGGMTGCACTTTAAATTTTCCCATTAGTCCTATTGAAACTGTACCAGTAAAATTAAAGCCAGGAATGGATGGCCCAAAAGTTAAACAATGGCCATTGACAGAAGAAAAAAtAAAAGCATTAGTAGAAATTTGTACAGAAATGGARAAGGAAGGAAARATTTCAAAAATTGGGCCTGAAAATCCATACAaTACTCCAGTATTTGCCATAAAGAAAAAAGACAGTACTAAATGGAGAAAATTAGTAGATTTYAGAGAACTTAATAAGAGAACTCAAGACTTCTGGGAAGTYcaATTAGGaaTACCaCaTCCCGCAGGACTAAAAAAGAAcaAATCAGTAACWGTACTGGATGTTGGTGATGCATATTTTTCAGTTCCCTTATATGAAGACTTCAGAAAGTATACTGCATTYACCATACCTAGTATAAACAAtGagACACCAGGKAYTAGATaTCAGTACAATGTGCTKCCACAGGGATGgAAaGGATcACCAGCAATATTcCAAAGTAGCATGACAADAATCTTAGAACCTTTTAGAGAGCAAAATCCAGAacTAGTTATCTATCAATACATGGATGATCTGTATGTAGGATCTGACCTAGAAATAGGGCAGCATAGAACAAAAATAGAGGAACTGAGACAACATCTRTTGAGGTGGGGATTCACCACaCCAGACAAGAAACATCAGAAAGAACCTCCATTTCTTTGGATGGGGTATGAACTCCATCCTGATAAATGGACAGTACAGCCTATAATGCTGCCAGARAWAGAYAGCTGGACTGTCAATGACATACAGAAGTTAGTGGGAAAATTAAATTGGGCAAGTCAGATTTATSMAGGMATTAARGTAAAGCAATTATGCAAACTCCTTAGGGGAGCMARRGCATTRACAGAARTAGTACCATTAACAGAAGAAGCAGAGTTAGAACTAGCAGAAAACAGGGAGATTCTAAAGACACCAGTACATGGAGTGTATTATGACCCATCaAAAGACTTRATAGCAGAAATACAGAAACAGGGGcAAGGC
>H-0245 CHUG_28_M_MSM_USM_oct-12_jul-13_4.93_774_B 
CCTCAAATCACTCTTTGGCAACGACCCCTTGTCACAGTAAAGATAGGGGGGCAACTAAAGGAAGCTCTGTTAGATACAGGGGCAGATGATACAGTACTAGAAGAAATGAATTTGCCAGGAAAATGGAAACCAAAAATGATAGGGGGTATTGGAGGTTTTATCAAAGTAAGACAGTATGATCAGATACCTATGGAAATCTGTGGACATAAAGCTATAGGTACAGTatTAGTAGGACCTACACCTgTCAACATAATTGGAAGAAATCTGTTGACTCAGATTGGTTGCACTTTAAATTTTCCCATTAGTCCTATTGAAACTATACCAGTAAAATTAAAGCCAGGAATGGATGGCCCAAAAGTTAAACAATGGCCATTGACAGAAGAAAAAATAAAAGCATTAGTAGAAATTTGTACAGAAATGGAAAAGGAAGGAAAAATTTCAAAAATTGGGCCTGAAAATCCATATAATACTCCAGTATTTGCCATAAGAAAAAAGGACAGTACTAAATGGAGAAAATTAGTAGATTTYAGAGAACTTAAYAAGAGAACTCAGGATTTCTGGGAAGTTCAATTAGGAATACCACATCCCGCAGGGTTAAAAARGAAAAAATCAGYAACAGTACTGGATGTAGGTGATGCATATTTTTCAGTTCCCYTAGATAAAGACTTCAGGAAGTATACTGCATTCACCATACCCAGTATAAACAATGAGACACCAGGGATTAGATATCAATACAATGTACTGCCACAGGGATGGAAAGGATCACCAGCAATATTTCAAAGTAGCATGACAAAAATCTTAGAGCCTTTTAGAAAACAAAATCCASACATAGTTATCTATCAATACaTGGATGATTTGtaTGTAGCATCTGACTTAGAAATAGGACAGCAtAGGAKaAaaaTAGAGGAACTGAGGCAACATCTGTTGAGATGGGGATTGACCACACCAGACAAAAAACATCAGAAGGAACATCCATTCCTTTGGATGGGTTATGAACTCCATCCTGATAAATGGACAGTACAGCCTATAGTGCTGCCAGAAAAAGACAGCTGGACTGTCAATGACATACAGAAGTTAGTGGGAAAACTAAATTGGGCAAGTCAGATTTATSCAGGGATTAAAGTAAGGCAATTATGTAGACTCCTTAAGGGAGCCAAAGCACTAACAGATATAGTACCACTAACAGAAGAAGCAGAGCTAGAACTAGCAGAAAATAGGGAGATTCTAAAAGAACCAGTACATGGAGTGTATTATGATCCATCAAAAGACTTAATAGCAGAGATTCAGAAGCAGGGAcaAGGC
>H-0246 MDHF_56_W_Het_USM_dic-12_jul-13_6.24_341_B
CCTCAAATCACTCTTTGGCAACGACCCCTTGTCACAGTAAAGATAGGGGGGCAGCTAAAGgAAGCTCTATTAGATACAGGAGCAGATGATACAGTATTAGAAGAAATGAATTTGCCAGGAAAATGGAAACCAAAAATGATAGGGGGAATTGGAGGTTTTATCAAAGTAAGACAGTATGATCAGATACTTGTAGAAATCTGTGGACATAAAGCWGTAGGTACAGTATTAATAGGACCCACACCTGTCAACATAATTGGAAGAAATCTGTTGACTCAGATTGGTTGCACTCTAAATTTTCCYATTAGTCCTATTGAAACTGTACCAGTAAAATTAAAGCCAGGAATGGATGGCCCAAAAGTTAAACAATGGCCATTGACAGAAGAAAAAATAAAAGCATTAATAGAAATTTGTACAGAAATGGAAAAGGAAGGAAAAATTTCAAAAATTGGGCCTGAAAATCCATACAATACTCCAGTGTTTGCCATAAAGAAAAAAGACAGTACTAAATGGAGAAAATTAGTAGATTTCAGAGAGCTTAAYAAGAGAACTCAAGACTTCTGGGAAGTTCAATTAGGRATACCACATCCCGCAGGGTTAAAAAAGAAAAAATCAGTAACAGTACTGGATGTGGGTGATGCATACTTCTCAGTTCCCTTAGATAAGGATTTCACGAAGTATACTGCATTTACYATACCTAGTATAAACAATGAGACACCAGGGGTTAGATATCAGTACAATGTGCTTCCACAAGGATGGAAAGGGTCACCAGCAATATTCCAAAGTAGCATGACAAAAATCTTAGAGCCTTTCAGAAAAGAAAATCCAGACATRGTCATCTATCAATACATGGATGATTTGTATGTMGGATCTGACTTAGAAATAGGACAGCATAGAACAAAAATAGAGGAACTGAGACARCATCTGTTGAAGTGGGGATTTACCACTCCAGACAAAAAACATCAGAAAGAACCTCCATTTCTTTGGATGGGTTATGAACTCCATCCCGATAAATGGACAGTACAGCCTATAGTGTTGCCAGAAAAGGACAGCTGGACTGTCAATGACATACAGAAGTTAGTGGGGAAATTGAATTGGGCAAGTCAGATTTATACAGGGATTAAAGTAAAGCAATTATGCAAACTCCTTAGGGGAGCCAAAGCACTAACAGAAGTAGTACCACTAACAGMAGAAGCAGAGTTAGAACTGGCAGAAAACAGGGAGATTCTAARGACACCAGTACATGGGGTGTATTATGACCCATCAAAAGACTTAATAGCAGAAATACAGAAGCAAGGGCAWSGC
>H-0247 RJMA_36_M_MSM_USM_oct-12_jul-13_5.17_302_B
CCTCAGATCACTCTTTGGCAACGACCCCTCGTCACAATAAAGATAGGRGGGCAACTGARGGAAGCTTTATTGGATACAGGAGCAGATGATACAGTATTAGAAGAAATRAATTTRCCAGGAAGGTGGAAACCAAAAATGATAGGGGGAATTGGAGGTTTTATCAAAGTAAAACAGTATGATCAGATACCCATAGAAATCTGTGGACATAAAGCTAtAGGTACAGTATTAATAGGACCTACACCTATCAACATAATTGGAAGAAAYATGTTGACTCAGCTTGGCTGTACTTTAAATTTTCCCATCAGTCCTATTGAAACTGTACCAGTAAAATTAAAACCAGGAATGGATGGCCCAAAAGTTAAACAaTGGCCGTTGACAGAAGAAAAAATAAARGCATTARTAGAAATTTGTACAGAAATGGARAAGGAAGGAAAAATTTCAAAAATTGGGCCTGAAAaTCCATACAATACTCCAGTRTTTGCCATAAAGAAAAARGACAGTACTAAATGGAGAAAATTAGTAGATTTCAGAGAACTTAACAARAGAACTCAAGATTTcTGGGAAGTTCAATTAGGAATACCACATCCTGCAGGGtTAAAAAAGAAAAAATCAGTAACAGTACTGGATGtGGGTGATGCATATTTTTCAGTTCCCTTATGTAAAGACTTCAGGAARTATACTGCATTTACCATACCTAGTATAAACAATGAGACACCAGGAATTAGATATCAGTACAATGtGCTTCCACAGGGATGGAAAGGATCACCaGCAATATTCCAAAGTAGCATGACAAAAATCTTAGAgCCtTTTAGAAAACAAAATCCAGACATGATTATCTATCAATACATGGATGATCTGTATGTAGGATCTGACTTAGAAATAGGGCAGCATAGAACAAAAGTAGAGGAAYTRAGACAACATCTGTTGACRTGGGGGTTTACCACACCAGACAAAAAACATCAGAARGAACCTCCATTCCTTTGGATGGGTTATGAACTCCATCCTGATAAATGGACAGTACAGCCTATAATGCTACCAGAAAAAGACAGCTGGACTGTCAATGACATACAGAAGTTAGTGGGAAAATTRAATTGGGCAAGTCARATTTACCCAGGAATTAAAGTAARGCAATTATGTAAGCTCCTTAGGGGAACCAAAGCACTAACAGAAGTAGTACCACTAACAGAAGAAGCAGAACTAGAACTGGCAGAAAACAGGGAAATTCTAAAAGAACCAGTACATGGGGTGTATTATGACCCATCAAAAGACTTAATAGCAGAAATACAGAAGCAGGGGCAMGGY
>H-0249 MCPM_47_W_Het_USM_sep-06_jul-13_3.8_196_B
CCTCAGATCACTCTTTGGCAACGACCCCTAGTCACAGTAAAGGTAGGGGGGCAACTAAAGGAAGCCCTATTAGATACAGGAGCAGATGATACAGTAYTAGAAGAAATAAATTTGCCAGGAAAATGGAAACCGAAAATGATAGGGGGAATTGGAGGTTTTATCAAAGTAAGACARTATGATCAGATACCCGTAGAMATCTGCGGACATAGAGCTGTGGGTACAGTATTAATAGGACCTACACCTATCAACATAATTGGAAGAAATCTGTTGACTCAAATTGGCTGTACCTTAAATTTTCCTATTAGTCCTATTGAAACTGTACCAGTAAAATTAAAGCCAGGAATGGATGGCCCAAAAGTTAAACAATGGCCATTGACAGAAGAAAAAATAAAAGCATTAGTAGAAATTTGTACAGAAATGGAAAAGGAAGGAAAAATTTCAAGAATTGGGCCTGAAAATCCATACAATACTCCAGTATTTGCCATAAAAAAGAAAGACAGTACTAAATGGAGAAAATTAGTGGACTTCAGAGAACTTAATAAGAGAACTCAgGACTTCTGGGAAGTTCAATTAGGAATACCACATCCCGCAGGGCTAAAAAAGAAAAAATCAGTAACAGTATTGGATGTGGGTGATGCATATTTCTCAGTTCCCTTAGATAAAGACTTCAGGAAGTATACTGCATTCACTATACCTAGTACAAACAATGAGATACCAGGGATTAGGTATCAGTACAATGTGCTTCCACAGGGATGGAaAGGATCACCAGCAATATTCCAAAGTAGCATGACAAAAATCCTAGAGCCTTTTAGAAAGAAAAATCCAGACATGGTCATCTATCAATACATGGATGATTTGTATGTAGGCTCTGACTTAGAAATAGGGCAGCATAGAACAAAAATAGAGGAACTGAGGGAACATCTGTTGAAGTGGGGATTTACCACACCAGACAAAAAGCATCAAAAAGAACCTCCRTTTCTTTGGATGGGGTATGAACTCCATCCTGATAAGTGGACAGTACAGCCTATAATGTTGCCAGAAAAAGACAGCTGGACTGTCAATGACATACAAAAGTTAGTGGGAAAATTGAATTGGGCAAGTCAGATTTACGCAGGRATTAAGATAAAGCAGTTATGTAAACTCCTAAGGGGAACCAAAGCACTAACAGAMATAGTACCACTAACAGAAGAAGCAGARTTAGAAcTGGCAGAAAACAGGGAAATTCTAAAGGCACCAGTACATGGGGTGTATTATGACCCATCAAAAGAGTTAATAGCAGAAATACAGAAGCAGGGGCAAGGC
>H-0250 MEAA_24_W_Het_USM_jul-13_jul-13_4.5_380_A1
CCTCAAATCACTCTTTGGCAACGACCCATGGTCACAGTAAAAATAGGGGGACAACCAATAGAAGCTCTATTAGACACAGGAGCAGATGATACAGTGTTAGAAGACATAAATTTACCAGGAAAATGGAGACCAAAAAtGATAGGGGGAATTGGAGGTTTTATTAAAGTAAGACAATATGATCACATACTTATAGAAATTTGTGGGAAAAAGGCTATAGGTACAGTATTAGTAGGACCAACCCCTGTCAACATAATTGGACGAAATATGTTGACTCAGATTGGTTGTACYTTAAATTTTCCAATTAGTCCTATTGAAACTGTACCAGTAACATTAAAACCAGGAATGGATGGGCCAAGAGTTAAACAATGGCCATTGACAGAAGAAAAAATAAAAGCACTAGTAGAAATTTGTGCAGAGATGGAAAAGGAAGGAAAAATTTCAAAAATAGGGCCCGAAAATCCATACAATACTCCAGTATTTGCTATAAAGAAAAAAGATAGTACTAAATGGAGAAAACTAGTAGATTTCAGAGAGCTCAACAAAAGAACTCAGGACTTCTGGGAAGTTCAATTAGGAATACCACATCCAGCGGGTTTGAAAAAGAAAAAATcRgtAACAGTACTAGATGTGGGGGATGCATAtTTtTCAgttcccttaGaTGAAAGCTTTAGAAAGTATACTGCATTCACCATACCTAGTACAAACAATGAGACACCAGGAGTCAGATATCAATACAATGTGCTACCACAGGGATGGAAAGGATCACCAGCAATATTCCAGTATAGCATGACAAAAATCTTAGAGCCCTTTAGATCACAAAATCCAGAAATAATTATTTATCAATACATGGATGATTTGTATGTAGGATCTGATTTAGAAATAGGACAGCATAGAACAAAAATAGAGGAGCTAAGAGCTCATCTATTGAGATGGGGATTCACCACACCAGACAAAAAACATCAGAAAGAACCTCCATTTCTTTGGATGGGATATGAACTCCATCCTGACAAATGGACAGTCCAGTCTATACAGCTGCCAGAAAAAGACAGCTGGACTGTCAATGATATACAGAAATTAGTGGGAAAGCTAAATTGGGCAAGTCAGATTTATGCAGGAATTAAAGTAAAGCAACTGTGTAGACTCCTGAGGGGAACTAAAGCACTAACAGATATAGTAACACTGACAGAAGAAGCAGAGTTAGAATTGGCAGAGAACAGGGAAATTCTAAAAGAACCTGTACATGGAGTTTATTATGACCCAACAAAAGACTTAATAGCAGACATACAGAAACAGGGGCAAGAC
>H-0251 JALV_32_M_Het_USM_may-13_jul-13_4.97_249_B
CCTCAGATCACTCTTTGGCAACGACCCCTCGTCACAATAAAGATAGGGGGGCAAGTAAAGGAAGCTCTATTAGACACAGGAGCAGATGATACAGTATTAGAAGAAATGAATTTGCCAGGAAGATGGAAACCAAAAATGATAGGAgGAATTGGAGGTTTTATCAAAGTAAGACAGTATGATCAGGTGGCCATAGACATCTGTGGCCATAAAGCTATTGGTACAGTATTAGTAGGACCCACACCTGTCAACATAATTGGAAGAAATCTGTTGACTCAGATTGGTTGCACTTTAAATTTTCCCATTAGTCCTATTGAAACTGTACCAGTAAAACTAAAGCCAGGAATGGATGGCCCAAGAGTTAAACAATGGCCATTGACAGAAGAAAAAATAAAAGCATTGGTAGAAATTTGTACAGAAATGGAAAAGGAAGGAAAAATTTCAAAAATTGGGCCTGAAAATCCATACAATACTCCAGTATTTGCCATAAAGAAAAAGGACAGTACTAAATGGAGAAAATTAGTAGATTTCAGAGAACTTAATAAGAGAACTCAAGACTTCTGGGAAGTTCAATTAGGAATACCACACCCCGCAGGGTTAAAAAAGAAAAAATCAGTAACAGTACTGGATGTGGGTGATGCATATTTTTCAGTTCCCTTAGATMAAGACTTCAGGAAGTATACTGCATTCACCATACCTAGTATAAACAATGAAACACCAGGGATTAGATATCAGTACAATGTGCTGCCACAAGGGTGGAAAGGATCACCRGCAATATTCCAAGCTAGCATGACAAAAATCTTAGAGCCTTTCAGAAAAGAAAATCCAGAAATAGTCATCTATCAATACATGGATGATTTGTATGTAGGRTCTGACTTAGAAATAGGGCAGCATAGAACAAAGATAGAGGAACTGAGAGAACATTTGTTGAGGTGGGGATTTACCACACCAGACAAAAAACATCAGAAAGAACCTCCATTTCTTTGGATGGGTTATGAACTCCATCCCGATAAATGGACAGTACAACCTATAATGCTGCCGGAAAAGGACAGCTGGACTGTCAATGACATACAGAARTTAGTGGGAAAATTGAAYTGGGCAAGTCAGATTTATSCAGGGATTAAAGTRAAGCAATTATGTARACTTCTTAGGGGAACCAAAGCACTAACAGAAGTAGTACCACTAACAGAAGAAGCAGAGCTAGAACTGGCAGAAAACAGGGAGATCCTAARGACACCAGTACATGGAGTGTACTATGACCCATCAAAAGACTTAATAGCAGAGATACAGAAGCAGGGGCACGAC
>H-0252 SVZH_45_W_Het_USM_mar-03_jul-13_6.12_39_B_+48M_TX
CCTCAGATCACTCTTTGGCAACGACCCCTTGTCAGAATAAAGATMGGGGGGCAACTAAAGGAGGCTCTATTAGACACAGGAGCAGATGATACAGTATTAGAAGAAATGAATTTACCAGGAAAATGGAAACCAAAAATGATAGGGGGAATTGGAGGTTTTATCAAAGTAAGACAGTATGATCATATACTTGTAGAAATCTGCGGACATAAAGCTATAGGTACAGTATTAATAGGACCCACACCTGTCAACATAATTGGAAGAAATCTGTTGACTCAGATTGGTTGCACTTTAAATTTTCCCATTAGTCCTATTGAAACTGTACCAGTAARACTAAAGCCAGGAATGGATGGCCCAAAAGTTAAACAATGGCCATTGACAGAAGAGAAAATAAAGGCATTAGTAGAAATTTGTACAGAAATGGAAAAGGAAGGAAAAATTTCAAAAATTGGGCCTGAAAATCCATACAATACTCCAGTATTTGCCATAAAGAAAAAAGACAGTACWAAATGGAGAAAATTAGTAGATTTCAGAGAACTTAATAAGAGRACTCAAGACTTCTGGGAAGTTCAATTAGGAATACCACATCCCGCAGGGTTACCAAAGAACAAATCAGTAACAGTACTGGATGTGGGTGATGCATATTTTTCAGTTCCCTTAGATAAAGACTTCAGGAAGTATACTGCATTCACCATACCTAGTATAAACAATGAGACACCAGGAATTAGATATCAGTACAATGTGCTTCCACAAGGATGGAAAGGATCACCAGCAATATTCCAAAGTAGCATGACAAAAATCTTAGAGCCATTTAGAAAAGAAAATCCAGACATAGTTATCTATCAATACRTGGATGATTTGTATGTAGGATCTGATTTAGAAATAGGGCAGCACAGAACAAAAATAGAGGAACTGAGACAACATCTGTTGACGTGGGGATTTTMCACACCAGACAAAAAACATCAAAARGAACCYCCATTTCTTTGGATGGGTTATGAACTCCATCCCGATAAATGGACAGTACAGCCTATAATGCTGCCAGAAAAAGACAGCTGGACTGTCAATGATATACAGAAGTTAGTGGGAAAATTGAATTGGGCAAGCCAGATTTATWCAGGRATTAAAGTAAGGCAGTTATGTAAACTCCTTAGGGGAACTAAAGCACTAACAGAAGTAGTAGCACTAACAGCAGAAGCAGAGYTAGAACTGGCAGAAAACAGAGAAATTTTAAAGAAACCAGTACATGGGGTGTACTATGACCCAGCAAAAGACTTAATAGCAGAAGTACAGAAACAGGGGCAAGGC
>H-0253 OOD_51_M_Het_INCP_may-03_jul-13_2.92_562_B_+48M_TX
CCTCAGATCACTCTTTGGCAACGACCCCTCGTCACAGTAAAGATAGGGGGGCAATTAAAGGAAGCTCTATTAGACACAGGAGCAGATGATACAGTATTAGAAGAAATGTGTTTGCCAGGAAGATGGAAACCAAAAATGATAGGGGGAATTGGAGGTTTTATCAAAGTAAGACAGTATGATCAGGTATCTGTGGAAATCTGTGGACATAAAGCTATAGGTACAGTATTAGTAGGACCCACACCTGTCAACATAATTGGAAGAAATCTGTTGACTCAGATTGGTTGCACTTTAAATTTTCCCATTAGTCCTATTGAAACTGTACCAGTAAAACTAAAGCCAGGAATGGATGGCCCAAAAGTTAAACAATGGCCATTGACAGAAGAAAAAATAAAAGCATTAGTAGAAATTTGTACAGAAATGGAAAAGGAAGGAAAAATTTCAAAAATTGGGCCTGAGAATCCATACAATACTCCAGTATTTGCCATAAAGAAAAAAGACAGTACTAAATGGAGAAAATTAGTAGATTTCAGAGAACTTAATAAAAGAACTCAAGACTTCTGGGAAGTTCAATTAGGAATACCACATCCTGCAGGGTTAAAAAAGAAAAAATCAGTAACAGTACTGGATGTGGGTGATGCATATTTTTCAGTTCCCCTAGATAAGGAATTCAGGAAGTATACTGCATTCACCATACCTAGTAGAAACAATGAGACACCAGGGATTAGGTATCAATATAATGTGCTCCCACAAGGATGGAAAGGATCACCAGCAATATTCCAATGTAGCATGACAAAAATCTTAGAGCCTTTTAGAAAACAAAATCCAGAAATAGTTATCTATCAATACATGGATGATTTGTATGTAGGATCTGACTTAGAAATAGGACAGCATAGAATAAAAATAGAGGAACTAAGACAACATCTGTTGAGGTGGGGGTTTACTACACCAGACAAAAAGCATCAAAAAGAACCTCCATTTCTTTGGATGGGTTAYGAACTCCATCCCGATAAATGGACAGTACAGCCTATAGTGCTGCCAGAAAAGGACAGCTGGACTGTCAATGACATACAGAAATTAGTGGGAAAATTGAATTGGGCAAGTCAGATTTATTCAGGGATTAAAGTAAAGCAATTATGTAAACTCCTTAGGGGAACCAAAGCACTAACAGAAGTAGTACCACTAACAGAAGAAGCAGAGTTAGAACTGGCAGAAAACAGGGAGATTCTAAAGAATCCAGTACATGGGGTGTATTATGACCCATCAAAAGACTTAATAGCAGAAATACAGAAGCAGGGGCAGGGC
>H-0255 AG_42_M_Het_INCP_sep-03_jul-13_3.18_288_B_+48M_TX
CCTCAAATCACTCTTTGGCAACGACCCCTCGTCACAGTAAAGATAGGGGGGCAACTAAAGGAAGCTcTATTAGACACAGGAGCAGATGATACAGTATTAgAAgAAATGAGTCTGCCAGGAAAATGGAAACCAAAAATGATAGGGGGAATTGGAGGTTTTATCAAAGTAAGGCAGTATGATCAGATACAAGTAGAAATCTGTGGACATAAAGCTATAGGTACAGTATTAATAGGACCCACACCTGTCAACATAATTGGAAGAAATCTGTTGACTCAGATTGGTTGCACTTTAAATTTTCCCATTAGTCCTATTGAAACTGTaCCAGTAAAATTAAAGCCAGGAATGGATGGGCCAAAGGTTAAACAATGGCCATTGACAGAAGAAAAAATAAAAGCATTAGTAGAAATTTGTACASAAATGGAAAAGGAAGGAAAAATTTCAAAAATTGGGCCTGAAAATCCATACAATACTCCAGTATTTGCCATAARGAAAAAAGACAGTACTAAATGGAGAAAATTAGTAGATTTCAGAGAACTTAATAAGAGAACTCAAGACTTCTGGGAAGTTCAATTAGGAATACCACACCCTGCAGGGTTAAAAAAGAAAAAATCAGTAACAGTACTAGATGTGGGTGATGCATACTTCTCAGTTCCCTTACATGAAGACTTCAGGAAGTATACTGCATTCACCATACCTAGTACAAACAATGAGACACCAgGGATTAGATATCAGTACAATGTACTTCCACAAGGATGGAAAGGATCACCAGCAATTTTCCAATGTAGCATGACAAAAATCTTAGAGCCTTTTAGAAAAgcAAatCcAAacTtagTtatctatcAaTACATGGATGATtTGTATGTAGGATCTGACTTAGAAATAGGGCAGCATAgAGCAAAAATAGAGGAACTAAGACAACATCTGtTGAGGtGGGGGTTTACCACACCAGACAAAAAACATCAGAAAGAACCTCCATTTCTTTGGATGGGTTATGAGCTCCATCCCGATAAATGGACAGTACAGCCTATAGTGCTGCCAGAAAAAGACAGCTGGACTGKCAATGACATACAGAAGTTAGTGGGGAAATTGAATTGGGCAAGTCAGATTTATACAGGGATTAaAGTAAGGCAATTATGTAAACTTCTTAGGGGAGCCAAAGCATTAACAGAAGTAGTAACATTAACAGAAGAAGCaGAgTtaGAACTGGCAGAAAACAGGGAAATTcTAAAGAACCcGgtacatGGGgtgtactatgaCCCatCaAAAGATTTAATAGCAGAAATACaGAAGCAGGGGCAAGGC
>H-0257 RHM_38_M_Het_INCP_nov-07_jul-13_5.02_59_B_+48M_TX
CCTCAAATCACTCTTTGGCAGCGACCCCTCGTCACAGTAAAGGTAGAGGGGCAACTAAAGGAAGCCCTGTTAGATACAGGAGCAGATGATACAGTATTAGAAGAAATGAATTTACAAGGAAGATGGAAACCAAAAATGATAGGGGGAATTGGAGGTTTTATCAAAGTAAGACAGTATGATCAAATATGCATAGAAATCTGTGGACATAAGGTTACGGGTACAGTATTGATAGGACCTACACCTGTCAACATAATTGGAAGAAATCTGTTGACTCAGCTTGGCTGCACTTTAAATTTTCCCATCAGTCCTATTGAAACTGTACCAGTAAAAYTAAAACCAGGAATGGATGGCCCAAAAGTTAAACAATGGCCATTRACAGAAGAAAAAATAAAAGCATTAGTAGAAATTTGTACAGAAATGGAAAAGGAAGGAAAAATTTCAAAAATTGGGCCTGAAAATCCATACAATACTCCAATATTTGCCATAAAGAAAAAAGATGGAACYAAATGGAGAAAATTAGTAGACTTCAGAGAACTTAATAAGAGAACTCAAGARTTCTGGGAAATTCAATTAGGAATACCACATCCCGCAGGGTTGAAAAAGAACAAAtCAGTAACAGTACTGGATGTGGGTGATGCATATTTTTCCGTTCCCTTAGATGAGGACTTCAGGAAGTATACTGCATTCACCATACCTAGtACAAACAATGAGACACCAGGGATTAGATACCAGTACAATGTACTGCCACAGGGATGGAARGGATCACCAGCAATTTTCCAGGCTAGCATGACAAGAATCTTAGAGCCTTTTAGAAAACAAAATCCAGACATAATTATTTATCAATACATGGAYGATTTGTATGTAGGATCTGACTTAGAAATAGAGCAGCATAGAACAAAAATAGAGGAGCTGAGACAACATTTGTTGAGGTGGGGATTTACCACMCCAGACAAAAAACATCAGAAAGAACCTCCCTTCCTTTGGATGGGCTATGAACTCCATCCTGATAAATGGACAGTGCAGCCTATAATACTGCCAGAAAARGACAGCTGGACTGTCAATGACTTACAGAAATTAGTGGGAAAATTGAATTGGGCAAGTCAGATTTATCCAGGGATCAAAGTAAAGCAATTATGTAAACTCCTTAGGGGAACCAAAGCACTAACAGAAGTGATACCCTTAACAGAAGAAGCAGAGCTAGAGCTGGCAGAAAACAGGGAGATTCTMAAAGAACCAGTACATGGAGTGTATTATGACCCATCAAAAGATTTGGTAGCAGAAATACAGAAGCAGGGGCAGGGC
>H-0258 MSC_40_W_Het_INCP_nov-07_jul-13_4.61_98_B_+48M_TX
CCTCAAATCACTCTTTGGCARCGACCCCTCGTCACAATAAAGATAGGGGGGCAACTAAARGAAGCTCTATTAGACACAGGAGCAGATGATACAGTATTAGAAGACATGAGTTTGCCAGGAARATGGAARCcAAAAATGATAGGGGGAATTGGAGGTTTTATCAAAGTAAGACAGTATGATCAGGTACCTGTAGAAATTTGTGGACATAAAGCTRTgGGTACAGTATTAGTAGGACCCACACCTGTCAACATAATTGGAAGAAATCTGTTGAcTCAGVTTGGcTGCACTTTAAATTTTCCCATTAGTCCTATTGAAACTGTACCAGTAAAATTAAAGCCAGGRATGGATGGCCCAAAAGTTAAGCAGTGGCCATTGACAGAAGAAAAAATaaAAGCATTAGTAGAAATTTGTACAGAAaTGGAAAAGGAAGGAAAAATTTCAAAAATTGGGCCTGAAAATCCATACAATACTCCAgTATTTGCCAtaAAGAAAAAAGAYAGTACTAAATGGAGAAAATTAGTAGATTTCAgAGAACTTAATAAGAGRACTCAaGACTTCTGGGAAGTTCAATTAGGAATACCaCATCCCtCAgGGTTAAAAMARAGAAARTCAgTAACAGTACTGGATGTGGGTGATGCATATTTTTCAgTTCCCtTAGAYAAAGACTTCAgAAAGTATACTGCATTCACCATACCTAGTATAAACAATGVGACACCAgGGAYKAGATAtCAgTACAATGTGCTTCCACaGGGATGGAAAGGATCACCaGCAATATTCCAAAGTAGCATGACAAAAATCTTAGAGCCTTTTAGAAAAGAAAATCCAGACATAGTTATCTATCAATATATGGATGATTTGTATGTAGGCTCTGACTTaGAAATAGGgCAGCATAGAGcAAAAATAGAGGAACtGAGrCAACATCTGTTGAAGTGGGGATTTACCaCaCCaGACAAAAAACATCAAAAGGAACCtCCaTTTCtTTGGATGGGTTATGAACTCCATCCCGATAAATGGACAGTACAGCCTATAAAGCTGCCAGAAAARGACAGCTGGACTGTCAATGACATACAGAAGTTAGTGGGAAAATTAAATTGGGCAAGTCAGATTTATACAGGGATTAAAGTAAAGCARTTATGTAAACTCCTTAGAGGAACCAAAGCACTAACAgAAGTARTACCACTMACAGMAGAAGCAGAGTTAGAACTGGCAGAAAATAGGGAAATTCTAAAGAAACCAGTACATGGGGTGTACTATGAYCCATCAAAAGACTTAATAGCAGAARTACAGAAGCAGGGGGAAGGC
>H-0260 MSF_44_W_Other_HEU_jun-07_jul-13_5.68_211_B_+48M_TX
CCTCAGATCACTCTTTGGCAACGACCCGTCGTCACAGTAAGGATAGGGGGGCAGTTAAAGGAAGCTCTATTAGACACAGGAGCAGATGATACAGTATTAGAAGAAATGAATTTGCCAGGAAGATGGAAACCAAAAATGATAGGGGGAATTGGAGGTTTTATCAAAGTAAGACAGTATGATCAGATACCMGTCGAAATTTGTGGACATAAAGCTATAGGTACAGTATTARTAGGACCCACACCTGTCAACATAATTGGAAGAAATCTGTTGACTCARATTGGTTGCACTTTAAATTTTCCCATTAGTCCTATTGAAACTGTACCAGTAAAAYTAAAGCCAGGRATGGATGGCCCAAGAGTTAAACAATGGCCAYTGACAGAAGAAAAAATAAAAGCATTARTAAAAATTTGTACAGAAATGGAAAAGGAAGGAAAAATTTCAAAAATTGGGCCTGAAAATCCATACAATACTCCAGTATTTGCCATAAAGAAAAARGACAGTACTGAATGGAGAAAACTAGTRGATTTCAGAGARCTTAATAAGAGAACTCAAGATTTCTGGGAAATTCAATTAGGAATACCACATCCCTCAGGGTTAAAAAAGAAYAARTCAGTAACARTACTGGATGTGGGTGATGCATATTTYTCAGTTCCCTTAGATAAAGACTTCAGGAAGTATACTGCATTCACCATACCTAGTATAAACAATGAGACACCAGGAATTAGATATCAGTACAATGTGCTGCCACAAGGGTGGAAAGGATCACCAGCAATATTTCAGGCTAGCATGACAAAAATCTTAGAACCTTTTAGAAAASAAAATCCAGACATAGTAATCTACCAATACGTGGATGATTTGTATGTAGGATCTGATTTAGAAATAGGGCAGCATAGGACAAAAATAGAGGAACTGAGACAGCATTTGTTGaGgtGGGgaTTtaCcACACCAGACAAAAAACATCAAAAGGAACCCCCATTTCATTGGATGGGTTATGAACTCCATCCAGATAAATGGACAGTGcagCctatagtgctgCcagAAAaAGACAGCTGGACTGTCAATGACATACAGAAGTTAGTGGGAAAATTAAATTGGGCAAGTCAGATTTATACAGGAATCAAAGTGAAGCAATTATGTAAACTCATTAGGGGAACCAAAGCACTGACAGAGGtagtaCcactAacagAagAagcagAaTtAGAATTAGCAGAAAACAGGGagaTTTtAaGgAagCcagtAcatGGgGTgtaTgatgaCCcatcAAAAGAATTAATAGCAGAAATACAGAAAGGGGCAAGACCA
>H-0263 NEZ_32_M_Het_HEU_abr-10_jul-13_3.88_278_B_17-47M_TX
CCTCAAATCACTCTTTGGCAACGACCCCTCGTCACAATAAAGATAGGGGGGCAACTAAAGGAaGCTYTATTAGATACAGGAGCAGATGATACAGTATTAGAAGAAATGACTTTGCCAGGAAAATGGAAACCAAAAATGATAGGGGGAATTGGAGGTTTTATCAARGTAAGACAGTATGATCAGATACAAGTAGAAATYTGTGGACATAAAGCTGTTGGYACAGTGTTAGTAGGACCCACACCTGTCAACATAATTGGAAGRAATCTGTTGACTCAGATTGGTTGCACTTTRAATTTTCCCATTAGTCCTATTGAAACTGTACCAGTAAAAYTAAAGCCAGGAATGGATGGCCCAAGAGTCAAACAATGGCCATTGACAGAAGAAAAAATAAAAGCATTAGTAGAAATTTGTACAGAAYTGGAAAAGGAAGGAAAAATTTCAAAAATTGGGCCTGAAAATCCATACAAYACTCCARTATTTGCCATAAAGAAAAARRAYAGTACKAAATGGAGAAAATTAGTAGATTTCAGAGAACTTAATAARAGAACTCAAGAATTCWGTGAAATTCAATTAGGGATACCGCATCCCKCAGGGTTAAAAAAGAAAAARTCAGTAACAGTACTGGATGTGGGTGATGCATATTTTTCYGTTCCCTTAGATAAGGACTTCAGGAAGTATACTGCATTCACCATACCTAGTATAAACAATGAGAAACCAGGGATTAGATATCAGTACAATGTGCTTCCACAAGGATGGAAAGGATCACCAGCAATATTTCAGARCAGCATGACAAAAATCTTAGaGCCTTTTAGAGCAAAAAATCCAGACATAGTTATCTATCAGTACGTGGATGATTTGTATGTAGGATCTGATTTAGAAATAGGGCAGCATAGAACAAAAGTAGAGGAACTAAGACAACATCTGCTCAAGTGGGGATTTTACACACCAGACAAAAAGCATCAGAAAGAACCCCCATTTYTTTGGATGGGTTATGAACTCCATCCYGATAAATGGACAGTACAGCCTATAGTGCTGCCAGAAAARGACAGCTGGACTGTCAATGATATACARAAGTTAGTGGGAAAATTAAATTGGGCAAGYCAGATTTAYACAGGAATTAGAGTAAAGCAATTATGCAAACTCCTTAGGGGAGCCAAAGCRCTAACAGAAGTAGTACCACTAACAGAAGAAGCACAGTTAGAGCTGGCGGAAAACAGGGAGATTCTGAAGAAACCAGTACATGGGGTATACTATGACCCATCAAAAGAATTAATAGCAGaaatacagaagcaggggcAaggc
>H-0265 CEB_36_W_Het_HEU_jul-13_jul-13_4.59_323_B
CCTCAGATCACTCTTTGGCAACGACCCCTCGTCACAATAAAGRTAGGGGGGCAGCTAAAGGAAGCTCTATTAGACACAGGAGCAGATGATACAGTAYTAGAAGAAATGACTTTGCCAGGAAAATGGAAACCAAAAATGATAGGGGGAATTGGAGGTTTTATCAAAGTAAGACAGTATGATCAGGTACATGTAGAAATYTGTGGACATAAAGCTATTGGTACAGTATTARTAGGACCCACACCTGTYAACATAATTGGAAGAAATCTGTTGACCCAGATTGGTTGCACTTTAAATTTTCCCATTAGTCCTATTGAAACTGTACCAGTAAAACTAAAGCCAGGAATGGATGGSCCAAGAGTMAAACAATGGCCATTGACAGAAGAAAAAATAAAAGCATTAGTAGAAATTTGTACAGAAATGGAAAAGGAAGGAAAAATTTCAAAAATTGGGCCTGAAAATCCATACAATACWCCAGTATTTGCTATAAAGAAAAARGACAGTACTAAATGGAGAAAATTAGTAGATTTCAGAGAACTTAATAARAGAACTCAAGATTTCTGGGARGTTCAATTAGGAATACCACATCCCGCAGGGTTAAAAAAGAAAAAATCAGTAACAGTACTGGATGTGGGTGATGCATATTTTTCCGTTCCCTTAGATCCGGAATTCAGRAAGTATACTGCATTCACCATACCTAGTATAAACAATGAGACACCAGGGATTAGATATCAGTACAATGTGCTYCCACAGGGATGGAAAGGATCACCAGCAATATTYCAAAGTAGCATGACAAAAATCTTAGAGCCTTTTAGAACAAAAAATCCAGAAYTAGTTATCTATCAATACATGGATGATTTGTATGTAGGRTCTGATTTGGAAATAGGGCAGCATAGAGMAAAAATAGAGGAACTGAGACAGCATYTGTTAAAGTGGGGRTTTACCACACCAGACAAAAAACATCAGAAAGAACCTCCATTTCTTTGGATGGGTTATGAACTCCATCCTGAYAAATGGACAGTACARCCYATAAAGCTGCCAGAAAAGGACAGCTGGACTGTCAATGACATACAGAAGTTAGTGGGAAAATTGAATTGGGCAAGTCAGATTTATACAGGGATTAAAGTAAAGCAATTATGTAAACTCATTAGGGGAACCAAAGCACTAACAGAAGTAGTACCACTAACAGAAGAAGCAGAAYTAGAGCTGGCAGAAAACAGGGARATTCTAAAGAAACCAGTACATGGGgtrtACTATGACCCATCAAAAGATTTAATAGCAGAAATACAGAAGCAGGGRCAGGGC
>H-0267 JVMR_36_M_Het_HEU_nov-09_jul-13_4.79_34_B_17-47M_TX
CCTCARATCACTCTTTGGCAACGACCCCTAGTCACAATAAAGATAGGGGGGCAACTAAAGGAAGCCCTATTGGATACAGGAGCAGATGATACAGTATTAGAAGAAATRAATTTGCCAGGAAGATGGAAACCAAAAATGATAGGGGGAATTGGAGGTTTTATCAAAGTAAGACAGTATGATCAGGTATCCYTAGAAATCTGTGGGCATAAAGCCATAGGTACAGTATTAGTAGGACCTACACCTGTCAACATAATTGGAAGAAATCTGTTGACTCAAATTGGTTGCACTTTAAATTTTCCCATTAGTCCTATTGAAACTGTACCAGTAAAATTAAAGCCAGGAATGGATGGCCCAAGAGTTAAACAATGGCCATTGACAGAAGAAAAAATAAAAGCATTAATAGAAATTTGTACAGAATTGGAAGAGGATGGAAAAATTTCAAAAATTGGGCCTGAAAAYCCATACAATACTCCAGTATTTGCCATAAAGAAAAAGAACAGTGATAAATGGAGAAAATTAGTAGATTTCAGAGAACTTAATAAAAGAACTCAAGACTTCTGGGAAGTTCAATTAGGAATACCGCATCCCKCAGGGCTAAAAAAGAACAAGTCAGTAACAATATTAGATATAGGTGATGCATATTTCTCAATTCCCTTACATGAAGACTTCAGGAAGTATACTGCATTCACCATACCTAGTATGAACAATGAGACACCAGGGATTAGGTATCAGTACAATGTGCTTCCGCAGGGATGGAAAGGATCACCAGCAATATTCCAAAGTAGCATGACAAAAATCTTAGAGCCTTTTAGAAAACAAAATCCAGAAATGGTTATCTATCAATACGTGGATGATTTGTATATAGGCTCTGACTTAGAAATAGGGCAGCATAGAGAAAAAATAAAAGAACTGAGACAATATCTGTCAAAGTGGGGATTTTACACACCAGATAGAAAACATCAGGAAGAACCTCCATTTCATTGGATGGGGTATGAACTCCATCCYGACAAATGGACAGTRCAGCCTATAATACTGCCAGAAAAAGATAGCTGGACTGTCAATGACATACAGAAGTTAGTGGGAAAATTAAATTGGGCAAGTCAGATYTATCCAGGGATCCAAATAAAGCAACTATGYAAACTTATTAGGGGAACCAAGGCACTAACAGAAGTAGTACCACTAACAGCAGAAGCAGAGCTAGAATTGGCAGAGAACAGGGAAATTCTAAAAAGACCAGTACATGGGGTGTATTATGACCCATCAAAAGACTTAGTAGCAGAAATACAGAAGCAGGGGCAAGGC
>H-0268 MH_36_W_Het_HEU_jun-96_jul-13_4.85_209_B_+48M_TX
CCTCAGATCACTCTTTGGCAACGACCCCTCGTCACAATAAAGATAGGGGGGCAACTAAAGGAAGCTCTATTAGACACAGGAGCAGATGATACAGTATTAGAAGAAATGAGTTTGCCAGGAAAATGGAAACCAAAAATGATAGGGGGAATTGGAGGTTTTATCAAAGTAAAACAGTATGAGCAGATACTTGTAGAAATCTGTGGACATAAAGCTATAGGTACAGTATTAGTAGGACCCACACCTGTCAACATAATTGGAAGAAAYYTGTTGACTCAGATTGGTTGYACTTTAAATTTTCCCATTAGTCCTATTGARACTGTACCAGTAAAACTAAAGCCAGGAATGGATGGCCCAAGAGTTAAACAATGGCCATTGACAGAAGAAAAAATAAAAGCAYTAATAGAAATTTGTACAGAAATGGAAAAGGAAGGAAAAATTTCAAAAATTGGGCCTGAAAATCCATACAATACTCCAGTRTTTGCcATAAAGAAAAAGGACAGTACTAAATGGAGAAAATTAGTAGATTTCAGAGAAcTTAATAAGAGAACTCAAGCATTcTGGGAAGTTCAAtTAGGAATACCACATCCCGCAGGGTTAAAAAaGAGGAAATCAGTAACAGTACTGGATGTGGGTGATGCATATTTtTCAATTCCCTTAGATAAaGACTTCAGRAAGTACACTGCATTTACCATACCTAGTATAAACAATGAGACACCAGGGATTAGATATCAGTATAATGTGCTTCCACAAGGATGGAAAGGATCACCAGCAATATTCCAAAGTAGCATGACAAAAATCTTAGAGCCTTTTAGAAAAGAAAATCCAGACYTAGATATYTATCAATAYATGGATGATCTGTATGTAGGATCTGACTTAGAAATAGGGCaACATAGARCAAAAATAGAGGAACTGAGACAACATcTGTTGAGGtGGGGACTTACCACACCAGACAAAAAACATCAGAAAGAACCTCCATTTCTTTGGATGGGTTATGAACTCCATCCYGATAAATGGACAGTGCAGCCTATAAAGTTGCCAGAAAAAGACAGCTGGACTGTTAATGACATACAGAAGTTAGTGGGAAAATTGAATTGGGCAAGTCARATTTATGCAGGGATAAAAGTAAAGCAATTATGTAAACTCCTTAGGGGAGCCAAAGCACTAACAGARRTAGTAycactAacaCcagaGgcagagtTAGAACTGGCAGAAAACAGGGagaTtctAAagAAaCcagTACATGGGGTRTaytatgacCCATCRAAAGACTTAATAGCAGAAATACARAAGCAGGAGCAAGGY
>H-0269 LSE_29_M_Het_HEU_jul-13_jul-13_3.16_18_BD
CCTCAAATCACTCTTTGGCAACGACCCCTCGTCACAATAAAGGTAGAGGGGCAAATAAAGGAAGCCTTATTAGATACAGGAGCAGATGATACAGTATTAGAaGAAATAGATTTGCCAGGAAAATGGAAACCAAAAATGATAGGGGGAATTGGAGGCTTCATCAAAGTAAGACAATATGAGCAAATACAGGTAGACATTTGCGGACATAAAGCTGTGGGTACAGTATTAGTAGGACCTACACCTGTCAACATAATTGGAAGAAATTTGTTGACTCAGATTGGTTGCACTTTAAATTTTCCCATTAGTCCTATTGAAACTGTACCAGTAAAATTAAAGCCAGGAATGGATGGCCCAAAAGTTAAACAATGGCCATTGACAGAAGAAAAAATAAAAGCATTAGTAGAAATTTGTACAGAAATGGAAAAGGAAGAAAAAATTTCAAGAATTGGGCCTGAAAATCCATACAATACTCCAGTATTTGCCATAAGGAAAAAAGACAGTACTAAATGGAGGAAATTAGTAGATTTCAGAGAGCTTAATAAGAGAACTCAAGAATTCTGGGAAGTTCAATTAGGAATACCACATCCTGCAGGGTTAAAAAAGAAAAAATCAGTAACAGTACTGGATGTGGGTGATGCATATTTTTCAGTTCCCTTAGATGAAGAATTTAGGAAGTATACTGCATTCACCATACCTAGTATAAACAATGAGACACCAGGAATTAGATATCAGTACAATGTGCTTCCACAAGGATGGAAAGGATCACCAGCAATATTCCAAGCTAGCATGACAAAAATCTTAGATCCTTTCAGAAAGCAAAATCCAGACATAGTTATCTATCAATACATGGATGATTTGTATGTAGGATCTGACTTAGAAATAGGGCAGCATAGAGCAAAAATAGAGGAACTGAGAGaGCATCTATTGAGGTGGGGATTTACCACACCAGACAAAAAACATCAGAAAGAACCCCCATTTCTTTGGATGGGTTATGAACTCCATCCTGACAAATGAACAGTACAGCCTATAGTGCTGCCAGAAAAGGACAGCTGGACTGTCAATGACATACAGAAGTTAGTGGGAAAATTGAATTGGGCAAGTCAGATTTATTCAGGAATTAAAGTAAAACAATTATGTAAACTCCTTAGGGGAGCCAAAGCATTAACAGAAGTAGTACCACTAACAGAAGAAGCAGAATTAGAACTGGCAGAAAACAGGGAGATTTTAAAAACACCAGTACATGGGGTATACTATGACCCATCAGAAGACTTAGTAGCTGAAATACAGAAGCAGGGGCAAGAC
>H-0270 ECSO_39_W_Het_HEU_may-13_jul-13_4.55_60_B
CCTCAAATCACTCTTTGGCAACGACCCCTCGTCACAATAAAGATAGGGGGACAAACAAGGGAAGCTCTGTTAGACACAGGAGCAGATGATACAGTTTTAGAAGACATGAATTTGCCAGGAAGRTGGAARCCAAAAATGATAGGGGGAATTGGAGGTTTTATCAAAGTRAGACAGTATGATCAGRTACCTGTAGAAATCTGTGGGTACAAAGCTATAGGTACAGTATTAGTAGGACCTACACCTGTCAACATAATTGGAAGAAAYCTGTTGACTCAGATTGGTTGCACTYTAAATTTTCCCATTAGTCCTATTGAAACTGTACCAGTAAAACTAAAGCCAGGAATGGATGGCCCRAAAGTTAAACAATGGCCATTGACAGAAGAAAAAATAAAAGCATTAGTAGAAATTTGTACAGAAATGGAAAAGGAAGGAAAAATTACAAAAATTGGGCCTGAAAATCCATACAATACTCCAATATTTGCCATAAAGAAAAAAGATGGTACTAAATGGAGAAAATTAGTAGATTTCAGAGAACTKAATAAAAGRACTCAAGACTTcTGGGAAGTCCAATTAGGAATACCACATCCBGCAGGGTTAAAAAAGAGAAAATCAGTAACAGTACTGGATGTGGGTGATGCATATTTTTCAGTTCCCTTAGATGAAGAATTCAGGAAGTATACTGCATTTACCATACCTAGTATAAACAATGAGACACCAGGGATTAGATATCAGTACAATGTGCTTCCTCAGGGATGGAAAGGATCACCAgCAATATTYCAAAGTAGCATGACAAAAATCTTAGATCCTTTTAGAAAACAAAATCCaGACATAGTTATCTATCAAtaCATGGATGATTtGTATGTGGGATCTGABTTAgAAATAgGGCAGCATAGAGcAAAAATAGAgGAACTGAGAGCACaTcTGTTGAGGTGGGGATTTACCACACCAGACAAAAAGCATCAGAAAGAACCCCCATTTCTTTGGATGGGTTATGAACTCCATCCYGATAAATGGACAGTACAGCCTATAGTGCTGCCAGAAAAAGATAGCTGGACTGTCAATGACATACAGAAATTAGTGGGAAAATTGAACTGGGCAAGTCAGATTTATCCAGGGATTAAAGTAAAGCAATTGTGTAAACTCCTTAGGGGAGCCAAAGCACTAACAGAAGTAGTACCACTAACAGCAGAAGCAGAGTTAGAATTGGCAGAAAACAGGGAAATTCTAAAGAACCCAGTACATGGAGTGTACTATGACCCATCAAAAGACTTARTAGCAGAAATACAGAAGCAGGGGCAAGAC
>H-0272 RSES_40_W_Het_HEU_may-10_sep-13_4.45_218_B_17-47M_TX
CCTCAAATCACTCTTTGGCAACGACCCCTCGTCTCAATAAAGATAGGGGGGCAGATAAAGGAAGCTCTATTGGATACTGGAGCAGATGATACAGTATTAGAAGAAATGAGTTTGCCAGGAAGATGGAAACCAAAAATGATAGGGGGAATTGGAGGTTTTATCAAAGTAAGACAGTATGATCAGATACTCATAGAAATTTGTGGACATAAAGCTATAGGTACAGTATTAGTAGGACCTACACCTGTCAACATAATTGGAAGAAATCTGTTGACTCAGATTGGYTGTACTTTAAATTTTCCCATTAGTCCTATTGAAACTRTACCAGTAAAATTGAAGCCAGGAATGGATGGCCCAAAAGTTAAACAATGGCCATTGACAGAAGAAAAAATAAAAGCATTAGTAGAAATTTGTACAGAAATGGAAAAGGAAGGAAAAATTTCAAAAATTGGGCCTGAGAATCCATACAATACTCCAGTATTTGCCATAAAGAAAAAGGACAGTACTAAATGGAGAAAATTAGTAGATTTCAGAGAACTTAATAAGAGAACTCAAGATTTTTGGGAAGTTCAATTAGGAATACCACATCCCGCAGGGATAAAAAAGAACAAATCAGTAACAGTATTGGATGTGGGTGATGCATATTTTTCAGTTCCCTTAGATAAAGACTTCAGGAAGTATACTGCATTCACCATACCTAGTATAAACAATGAGACGCCAgGGATTAGATATCAGTACAATGTGCTTCCACAgGGATGGAAAGGATCGCCAGCaATATTTCaAAGTAGCATGACAaaAATCTTAGAGCCTtTTAGAAAACAAAatCcaGACataGTTATCTATCAatACGTAGATGATTTGTGTAGAGAACCAGATCTAGAAYAGGGgCAACATAGAACAAAAATAGAGGAACTGAGACAACATTTGTTGAGGTGGGGRTTAACCACACCAGACAAGAAACATCAGAAAGAACcTCCATTTCTTTGGATGGGYTATGAACTYCATCCTGATAAATGGACAGTACAACCCATAGTGCTGCCAGAAAAAGAYAGCTGGACTGTCAATGACATACAGAAGTTAGTGGGAAAATTGAATTGGGCAAGTCAGATTTATGCAGGGATTAAAACAAAGCAATTATGTAAACTCCTTAGGGGAGTCAAGGCACTAACAGAAGTAGTACCaCTAACAGCAGAAGCGGAGCTAGAACTAGCAGAAAACAGGGAGATTCTAAAGACACCAGTGCATGGGGTATATTATGACCCATCAAAAGACTTAATAGCAGAACTACAGAAGCAGGGGCAAGGC
>H-0273 RVF_43_W_Het_HEU_feb-03_sep-13_4.45_474_B_+48M_TX
CCTCAAATCACTCTTTGGCAACGACCCCTCGTCACAATAAAGATAGGGGGGCAAATAAAGGAAGCTCTATTGGATACAGGAGCAGATGATACAGTATTAGAAGACATAGATTTACCAGGAAGATGGAAACCAAAAATGATAGGGGGAATTGGAGGKTTTATCAAAGTAAAACAGTATGATCAGGTATGTATAGAAATCTGTGGACATAAAGCTGTAGGTACAGTATTAGTAGGACCCACACCTGTcAACaTAATTGGAAGAAATCTGTTGACTCaGCTTGGTTGCACTTTAAATTTTCCCATTAGTCCTATTGAAACTGTACCAGTAAAATTAAAGCCAGGAATGGATGGCCCAAAAGTTAAACAATGGCCATTGACAGAAGAAAAAATAAAAGCATTAgTAGAAATTTGTACAGAAATGGAAAAGGAAGGAAAAATTTCAAAAATTGGGCCTGAAAATCCATACAATACTCCAGTATTTGCCATAAAGAAAAAGGACAGTACAAAATGGAGAAAATTAGTAGATTTCAGAGAACTTAATAAGAGAACTCAAGACTTCTGGGAAGTTCAATTAGGAATACCMCATCCCKCAGGGCTAAAAAAGAAYAAATCAGTAACGATACTGGATGTGGGtgATGCATATTTCTCAGTACCCTTACATGAAGACTTCAGGAAGTATACTGCATTCACCATACCTAGCCTAAACAATGAGACACCAGGgaTGAGATATCAGTATAATGTGCTTCCACAGGGATGGAAAGGATCaCCAGCAATATTCCAAAGTAGCATGACAAAAATYTTAGAGCCTTTTAGAAAAAAGAAYCCAGAACTGGTGATTTATCAATACGTGGATGATTtATATGTAGGATCTGACCTAGAAATAGGACAGCATAGAACAAAAATAGAAGAACTGAGAGAACATCTGTTGAGGTGGGGATTTACCACACCAGACAAGAAACATCAGAAAGAACCTCCATTTCTTTGGATGGGTTATGAACTCCATCCTGAYAAATGGACAGTACAGCCTATAGTGCTGCCAGAAAARGATAGCTGGACAGTCAATGACATACAGAAGTTAGTGGGAAAATTGAATTGGGCGAGTCAGATTTATCCAGGGATTAAAGTAAAGCAATTATGTAAACTCCTTAAGGGAGCCAAGGCACTAACAGAAATAGTACCACTAACGACAGAAGCAGAGCTAGAGTTAGCAGAAAACAGGGAGATTTTAAAGACACCAGTACATGGAGTGTATTATGACCCATCAAAAGACTTAATAGCAGAACTACAGAAACAAGGGCAAGGT
>H-0274 DFE_39_M_Het_INCP_mar-07_sep-13_3.89_175_B_+48M_TX
CCTCAAATCACTCTTTGGCAGCGACCCCTAGTCMCCATAAGGATAGGGGGGCAACTAAAGGAAGCWCTATTAGATACAGGAGCAGATGATACAGTAATAGAAGACATRAATTTGCCAGGAAAATGGAAACCAAAAATGATAGGRGGAATTGGRGGTTTTATCAAAGTAAAACAGTATGATCAGATACCCATAGAAATCTGTGGACATAAAGCTATAGGTACAGTATTAGTAGGACCTACACCTGTCAACATAATTGGAAGAAATCTGTTGACTCAACTTGGTTGCACTCTAAATTTTCCCATTAGTCCTATTGAAACTGTACCAGTAAAATTAAAGCCAGGAATGGATGGGCCAAGAGTTAAACAATGGCCACTGACAGAAGAAAAAATAAAAGCATTAGTAGAAATTTGTACAGAAATGGAAAAGGAAGGAAAAATTTCAARAATTGGGCCTGAAAATCCATACAATACTCCAGTATTTGCCATAAAGAAAAARGACAGTACTAAATGGAGAAAATTAGTAGATTTCAGAGAACTTAATAAGAGAACTCAAGAATTCTGGGAASTTCAGTTRGGAATACCACATcCTGCAGGGCTAAAAAAGAATAAATCAGTAACAGTACTGGATGTGGGTGATGCATATTTTTCAGTTCCCTTAGATAAGGACTTCAGGAAGTATACTGCATTCACTATACATAGCACaaaCaATGAGACACCAGGAATTAGGTATCAGtACAATGtGCTTCCACAAGGATGGAAAGGATCACCAGCaATATTCCAACATAGCAtGACAAAGATCTTAGAGCCTTTTAGAAAACAAAATCCAGAAATAGARATCTATCAATACGTGGATGATTTGTATGTAGGCTCAGACTTAGAAATAGGGCAGCATAGAGCAAAAATAGAcGAaCTGAGAGAACATCTGTTGAAGTGGGGATTAACCACACCAGACAAAaAACATCAGAAAGAACMYCCATTTCTTTGGATGGGTTATGAACTCCATCCYGATAAATGGACAGTACAGCCTATAGTGCTRCCAGAAAARGACAGCTGGACTGTCAATGACATACAGAAGTTAGTGGGAAAATTGAATTGGGCAAGTCAGATTTATCCAGGGATTAAAGTAAAGCAATTATGTAAACTCCTTAGGGGAACCAAAGCACTAACAgAagtagtaCcactaTCAGAAGAAGCAGAGCTAGAACTAGCAGAAAACAGGGAGATTCTAAAGACTCCAGTACATGGAGTGTATTATGATCCATCAAAAGACTTAATAGCAGAAATACAGAAACAGGAACATGGY
>H-0275 ENBM_22_M_Het_INCP_jul-13_sep-13_3.76_593_B
CCTCAAATCACTCTTTGGCAACGACCCCTCGTCAAAATAAAAATAGGGGGGCAAATAAAGGAAGCTCTATTAGACACAGGAGCAGATGATACAGTATTAGAAGAAATGGAGTTGCCAGGAAAATGGAAACCAAAAATGATAGGGGGAATTGGAGGTTTTATCAAAGTAAGACAGTATGATCAGATACTTGTAGAAATCTGTGGATATAAAGCTATGGGTACAGTTTTAGTAGGACCCACACCTGTCAACATAATTGGAAGAAATCTGTTGRCTCRGATTGGTTGTACTTTAAATTTTCCCATTAGTCCTATTGAAACTGTACCAGTAAAACTAAAGCCAGGAATGGATGGCCCAAAAGTTAAACAATGGCCATTGACAGAAGAGAAAATAAAAGCACTAATGGAAATTTGTACAGAAATGGAAAAAGAGGGAAAAATCTCAAAAATTGGGCCTGAAAATCCATACAATACTCCAGTATTTGCCATAAAGAAAAAAGACAGTACAAAATGGAGAAAATTAGTAGATTTCAGAGAGCTTAATAAAAGAACTCAAGAGTTCTGGGAGGTCCAATTAGGAATACCACACCCCGCAGGGTTACAAAARAGAAAATCAGTAACAGTGCTGGATGTGGGTGATGCATATTTTTCAGTTCCTTTAGATAAAGACTTCAGGAAGTATACTGCATTCACCATACCTAGTAAAAACAATGAGACACCAGGGATAAGATATCAGTACAATGTACTTCCACAAGGATGGAAAGGATCACCAGCAATATTCCAATGTAGCATGACAAAAATTTTAGAACCTTTTAGAAAAGAAAATCCAGACATAGTTATCTATCAATATATGGATGATTTGTATGTAGGATCTGACTTAGAAATAGGACAACATAGAATGAAAATAGAGGAACTGAGACAACATCTGCTTAGATGGGGATTTACCACACCAGACAAAAAACATCAGAAAGAACCTCCCTTTCTTTGGATGGGTtatgaACTCCATCCTGATAAGTGGACAGTACAGCCTATAATGCTGCCAGAAAAAGACAGCTGGACTGTCAACGACATACAGAAGTTAGTGGGAAAATTGAACTGGGCAAGTCAGATCTATACAGGGATTAAAGTAAAGCAATTATGTAAACTCCTTAGGGGAGCCAAAGCACTAACAGAAGTAGTACCACTAACACCAGAAGCAGAGTTAGAACTGGCAGAAAACAGAGAGATTCTAAGGACACCAGTACATGGGGTGTACTATGACCCCTCAAAAGACTTAATAGCAGAACTACAAAAGCAAGGGCAACCA
>H-0276 AF_56_W_Het_INCP_ago-06_sep-13_4.76_96_B_+48M_TX
CCTCAGATCACTCTTTGGCAACGACCCATCGTCACAATAAAGATAGAGGGACAAATGAAGGAAKCTCTATTAGACACAGGAGCAGATGATACAGTATtAGAAGAAATGAATTTGCCAGGAAGATGGAAACCAAAAATGATAGGGGGAATTGGAGGTTTTATCAAAGTAAGACAGTATGATCAGATAACTATAGAAATCTGTGGACATAAAGCTACAGGTACAGTACTAATAGGACCTACACCTGTCAACATAATTGGAAGAAATCTGTTGACTCAACTTGGTTGCACTTTAAATTTTCCCATTAGTCCTATTGAAACTGTACCAGTAAAATTAAAGCCAGGAATGGATGGCCCAAAAGTTAAACAATGGCCATTGACAGAAGAAAAGATAAAAGCATTAGTAGAAATTTGTACAGAATTGGAAAAGGAAGGAAAAATTTCAAAAATTGGGCCTGAAAATCCWTACAATACTCCAGTATTTGCCATAAAGAAAAAAGATAGTACTAAATGGAGAAAAMTAGTAGATTTTAGGGAACTTAATAAGAGAACTCAAGACTTTTGGGAAGTTCAATTAGGAATACCACATCCCGGAGGGTTAAAAAAGAATAAATCAGTAACAGTATTAGATGTGGGTGACGCATATTTTTCAGTTCCCTTAGATAAAGAATTyaGgAagtatACTGCATTCACCATACCTAGTATGAACAATGAGACACCAGGGATTAGATATCAGTACAATGTGCTTCCACAAGGATGGAAAGGATCACCAGCAATATTCCAATATAGCATGACAAAAATCTTAGAGCCTTTTAGAAAGCAAAATCCAGAAATAGTGATCTATCAATACGTGGATGATTTGTATGTAGGCTCTGACTTAGAAATAGGGCAACATAGAACAAAAATAGAGGAACTGAgACAACATCTGTGGAGGTGGGGATTTTACACCCCAGACAAaGAAAATCAGAAAGAACCTCCATTTCTTTGGATGGGTTATGAACTCCATCCCGACAAATGGACAGTACAGCCTATAGAGCTGCCAGAAAAGGACAGCTGGACTGTCAATGACATACAGAAGTTGGTGGGAAAATTGAATTGGGCAAGTCAGATTTATGCAGGAATTAAAGTAAAGCAGCTATGTAAACTCCTTARGGGAGCCAAAGCACTAACAGAAATAGTACCACTAACAGAAGAAGCAGAGCTAGAACTGGCAGAAAACAGGGAGATTCTAAAGACACCAGTACATGGAGTGTATTATGACCCATCAAAAGACTTAATAGCAGAAATACAGAAGCAGGGACTAGGC
>H-0278 JJGF_83_M_Het_INCP_nov-12_sep-13_2.23_223_B_12+-3M_TX
CCTCAGATCACTCTTTGGCAACGACCCCTCGTCTCAATAAAGATAGGGGGGCAAATAAAGGAAGCTCTATTGGATACAGGAGCAGATGATACAGTATTAGAAGAAATGAGTTTGCCAGGAAGATGGAAACCAAAAATGATAGGGGGAATTGGAGGTTTTATCAAAGTaAGACAGTATGACCAGATACCCATAGAAATCTGTGGACATAGAGCTATAGGTACAGTATTAATAGGGCCTACACCTGTCAACaTAaTTGGAAGAAATCTGTTGACTCAGATTGGTTGCACTTTAAATTTTCCTATTAGTCCTATTGAAACTGTACCAGTAAAATTAAAGCCAGGAATGGATGGCCCAAGAGTTAAaCAGTGGCCATTGACAGAAGAAAAAATAAAAGCATTAGTAGAAATTTGTACAGAAATGGAAAAGGAAGGAAAAATTTCAAAAATTGGGCCTGAAAATCCATACAATACTCCAGTATTTGcTATAAAGAAAAAAGACAGCTCTAAATGGAGAAAATTAGTAGATTTCAGAGAACTTAATAAGAGAACTCAAGAATTCTGGGAAGTTCAATTAGGAATACCaCACCCAGCAGGGTTAAAAAAGAAAAAATCAGTAACAGTACTGGATGTGGGTGATGCATATTTTTCAATTCCCTTAGATGAAGACTTTAGAAAGTATACTGCATTCACCATACCTAGTATAAACAATGAAACACCAGGGATTAGATATCAGTACAATGTGCTTCCACAGGGATGGAAAGGATCACCAGCAATATTCCAAAGTAGCATGATAAAGATCTTAGAGCCTTTTAGAAAACAACATCCAGACTTGGTTATTTATCAATACATGGATGATTTGTATGTAGGATCTGACCTAGAAATAGGGCAACATAGGACAAAAATAGAGGAACTGAGAAAGCATCTATTGAGTTGGGGaWTtACcACACCAGACAAAAAGCATCAGAAAGAACCTCCATTTCTTTGGATGGGTTATGAACTCCATCCTGATAAATGGACAGTACAACCTATAATGCTGCCAGAAAAGGACAGCTGGACTGTCAATGACATACAAAAGTTAGTAGGAAAATTAAATTGGGCAAGCCAGATTTATGCAGGGATTAAAACAAAGCAATTATGTAAACTCATTAGGGGAGTCAGAGCACTGACAGAAGTAGTACCACTAACAGTAGAAGCAGAGCTAGAGTTAGCAGAAAACAGGGAGATTTTaAAAACACCAGTGCATGGAGTATATTATGACCCATCAAAAGACTTAATAGCAGAATTACAGAAGCAGGGGATAGAC
>H-0280 JG_51_W_Het_INCP_sep-08_sep-13_6.11_11_B_+48M_TX
CCTCAAATCACTCTTTGGCAACGACCCCTCGTCACAATAAAGATAGGGGGACAACTAAAGGAAGCTCTATTAGACACAGGAGCAGATGATACAGTATTTGAAGACATGAGTTTGCCAGGAAGATGGAAACCAAAAATGATAGGGGGAATTGGAGGTTTTATCAAAGTAAAACAGTATGATCAGGTATCTATAGAAATCTGTGGACATAAAGCTACAGGTACAGTGTTAATAGGACCCACACCTGTTAACATAATTGGAAGAAATATGTTGACTCAGATTGGTTGCACTTTAAATTTTCCCATTAGTCCTATTGACACTGTACCAGTAAAACTAAAGCCAGGAATGGATGGCCCAAARGTTAAACAATGGCCACTGACAGAAGAAAAAATAAAAGCATTAATAGAAATTTGTACAGAAATGGAAAAGGAAGGAAAAATTTCAAAAATTGGGCCTGAAAATCCATACAATACTCCAGTATTTGCCATAAAGAAAAAAGACAGTACTAAATGGAGAAAAGTAGTAGATTTCAGAGAACTTAATAAGAGAACCCAAGATTTCTGGGAAGTTCAGTTAGGAATACCACATCCCGCTGGGTTAAAAAAGAAAAAATCAAtGACAGTACTAGATGTGGGTGATGCATTTTTCTCAGTTCCCTTAGATAAAGACTTCAGGAAGTATACTGCATTCACTATACCTAGTATAAACAATGAAACACCAGGGATTAGATATCAGTACAATGTGCTTCCACAAGGATGGAAAGGATCRCCAGCGATTTTcCAAAGTAGCATGACAAAAATTCTAGAGCCTTTTAGAGACAAAAACCCAGACATAGATATCTATCAATAYGTGGATGATTTGTATGTAGGATCTGATTTAGAAATAGGAAAGCATAGAGCAAAAATAGAGGAACTGAGACAACATCTGTTGAAATGGGGATTTACCACACCAGACAAAAAACATCAGAAAGAACCTCCaCTTCTTTGGATGGGTTATGAACTCCATCCTGATAAATGGACAGTACAGCCTATAACGCTGCCAGAAAAGGACAGCTGGACTGTCAATGACATACAGAAGCTAGTGGGAAAATTRAATTGGGCAAGTCAGATTTATTCAGGgATAAAAGTaAGGCAATTATGYAAACTCCTTAGGGGAACCAAAGCACTAACAGARGtagtaCcaytAacagAAGAAGCAGAGTTAGAACTAGCAGAAAACAGGGAGATYCTAAGGACACcagtACATGGGGTATAYTATGACCCATCAAAAGAATTAATAGCAGAAATACAGAAGCAGGGGCTAGGT
>H-0281 MKD_39_W_Het_INCP_nov-05_sep-13_3.89_23_B_+48M_TX
CCTCAAATCACTCTTTGGCAACGACCCATCGTCACAGTAAGGATAGGGGGGCAGCTAAAGGAAGCTCTGTTAGAYACAGGAGCAGATGATACAGTATTAGAAGAAATGAATTTGCCAGGAAAATGGAAACCAAAAATGATAGGGGGAATTGGAGGTTTTATCAAAGTAAGACAATATGATCAAATACCTGTAGAAATCTGTGGACACAAAGCTATAGGTACAGTATTAGTAGGACCCACACCTGTCAACATAATTGGAAGAAATCTGTTGACTCAGCTTGGTTGCACTTTAAATTTTCCCATTAGTCCTATTGATACTGTACCAGTAAAGTTAAAGCCAGGAATGGATGGCCCAAAAGTTAAACAATGGCCATTGACAGAAGAAAAAATAAAAGCATTAATAGAAATTTGTACAGAAATGGAAAAGGAAGGAAAAATTTCAAAAATYGGGCCTGAAAATCCATATAATACACCAGTATTTGCCATAAAGAAAAAAGACAGTACTAAATGGAGAAAATTAGTAGATTTCAGAGAACTTAATAAGAGAACTCAAGACTTCTGGGAAGTTCAATTAGGAATACCACATCCTGCAGGGYTAAAAAAGAAAAAATCAGTAACAGTAYTGGATGTGGGTGATGCATATTTTTCAGTTCCCTTAGATCCAGATTTCAGGAAGTATACTGCATTCACCATACCTAGTACAAACAATGAGACACCAGGGATTAGATATCAGTATAATGTACTTCCACAAGGATGGAAAGGATCACCAGCAATATTCCAAAGTAGTATGACAAAGATTTTAGAGCCTTTTAGAAAACAAAATCCAGACATRGAAATCTATCAATACATGGATGATTTGTATGTAGGATCTGACTTAGAAATAGGGCAGCATAGAACAAAAATAGAGGAACTAAGACAACATCTGTYGaMGTGGGGATTCACCACMCCAGACAAAAAACATCAGAAAGAACCTCCATTTCTTtGgatGGgmtatgAactCCATCCTGATAAATGGACAGTACAGCCTATAAATCTGCCAGAAAAAGACAGCTGGACTGTCAATGACATACAGAAGTTAGTGGGAAAATTGAATTGGGCAAGCCAGATTTATKCAGGGATTAAAGTAAGGCAATTATGTAAACTCCTTCGGGGGGCCAAAGCACTAACAGAAGTAGTACCATTAACAGAAGAAGCAGAGTTAGAACTGGCAGAAAACAGGGAGATTCTAAAGACACCAGTACATGGGGTATACTATGACCCATCAAAAGACTTAATAGCAGAAATACAGAAGCAAGGRCAAGAC
>H-0282 BORF_50_W_Het_INCP_oct-04_sep-13_3.84_175_B_+48M_TX
CCTCAAATCACTCTTTGGCAACGACCCTTCGTCACAATAAAGATAGGGGGGCAACTAAAGGAAGCTCTATTAGACACAGGAGCAGATGATACAATATTACAAGAAATGACGTTGCCAGGAAGATGGAAGCCAAAAATAGTAGGRGGAGTTGGAGGTTTTATCAAAGTAAGACAATATGATCARATACCTRTAGAAATCTGTGGACATAAAGTTGTAGGYACAGTATTAGTAGGACCCACACCTGCCAACATAATTGGAAGAAATCTGTTAACTCAGCTTGGTTGCACTCTAAATTTTCCYRTTAGTYCTATTGAAACTGTACCAGTAAAACTAAAGCCAGGAATGGATGGCCCAAAAGTTAAACAATGGCCATTGACAGAAGAAAAGATAAAAGCATTAgTAGAAATTTGTACAGAATTGGAARAGGAAGGAAARATTTCAAAAATAGGGCCTSAAAATCCATACAATACTCCARTATTTGCCATAAAGAAAAAAGACAGTACTAAATGGAGAAAAGTAGTAGATTTTAGAGAACTTAATAAAAGAACTCAAGACTTTTGGGAAGTTCAATTAGGAATACCACACCCCGCAGGAYTAAAAMAGAAAAAATCAGTGACAGTACTGGATGTGGGTGATGCATTTTTTTCAATTCCCTTAGATGAAGACTTTAGAAAGTATACTGCATTCACCATACCTAGTATAAACAATGAGACACCAGGGATTAGATATCAGTACAATGTGCTTCCACAAGGATGGAAAGGATCACCAGCAATATTTCAATATAGCATGACAAAAATTTTAGAGCCTTTYAGAAAAGAAAATCCAGAAATAATTATYTATCAATACGTRGATGATTTGTATGTAGGATCTGACTTAGAAATAGGGCAACATAGAACAAAGATAGAGGAACTGAGACAGCATCTGTTAAAGTGGGGATTTTACACACCAGATAAAAAACATCAGAAAGAACCTCCATTTCTTtGgatGGgtTatgAactCcatCCcGATAAATGGACAGTACAGCCTATAGTGCTGCCAGAAAARGACAGTTGGACTGTCAATGACATACARAAGTTAGTGGGAAAATTAAATTGGGCAAGTCAGATTTATYCAGGAATTAAAGTAAAGCARTTATGTAAACTTCTTAGGGGAGCCAAAGCATTAACAGAAGTAGTRCCACTAACAGAAGAAGCAGAGTTAGAAYTGGCRGAAAACAGGGagaTtctAAagACACCAGTACATgGGGtgtaCTATGATCCATCAAAAGACTTRATAGCAGAAATACAgAAGCAgGGGCARGGY
>H-0283 DA_41_W_Het_INCP_nov-12_sep-13_5.49_85_B_+48M_TX
CCTCAAATCACTCTTTGGCAACGACCCCTAGTCACAATAAAGATAGGGGGGCAACTAAAGGAAGCYCTATTAGACACAGGAGCAGATGATACAGTATTAGAAGAAATGAATTTGCCAGGAAGATGGAAACCAAAAATGATAGGGGGAATTGGAGGTTTTATCAAAGTAAGACAGTATGATCAGATACCCTTAGARATCTGYGGCCATAAAGCTRTAGGTACAGTATTAGTAGGACCTACACCTGTCAACATAATTGGAAGAAATCTGTTGACTCAAATTGGTTGCACTTTAAATTTYCCCATTAGTCCTATTGAAACTGTGCCAGTAAAATTAAAGCCAGGAATGGATGGCCCAAAAATTAAACAATGGCCATTGACAGAAGAAAAAATAAAAGCATTAGTAGAAATTTGTACAGAGATGGAAAAAGAAGGAAAAATTTCAAAAATTGGGCCTGAAAATCCATACAATACTCCAGTATTTGCCATAAAGAAAAAAGACAGTACTAAATGGAGAAAATTAGTAGATTTCAGAGAACTTAATAARAGAACTCAAGAATTYTGGGAAGTTCAATTAGGAATACCACATCCTGCAGGGCTRAAAAAGAAAAAATCAGTAACAGTATTGGATGTGGGTGATGCATATTTTTCAGTTCCCTTAGATAAAGACTTCAGGAAGTATACTGCATTCACCATACCTAGTATAAACAATGAGACACCAGGGATTAGGTATCAGTACAATGTGCTTCCACAGGGATGGAAAGGATCACCAGCAATATTCCAATATAGCATGACAAAAATCTTAGAGCCTTTTAGAAAACAAAATCCAGAAATAACTATTTATCAGTACATGGATGATTTGTATGTAGGCTCTGACTTAGAAATAGGGCAACATAGAGCAAAAATAGAGGAACTGAGACAACATYTGTTAAAGTGGGGRTTTACCACACCAGACAARAAACATCAGAAAGAACCTCCRTTTCTKTGGATGGGGTATGAACTCCATCcygatAAatGgaCAGTACAGCCTATAATGCTGCCACAAAAGGACAGCTGGACTGTCAATGACATACAGAAGTTAGTGGGAAAATTGAATTGGGCAAGTCAGATTTATCCAGGAATTCAAATAAAGCAATTATGTAAACTCCTTAGGGGAGCCAAAGCACTAACAGAAGTAGTACCACTAACAGCAGAAGCAGAAYTAGAACTGGAAGAGAACAGGGAAATTCTaAGGAACCCAGTACATGGRGTGTATTATGACCCATCAAAAGACTTAATAGCAGAAATACAGAAGCAGGGACAAGGT
>H-0284 HAS_28_M_MSM_INCP_jun-12_sep-13_2.83_469_B_12+-3M_TX
CCTCAAATCACTCTTTGGCAACGACCCCTCGTTAATATAAAGATAGRGGGACAAATAAAGGAAGCTCTATTAGATACAGGAGCAGATGATACAGTATTAGAAGAAATGAATATGCCAGGAAGAtGGAAACCAAAAATGATAGGRGGAATTGGAGGTTTTATCAAAGTAAGACAATATGATCAGGTAGCCATAGAAATATGTGGACATAGAGCTATAGGTACAGTATTAATAgGACCCACACCTGTCAACATAATtGGAAGAAATCTGTTGACTCAGATtGGTTGCACTTTAAATTTTCCCATTAGTCCTATTGAAACTGTACCAGTAAAATTAAAGCCAGGAATGGATGGCCCAAAAGTTAAACAATGGCCATTGACAGAAGAAAAAATAAAAGCATTAGTAGAaATATGTACAGAAATGGAAAAGGAAGGAAAAATTTCAAAAATtGGGCCTGAGAACCCATACAATACTCCAGTATTTGCCATAAAGAAAAAAGACAGTACTAAATGGAGAAAATTAGTAGATTTTAgAGAACTTAATAAAAGAACTCAAGATTTCTgGGAAGTTCAATTARGGATACCACATCCCGCGGGGTTAAAAAAGAATAAATCAGTAACAGTACTGGATGTGGGAGATGCATATTTTTCAGTACCATTAGATAAAGACTTCAGGAAGTATACTGCATTTACCATACCTAGTACAAATAATGAAACACCAGGAATTAGGTATCAGTACAATGTGCTTCCACAGGGTtGGAAAGGATCACCAGCAATATTCCAATGTAGCAtGACAAAAATCTTAGAACCTTTTAgRAAACAAAACCCAGACATGGTTATCTATCAATAYATgGATGATTTGTATGTAGGATCTGACTTAgAAATAgGGCAACATAGAACAAAAATAGAGGAACTAAGACGACATCTGTTGAAGTGGGGGTTTaCcaCACCAGACAAAAAACAYCAGAAGGAACCTCCATTTCTTTGGATGGGTTATGAACTCCATCCTGATAAATGGACAGTACAGCCTATAATGCTGCCAGAAAAGGACAGCTGGACTGTCAATGACATACAGAAATTAGTGGGAAAATtgAaTtGGgctagtcAGATCtatgcaGgAaTtAaGgtaAAACAACTATGCAAACTCCTTAGGGGAGTCAAATCACTAACAGAAGTARGTGCCCTAACAAGAGAAGCAGAACTAGAACTGGCAGAAAACAGGGAGATTCTAAAAGAACCAGTACAYGGAGTGTATTATGACCCATCAAAAGATTTAATAGCAGACATACAGAAGCAGGAGCAAGGC
>H-0286 MERM_45_W_Het_HMCR_sep-05_sep-13_3.3_101_B_+48M_TX
CCTCAGATCACTCTTTGGCAACGACCCCTCGTCACAATAAAGATAGGGGGGCWATTGAAAGAAGCTCTATTAGATACAGGAGCAGATGATACAGTATTAGAAGAAATGACTTTGCCAGGGAGATGGARACCAAAAATGATAGGGGGAATTGGAGGTTTTATCAAAGTAAGACARTATGAGGAYGTAACCATAGACATCTGTGGACATAAGGCTACAGGTACAGTGTTAATAGGACCTACACCTGTCAAYATAATTGGAAGAAATCTGTTGACTCAGATTGGTTGCACTCTAAATTTTCCYATTAGTCCTATTRAAACTGTACCAGTAAAATTAAAGCCAGGAAWGGATGGCCCAAAAGTTAAACAATGGCCATTGACAGAAGAAAAAATAAARGCATTAATGGAAATTTGTACAGAAATGGAAAAGGAAGGAAAAATCTCAAAAATTGGGCCTGAAAATCCATACAATACTCCAGTATTTGCCATAARGAAGAAAACCAGTAATAGATGGAGAAARATAGTAGATTTCAGAGAACTTAACAAGAGAACTCAAGACTTTTGGGAAATTCAATTAGGAATACCACATCCTGCAGGATTAAAAAAGAACAAATCAGTAACAATACTGGATGTGGGTGATGCATATTTCTCAGTTCCATTAGATCCAGACTTTAGAAAGTATACTGCATTCACCATACCTaGtATAAACAATGAGACACCAGGRGTTAGATATCAGTACAATGTGCTACCACAAGGATGGAAAGGATCRCCAGCAATATTCCAAAGTAGCATGACAAAAATCCTAGAGCCTTTTAGAAAACAGAATCCAGAAATGGTCATTTACCAATACGTGGATGATCTGTATGTAGGATCTGACTTAGAAATAGGGCAGCATAGAACAAAAATAGAGGAACTGAGACAGCATCTATTGAGGTGGGGATTTTTCACACCAGATGAGAAACATCAGAAAGAACATCCATTTCTTTGGCTGGGTTATGAACTCCATCCCGATAARTGGACAGTACAGCCTATAATACTRCCAGAAAARGACAGCTGGACTGTTAATGACATACAGAAGTTAGTGGGAAAATTGAATTGGGCAAGTCAGATTTATGCAGGGATTAAAGTGAARCAATTATGTAAACTCCTTAGGGGAACCAAGGCAYTAACAGAAGTRGTACCACTAACAGAAGAAGCAGAACTAGAACTGGCAGAAAACAGGGARATTCTAAAGAAACCAGTGCATGGAGTGTACTATGACCCATCAAAAGATTTAGTAGCAGAAATACAGAAACAAGGGGAAAGA
>H-0287 RASO_22_M_MSM_HMCR_abr-13_sep-13_3.86_562_B 
CCTCAAATCACTCTTTGGCAACGACCCCTCGTTAATATAAAGATAGGGGGACAAATAAAGGAAGCTCTATTAGATACAGGAGCAGATGATACAGTATTAGAAGAAATGAATTTGCCAGGAAGATGGAAACCAAAAATCATAGGGGGAATTGGAGGTTTTATCAAAGTAAGACAATATGATCAGGTAGCCATAGAAATATGTGGACATAAAGCTATAGGTACAGTATTAATAGAACCCACACCTGTCAACATAATTGGAAGAAATCTGTTGACTCAGATTGGTTGCACTTTAAATTTTCCCATTAGTCCTATTGAAACTATACCAGTAAAATTAAAGCCAGGAATGGATGGCCCAAAAGTTAAACAATGGCCATTGACAGAAGAAAAAATAAAAGCATTAGTAGAAATATGTACAGAAATGGAAAAGGAAGGAAAAATTTCAAAAATTGGGCCTGAAAATCCATACAATACTCCAGTATTTGCCATAAGGAAAAAAGACAGCACTAAATGGAGAAAATTAGTAGATTTTAGAGAACTTAATAAGAGAACTCAGGACTTCTGGGAAGTTCAATTAGGGATACCACACCCCGCAGGGTTAAAAAAGAAAAAATCAGTAACAGTACTGGATGTGGGAGATGCATATTTTTCAGTCCCATTAGATAAAGACTTCAGGAAGTATACTGCATTTACCATACCTAGTACAAATAATGAGACACCAGGAATTAGATATCAGTACAATGTGCTTCCACAGGGTTGGAAAGGATCACCAGCAATATTCCAATGTAGCATGACAAAAATCTTAGAACCTTTTAGGAGACAAAATCCAGACATAGTTATCTATCAATACATGGATGATTTGTATGTAGGATCTGACTTAGAAATAGGGCAACATAGAACAAAAATAGAGGAACTAAGACAACATCTGTTGAAGTGGGGGTTTACCACACCAGACAAAAAACATCAGAAAGAACCTCCATTTCTTTGGATGGGTTATGAACTCCATCCTGATAAATGGACAGTACAGCCTATAGTGCTGCCAGAGAAGGACAGCTGGACTATCAATGACATACAGAAATTAGTGGGAAAATTGAATTGGGCTAGTCAGATCTATGCAGGGATTAAGGTAAGACAACTATGCAAACTCCTTAGGGGAGTCAAATCACTAACAGAAGTAGTGACACTAACAAAAGAAGCAGAACTAGAACTGGCAGAAAACAGGGAGATTCTAAAAGAACCAGTACATGGAGTGTATTATGACCCATCAAAAGATTTAATAGCAGATATACAGAAACAGGAGCAAGGC
>H-0288 KEGM_39_W_Het_HMCR_ene-08_sep-13_5.31_27_B_+48M_TX
CCTCAGATCACTCTTTGGCAACGACCCCTCGTCACAATAAAGATAGGGGGGCAACTAAAgGAAGCTCTATTAGACACGGGRGCAGATGATACAGTAGTAGAAGAAATGAATTTGTCAGGGAAATGGAAACCAAAAATGATAGGGGGAATTGGAGGTTTTATCAAAGTAAAACAGTATGAGCARRtACCAgTAGAAATYTGTGGACAtAGAGCTATAGGTACAGTATTAGTAGGACCCACACCTGTCAACATAATTGGaAGAAATCTGTTGACACAGATTGGTTGCACTTTAAATTTTCCCATTAGYCCTATTGAAACTGTACCAGTAAAACTWAAGCCAGGAATGGATGGCCCAAAAGTTAAACAATGGCCATTGACAGAAGAAAAAATAAAAGCATTAACAGAAATTTGTACAGAAaTGGAGAAGGARGGAAARATTTCWAAAATTGGGCCTGAAAATCCATACAATACTCCAGTATTTGCAATAAAGAAAAAGGACAGTACTAAATGGAGAAAATTARTRGATTTCAGAGAACTTAATAAGAGAACTCAAGACTTCTGGGAAATTCAATTAGGAATACCACATCCCGCAGGGTTAAAAAGGAACAAATCAGTAACAGTACTRGATGTGGGTGATGCATATTTCTCAGTTCCCTTAGACAAAGACTTCAGAAAGTATACTGCATTCACCATACCTAGTATAAACAATGAGACACCAGGGATTAGATATCAGTACAATGTGCTTCCACAAGGATGGAAAGGATCACCAGCAATATTCCAAAGTAGCATGACAAAAATCTTAGAGCCTTTTAGAAAAGAAAATCCAGACATAGTCATCTATCAATACGTGGATGATTTGTATGTAGGATCTGATTTAGAAATAGGACAGCATAGARCAAAAATAGAGGAACTGAGGCAACATTTGTTGAGGTGGGGATTTtMCACACCAGACAAAAAACACCARAAAGAACATCCATTTMWTTGGATGGGGTATGAACTCCACCCYGATAAATGGACAGTACAACCYATAATGCTACCAGAAAAGGACAGCTGGACTGTCAATGACATACAGAAGCTAGTGGGAAAATTGAATTGGGCAAGTCAGATTTATTCAGGGATTAAAGTAAGACAATTATGTAAACTCCTTAGGGGAGCCAAARCACTGACAGAAGTGATACCACTAACAGCAGAAGCAGAGTTAGAACTGGCAGAAAACAGGGAGATTCTAAAGACACCAGTACATGGGGTGTACTATGACCCATCAAAAGACTTAATAGCAGAAATACAGAAGCAGGGGCAAGAC
>H-0289 RJCV_38_W_Het_HMCR_feb-10_sep-13_4.27_44_B_17-47M_TX
CCTCAGATCACTCTTTGGCAACGACCCCTYGTSTCAATAAAGATAGGGGGGCAACTRAAAGAAGCTCTATTAGACACAGGAGCAGATGAYACAGTATTAgAAgAAATGAgTTtGCCagGAAgATGGAAACCAaAAATGATaGGGGgaATtGGAGGATTTATCAAAGTAAGACAATATGATGAGATACCTGTAGAAATCTGTGGACATAAAGCTRTAGGTACAGTATTAGTAGGACCTACACCTGTCAACATAATTGGCAGAAATYTGTTGACTCAGATTGGTTGYACTTTAAATTTTCCCATTAGTCCTATTGAAACTGTACCAGTAAARCTAAARCCAGGAATGGATGGCCCTAAAGTTAAACAATGGCCATtGACAGAAGAAAAAATAAAAGCATTAATGGAAATTTGTGMAGAAATgGAAAARGAAGGAAAAATTTCAAAAATTGGGCCTGAAAATCCATACAATACTCCAGTATTTGCCATAAAGAAAAAGAACAGTaMTAGATGGAGAAAATTAGTAGATTTCAGAGAACTTAATAAAAGAACTCAAGACTTTTGGGAAGTTCAATTAGGGATACCCCATCCCTCAGGGTTRCATAAGAAAAAATCAGTAGCAGTACTGGATGTGGGTGATGCATATTTCTCAGTTCCCTTAGATAAAGACTTCAGGAAGTATACTGCATTCACCATACCTAGTACAAACAATGAGACACCAGGGATTAGATATCAATACAATGTGCTTCCACAAGGATGGAAAGGATCACCAGCAATATTCCAAAGTAGCATGACAAAAATCTTAGAGCCYTTTAGAAAAGAAAATCCARACATAGTTATCTATCAATACGTGGATGATTTGTATGTAGCATCTGACtTAGAAATAGGGCAGCACAGAAAGAAARTAGAGGAACTGAGRCAACATCTGTTGAGGTGGGGGTTTTTCACACCAGACCAAAAACATCAGAAAGAACCTCCATTTCTTTGGATGGGTTATGAACTCCATCCCGATAAATGGACAGTRCAGCCTATAATGCTRCCAGAAAARGACAGCTGGACTGTTAATGACATACAAAAGTTAGTGGGAAAGCTAAATTGGGCAAGTCAGATTTATCCAGGGATTAARGTAAAGCAATTATGYAARCTYATTAGGGGAACCAAAGCATTAACAGAAGTAGTACCACTAACAGAAGAAGCAGAATTaGAACTAGCAGAAAACAGGGAGATTCTAAgGAACCCGGTACATGGGGTGTTCTATGACCCCTCAAAAGACTTAATAGCAGAAATACAGAAGCAGGGGCAAGGC
>H-0291 KPMJ_25_W_Het_HMCR_ene-09_sep-13_3.46_380_B_17-47M_TX
CCTCAAATCACTCTTTGGCAACGACCCTTAGTCACAATAAAGATAGGAGGGCAGCTAAAAGAAGCTCTATTAGATACAGGAGCAGATGATACAGTATTAGAAGAAATGARTTTGCCAGGAAGATGGAAACCAAAAATGATAGGGGGAATTGGAGGTTTTATCAAAGTAAGACAGTATGACCAGATACCCATAGAGATCAGTGGACATAAAGCTGTAGGTACAGTATTAATAGGACCTACACCTGTCAACATAATTGGAAGAAATCTGTTGACTCAAATTGGTTGCACTTTAAACTTTCCCATYAGTCCTATTGAAACTGTACCAGTAAAATTAAAGCCAGGAATGGATGGCCCAAGAGTTAAACAATGGCCATTAACAGAAGAAAAAATAAAAGCATTAGTAGAAATTTGTACAGAAATGGAAAAGGAAGGAAAAATTTCAAGAATTGGGCCTGAAAATCCATACAATACTCCAGTATTTGCCATAAAGAAAAAAGACAGTACTAAATGGAGAAAAGTAGTAGATTTCAGAGAACTTAATAAGAGAACTCAAGARTTCTGGGAAGTTCAATTAGGAATCCCACACCCCGCAGGGCTAGAAAAGAAAAAATCAGTGACAGTACTAGATGTGGGTGATGCATATTTTTCAGTTCCCTTAGATAAAGACTTCAGGAAGTATACTGCATTCACCATACCTAGTATAAACAATGAGACCCCAGGRATTAGATATCAGTATAATGTGCTTCCACAGGGATGGAAGGGATCACCAGCAATATTCCARTGTAGCATGACAAAGATCTTAGAGCCTTTTAGAAAAAGAAATCCAGAAATGGTCATCTGTCAATACGTGGATGATTTGTACGTAAGCTCTGACTTAGAAATAGGACAGCATAGAGCAAAAATAGAGGAACTGAGACAACATCTGTTGAAGTGGGGGTTTTTAACACCAGACGAAAAACATCAGAAGGAACCCCCATTTCTTTGGATGGGTTATGAGCTTCATCCTGATAAATGGACAGTACAGCCTATAATACTGCCAGAAAAAGATAGCTGGACTGTCAATGACATACAAAAGTTAGTGGGAAAACTGAATTGGGCAAGTCAGATTTTTCCAGGGATTAAAACAAAGCAATTATGCAAACTTATTAGGGGAACCAAGGCACTAACAGAAGTAGTAACACTGACAGAAGAAGCAGAGCTAGAACTGGCAGAAAACAGGGAAatTCTAAAGACACCaAGTCATGGGGTTTATTATGACCCATCAAAAGACCTAATAGCAGAAATACAGAAACAGGAACAAGGC
>H-0292 MSBL_27_W_Het_HMCR_jul-03_sep-13_5.24_119_B_17-47M_TX
CCTCAAATCACTCTTTGGCAACGACCCCTCGTCACCATAAAGATAGGGGGGCAACTAAAGGAAGCTCTATTAGACACAGGAGCAGATGATACAGTATTAGAAGAAATGAATTTACCAGGAAGATGGAAACCAAAAATGATAGGGGGAATTGGAGGTTTTATCAAAGTAAGACAATATGAGCAGATAGATGTAGAAATTTGTGGACATAAAGCTACTGGTACAGTATTAGTAGGACCCACACCTGTCAAYATAATTGGAAGAAATCTATTGACTCAGATTGGTTGCACTTTAAATTTTCCCATTAGTCCTATTGAAACTGTACCAGTAAAACTAAAGCCAGGAGTRGATGGCCCAAAAGTTAAACAATGGCCATTGACAGAAGAAAAAATAAAAGCATTAATAGAAATTTGTACAGAAATGGAAAAGGAAgGGAAAATTTCAAAAATTGGGCCTGAAAAYCCATATAATACTCCAGTATTTGTCATAAAGAAAAAAGACAGTACYAAATGGAGAAAATTAGTAGATTTCAGAGAACTTAATAARAGAACTCAAGACTTCTGGGAAMTTCAATTAGGAATACCACATCCTGCAGGGTTAMAAAAGAACAAATCAGTAACAGTACTGGATGTGGGTGATGCATATTTTTCAGTTCCCTTACATGAAGACTTCAGAAAGTATACTGCATTCACCATACCTAGTACAAACAATGAGACACCAGGGATTAGATATCAGTACAATGTGCTTCCACAAGGATGGAAAGGATCACCAGCAATCTTCCAATATAGCATGACAAARATCTTAGAGCCTTTTAGAAAGGAAAATCCAGAAATAGTTATCTATCAATACRTGGATGATTTGYATGTAGGATCTGACTTAGAAATAGAGCAGCATAGAGCAAAAATAGAGGAACTAAGACARCATCTGTTGAGGTGGGGGTTTACCACACCAGACAAAAAACATCAGAAAGARCCTCCATTTCTTTGGATGGGTTATGAACTCCATCCTGATAAATGGACAGTACAGCCTATAGAGCTGCCAGAAAAGGAAAGCTGGACTGTCAATGACATACAGAAGTTAGTGGGAAAATTAAATTGGGCAAGTCARATCTATTCAGGGATTAAAGTAAGRCAATTATGTAAACTCCTYAGRGGAGCTAAAKCATTAACAGAAGTARTACCACTAACAaGGgAagcagaGTTAGAACTGGAAGAAAACAGAGAGATTTTAAGGAAACCAGTACATGGGGTRTACTATGACCCATCAAAAGACTTAATAGCAGAAATACAGAAGCAGGGGCAAGAC
>H-0294 IZJL_22_W_Het_HMCR_nov-11_sep-13_3.23_660_B
CCTCAAATCACTCTTTGGCAACGACCCCTAGTTAAAATAAAGGTAGGGGGGCAAATaaAGGAAGCTCTATTAGATACAGGaGCAGATGaTACAGTATTAGAAGaaATgagTTTgCCAGGAAGRTGGAAGCCAAAAATGATAGGGGGAATTGGAGGTTTTATCAAAGTAAGACAGTATGATCAGATATCTGTAGACaTTTGCGGACATAAAGCTGTGGGTACaGTATTAGTAGGACCTACACCTGtCAACATAATTGGAAGAAATCTGTTGACTCAAATTGGTTGCACTTTAAATTTTCCCATTAGTCCTATTGAAACTGTACCAGTAAAATTAAAACCaGGAATGGATGGCCCMAAAGTCaAACAATGGCCATTGACAGAAGAAAAAAYAAGAGCatTagtAgAAatTtgtAcaRAGATGGAAgAGGAAgGAAARATTTCAAAAATTGGGCCTGAAAATCCATACAATACTCCAgtatTTgcCataAAgaAAAAAGACAGTACTAAATGGAGAAAATTAGTAGATTTTAGAGAGCTTAATAAGAGAACTCAAGACTTCTGGGAAGTTCAATTAGGAATACCACATCCCGCAGGGCTAAAAAAGAAAAAATcAGtAaCAGTACTGGATGTAGGTGATGCATATTTtTcaGTTccCTTacATGAAGACTTCAGGAAGTATACTGCATTTACCATACCCAGTACAaaCAATGAGACACCAGGGATCaGGTATCAgtACAAtgtAcTTCCACAGGGATGGaaAggaTcaCCGGCaATATTcCAAtGTAGCAYgaCaaaAATctTAGAgCCTTTTAGAaAacAAAatCcagactTAGTTATCTATCAATACATGGATGATtTGTaTGtaGGCTCTGACTTAGAAATAGGGCAGCATAGAACaaaaGTAGAGGAACTGAGGCAGCACCTGTTRAAGTGGGGATTTACCACACCAGATAAAAAGCATCAAAARGAACCTCCgTTTCTTTGGATGGGTTATGAACTCCATCCCGATAAATGGACAGTRCAACCTATAATGCTGCCAGAAAAAGACAGCTGGACTGTCAATGACATACAGAAGTTRATAGGAAAATTAAATTGGGCAAGTCAGATTTATCCAGGGATTAAAGTAAAGCAACTATGTAAACTCCTTAGGGGGGCCAAGGCACTAACAGAAGTAGTAcYACTAACAgAAgAAGCAGAGTTAGAACTGGCAGAAAACAGGGAGATTCTAAAGGAAGCAGTACATGGAGTATATTATGACCCATCAAAAGACTTAATAGCAGAAATACAAAAGCAAGGGCAAGGC
>H-0295 VMLV_25_M_Het_HMCR_may-13_sep-13_5.93_110_B
CCTCAAATCACTCTTTGGCAACGACCCcTCGTCACAATAAAGATAGGGGGGCAAATAAAGGAAGCTCTaTTAGACACAGGAGCAGATGATACAGTATTAGAAGACATGARTTTGCCAGGAAAATGGAAACCAAAAATGATAGGGGGAATTGGAGGTTTTATCAAAGTAARACAGTATGAGCAGRTACCCATAGAAATCTGTGGACATAAAACTGAAGGTACAGTATTAATAGGACCCACACCTGTCAACATAATTGGAAGAAATCTGTTGACTCAGATTGGCTGCACTTTAAATTTTCCCATAAGTCCTATTGAAACTGTACCAGTAAAACTAAAGCCAGGAATGGATGGCCCAAAAGTTAAACAGTGGCCATTGACAGAAGAAAAAATAAAAGCATTARTAGAAATTTGTACAGAAATGGAAAAGGAAGGAAAAATTTCAAAAATTGGGCCYGAAAATCCATACAATACTCCAGTATTTGCCATAAAGAAAAAGGATGGCACTAAATGGAGAAAGTTAGTAGATTTCAGAGAACTTAATAAGAGAACTCAAGAWTTCTGGGAAATTCAGTTAGGAATACCACATCCCKCAGGTTTAAAAAAGAAAAAATCAGTAACAGTACTGGATGTGGGTGATGCATATTTTTCAGTGCCCTTASATGAAGAcTTCAGGAAGTATACTGCATTCACCATACCTAGTGTAAACAATGAGACACCAGGGATTAGATATCAATACAATGTGCTTCCACAAGGATGGAAAGGATCACCAGCAATATTCCAAAGTAGCATGACAAAAATCTTAGAGCCTTTTAGAAAACAaAATCCAGASCTAGTTATCTATCAATACATGGATGATTTGTATGTAGGCTCTGACTTAGAAATAGGACAGCATAGAACAAAAATAGAGGAACTGAGACAACACTTGTTGARGTGGGGATTTACCACACCAGATAAAAAACACCAGAAAGAACCTCCATTTCTTTGGATGGGGTATGAACTCCATCCTGATAAATGGACAGTACAGCCTATAATGCTACCAGAAAAGGAAAGCTGGACTGTCAATGACATACAGAAGTTAGTGGGAAAATTGAATTGGGCAAGTCAGATTTATTCAGGGATTAAAGTAAAGCAATTATGTAAACTCCTTAGAGGAGCCAAAGCACTAACAGAAGTAGTAGTATTatcagCAGAAGCAGAGTTagagcTGGCAGAAAACAGGGAGATACTAAAGACACCAgtacatgGGGTGTATTATGACCCATCAAAAGATTTAATAGCAGAAGTACAGAAGCAAGGACAAGgc
>H-0297 JAVN_34_M_MSM_HMCR_jun-13_sep-13_5.16_397_B 
CCTCAAATCACTCTTTGGCAACGACCCMTCGTCACARTAAAAATAGGGGGGCAAATAAAGGAAGCTCTACTAGATACAGGAGCAGATGATACAGTATTAGAAGAAATGAATTTGCCAGGAAGATGGAAACCAAAAKTGATAGGGGGAATTGGAGGYTTTATCAAAGTAAGACAGTATGATCAAATACCTGTAGAAATTTGTGGACATAAAGCTGTAGGTACAGTATTAGTAGGACCTACACCTGTCAACATAATTGGRAGAAATCTGTTGACTCAGCTTGGKTGTACTTTAAATTTCCCCATTAGTCCTATTGAAACTGTACCAGTAAAATTAAAGCCAGGAATGGATGGcCCAAAAGTKAAACAATGGCCATTGACAGAAGAAAAAATAAAAGCATTAGTAGAAATTTGTACAGAAATGGAAAAGGARGGAAAAATTTCAAAAATTGGGCCTGAAAATCCATACAATACTCCAGTATTTGCCATAAAGAAAAAAGAYAGTACTAAATGGAGAAAATTAGTAGATTTCAGAGAACTTAATAAAAGAACTCAAGACTTCTGGGAAGTTCAATTAGGAATACCACATCCCGCAGGGTTAAAAAAGAAAAAATCAGTAACAGTACTAGATGTGGGTGATGCATATTTCTCAATTCCCTTACATGAAGATTTCAGAAAGTAYACTGCATTTACCATACCTAGTACAAACAATGAGACACCAGGAATTAGATATCAGTACAATGTGCTTCCACAAGGATGGAAGGGATCACCAGCAATATTYCAAAGTAGCATGATAAAAATCTTAGAGCCTTTTAGAAAACAAAATCCAGAAATAGTCATCTATCAATACATGGATGATTTATATGTAGGATCTGACTTAGAAATAGGGCAGCATAGAGCAAAAATAGAGGAACTGAGACAACATCTGYTGKCGTGGGGATTAACCACACCAGACAAGAAACATCAGAAAGAACCTCCATTCCTTTGGATGGGTTATGAACTTCATCCTGATAAATGGACAGTACAGCCTATAGTGCTGCCGGAAAAGGACAGCTGGACTGTCAATGACATACAGAAGTTAGTGGGAAAATTAAATTGGGCAAGTCAGATTTACGCAGGGATTAAAGTAAARCAGTTATGTAAACTCCTTAGGGGAACCAAAGCACTAACAGAAATAGTACCACTGACAGCAGAAGCAGAGCTAGAACTGGCAGAGAACAGGGAAATTCTAAAAGAACCAGTACATGGAGCATATTATGACCCATCAAAAGACTTAATAGCAGAAGTACAAAAGCAGGGGCWAGGM
>H-0298 IGO_45_W_BloodT_HMCR_jul-04_sep-13_3.65_89_B_+48M_TX
CCTCAGATCACTCTTTGGCAACGACCCCTAGTCACAATAAAGGTAGGGGGGCAATTAAAGGAAGCTCTATTAGACACAGGRGCAGATGATACAGTATTAGAAGAAATAGATTTGCCAGGAAAATGGAAACCAAAAATGATAGGGGGAATTGGAGGTTTTATCAAAGTAAGACAGTATGATCAGGTGTCCGTAGAAATCTGCGGRCATAAAGCTATAGGTACAGTATTAGTAGGACCCACACCTGTCAACATAATTGGAAGAAATCTGTTGACTCAGMTTGGTTGCACTTTAAATTTTCCCATTAGTCCTATTGAAACTGTACCAGTAAAACTAAAGCCAGGAATGGATGGCCCAAAAGTTAAACAATGGCCATTGACAGAAGAAAAAATAAAAGCATTAGTAGAAATATGTACAGAAATGGAAAAGGAAGGAAAAATTTCAAAAATTGGGCCTGAAAATCCATACAATACTCCAGTATTTGCTATAAAGAAAAAGGACAGTACTAAATGGAGAAAATTAGTAGATTTCAGAGAACTAAATAAGAGAACTCAAGACTTCTGGGAAGTTCAATTAGGAATACCACATCCTGCAGGGTTAAAAAAGAAAAAATCAGTAACAGTACTGGATGTAGGTGATGCATATTTTTCAGTTCCCTTAGATRAAGAATTCAGGAAGTATACTGCATTCACCATACCTAGTRTAAACAATGAGACACCAGGGATTAGATATCAGTACAATGTGCTTCCACAAGGATGGAAAGGATCACCAGCAATATTCCAAAGTAGTATGACAAAAATCTTAGAGCCTTTTAGAAAAGAAAAYCCAGACATCATYATCTACCAATACGTGGATGATTTGTATRTAGGATCTGACTTAGAAATAGGGCAGCATAGAAMAAAAGTAGAGGAACTAAGAGARCATCTGTTAAGGTGGGGRTTTACCACACCAGACAARAAACATCAGAAAGAACCTCCATTTCTTTGGATGGGTTATGAACTCCATCCCGATAAATGGACAGTACAGCCTATAAAGCTGCCAGAAAAAGACAGCTGGACTGTCAATGACATACAGAAGTTAGTGGGAAAATTRAATTGGGCAAGTCAGATTTATGCAGGGATTAAAGTAAAGCAATTATGTAAACTCCTTAGGGGAGCCAAARCAYTAACAGAAGTAGTACCACTAACRGAAGAAGCAGAATTAGAACTGGCAGAAAACAGGGAGATTTTAAAATCCCCAGTACATGGAGTGTActatgaCCcatcAAaAGACTTAATAGCAGAAATACAGAAGCAGGGGctaggc
>H-0299 MEM_29_W_Het_HMCR_abr-97_sep-13_4.56_455_B_+48M_TX
CCTCAGATCACTCTTTGGCAACGACCCCTCGTCACAATAAAGATAGGGGGGCAAATAAAGGAAGCTCTAYTAGATACAGGAGCAGATGATACAGTACTAGAAGAAATGAATTTGCCAGGGAGATGGAAACCAAAAATGATAGGGGGAATTGGAGGTTTTATCAAAGTAAGACAGTATGATCAGGTACCAATAGAAATATGTGGACATAAAGCTATGGGTACAGTATTAGTAGGACCCACACCTGTCAACATAATTGGAAGAAACCTGTTGACTCAGATTGGTTGCACTTTAAATTTTCCCATTAGTCCTATTGAAACTGTACCAGTAAAATTAAAGCCAGGAATGGATGGCCCAAAAGTTAAACAATGGCCATTGACAGAAGAAAAAATAAAAGCATTAGTAGAAATTTGTACAGAAATGGAAAAGGAAGGAAAAATTTCAAAAATTGGGCCTGAAAATCCATACAATACTCCAGTATTTGCCATAAAGAAAAAAGACAGTACTAAATGGAGAAAATTASTAGATTTCAGAGAACTTAATAAGAGAACCCAAGACTTTTGGGAAGTTCAATTAGGAATCCCACACCCTGCAGGGTTAAAAAAGAAAAAATCAGTAACAGTACTAGATGTGGGTGATGCATATTTTTCAGTTCCCTTAGATAAAGAATTTAGAAAGTATACTGCATTCACCATACCTAGTATAAACAATGAGACACCAGGGATTAGATATCAGTACAATGTGCTACCACAAGGATGGAAAGGATCACCAGCAATATTCCAAAGTAGCATGACAAAAATCTTAGAGCCTTTTAGAAAAGAAAATCCAAAAATAGTTATCTATCAATACATGGATGATTTGTATGTAGGATCTGACTTAGAAATAGGGCAGCATAGAACAAAAATAGAGGAACTGAGACAACATCTGTTGAGGTGGGGATTTACCACACCAGACAAAAAACATCAGAAAGAACCTCCATTTCTTTGGATGGGTTATGAACTCCATCCCGATAAATGGACAGTACAGCCTATAATAYTGCCAGAAAAAGACAGCTGGACTGTCAATGACATACAGAAGTTAGTGGGAAAATTGAATTGGGCAAGTCAGATTTATTCAGGGATTAAAGTAAGGCAATTATGTAAACTCCTTAGGGGAGCTAAAGCACTAACAGAAGTAGTGCCACTAACAGAAGAAGCAGAGTTAGAACTGGCAGAAAACAGGGAGATTCTAAAGAaAcCagTACATGGGGTATACTATGACCCATCAAAAGACTTAATAGCAGAAATACAGAAACAGGGGCAAGAC
>H-0300 EJBP_29_M_Het_HMCR_oct-11_sep-13_3.24_81_B_17-47M_TX
CCTCAGATCACTCTTTGGCAACGACCCCTMGTCACAATAAAGATAGGGGGGCAACTAAAGGAAGCTCTATTAGACACAGGAGCAGATGATACAGTATTAGAAGAAATAAATTTGCCAGGGAGATGGAAACCAAAAATGATAGGGGGAATTGGAGGTTTTATCAAAGTAAGACAATATGAGCAGATAGAAGTAGAAATTTGyGgrcATAAAGCTATAGGTACAGTACTAGTAGGACCCACACCTGTCAACATAATTGGAAGAAATCTGTTGACTCAGATTGGCTGTACTTTAAATTTTCCCATTAGTCCTATTGAAACTGTACCAGTAAAACTAAAGCCAGGAATGGATGGTCCAAAAGTTAAACAGTGGCCATTGACAGAAGAAAAAATAAAAGCATTATTAGAAATTTGTGCAGAAATGGAAAAGGAAGGAAAAATTACAAAAATTGGGCCTGAAAATCCATATAATACTCCAGTATTTGCCATAAAGAAAAARGATAGTACTAAATGGAGAAAATTAGTAGATTTCAGaGAACTTAATAaRagAACTCAAGAATTCTGGGAAGTTCAATTAGGAATACCACATCCAGCAGGGTTAAAAARGAAYAAATCAGTAACTGTAYTGGATGTGGGTGATGCATATTTTTCAGTTCCCTTAGATAAAGAATTCAGGAAGTATACTGCATTCACCATACCTAGCATAAACAATGAGACACCAGGTATTAGATATCAGTATAATGTGCTTCCACAGGGATGGAAAGGATCACCAGCMATATTCCAAAGCAGCATGACAAAAATYTTAGAGCCTTTTAGAAAACAAAATCCAGAAATAGTTATCTATCAATACATGGATGATTTGTATGTAGGATCTGACtTAGARATAGGACAGCATAGAACAAAAATAGAGGAACTGAGACAACATCTGTTGAGRTGGGGRtTaaCcaCKCCAGACAAAAAACATCAGAAAGAACCTCCATTTCTTTGGATGGGTTATGAACTCCATCCTGATAAATGGACAGTACAACCTATAGTGYTGCCAGAAAAAgACAGCTGGACTGTCAATGACATACAGAAATTAGTGGGAAAATTRAATTGGGCAAGTCAGATTTACCCAGGGATTAAGGTAAAACAATTATGTAAACTCCTTAGGGGAACTAAAGCACTRACAGAAGTGATACCACTATCAAGAGAAGCAGAGTTAGAACTGGCAGAAAACAGGGAAATTCTAAAAGAACCAGTACATGGGGTGTATTATGACCCATCAAAAGACTTGATAGCAGAAATACAGAAGCAGGGRCAAGGC
>H-0301 LYCV_38_W_Het_USM_jul-13_sep-13_2.97_1128_B
CcTCAGATCCCTcTTTGGCAACGACCCATcGTCACAATAAAGATAGAGGGGCAAcTAAAGGAAGCTCTATTAgACACAGGAGCAGATGATACRGTATTAGAGGATATGAATTTGCCAGGAAAATGGAAACCAAAAATGATAGGGGGAATTGGAGGTTTTATCAAAGTAAGACAGTATGATCAgGtaCataTagAAATctgtgGACAtAGAGCTGTCGGTACAGTATTAATAGGACCCACACCTGTCaACATAATTGGAAGAAATCTGTTGACTCAACTTGGTTGCACTTTAAATTTTCCCATTAGTCCTATTGAAACTATACCAGTAAAACTAAAGCCAGGAATGGATGGCCCAAGAGTCAAACAATGGCCATTAACAGAAGAAAAAATAAAAGCATTAATGGAAATCTGTACAGATATGGAAAAGGAAGGAAAAATTTCAAAAATTGGGCCTGAAAATCCATACAATACTCCAGTGTTTGCCATAAAGAAAAAAGACAGTACTAAATGGAGAAAATTAGTGGACTTCAGAGAACTTAACAAGAGAACTCAAGAGTTCTGGGAAGTTCAATTAGGAATACCACaCCCCGCAGGGTTAAAAAAGAAAAAATCAgTAACaGTACTGGATGTGGGTGATGCATATTTTTCCATTCCCTTAgATAAGGACTTCAGGAAGtATACTGCATTCaCCATACCTAGTATAAACAATGAGACACCAGGGATTAGATATCAGTACAATGTACTTCCACAaGGATGGAAAGGATCGCCAGCAATATTcCAATGTAGTATGACAAAAATCTTAgAGCCTtTTAGACAAAAGAATCCAGACATAGTTATCTATCAATACATGGATGATTTGTATGTAGGATCTGATTTGGAAATATGGCAGCATAGAGCAaAAATaGAGGAACTGAGACAACATCTGTtGGGGTGGGGATTGACCACGCCAGACAAAAAGCATCAGAAAGAACCTCCCTTTCTTTGGATGGGTTATGAGCTCCATCCCGACAGATGGACAGTGCAGCCTATAATGCTGCCAGAAAAAGACAGCTGGACTGTCAATGACATACAGAAGTTAGTGGGAAAATTGAACTGGGCAAGTCAGATTTATTCAGGAATTAAAGTAAAGCAATTGTGTAAACTCATTAAGGGAaCcAagtCACTAACAGAAGTAGTACCCCTAACAGAAGGAGCACAGCTAGAGCTGGCAGAAAACAGGGagaTtctAAagAAACCAGTACATgGGGtgtaCTATGACCCATCAAAAGACTTAATAGCAGAAATACAGAAGCAGGGATGTGGC
>H-0302 CJGG_23_M_MSM_USM_jul-13_sep-13_5.31_270_B 
CCTCAAATCACTCTTTGGCAACGACCCCTTGTCACAGTAAAGATAGGGGGGCAACTAAAGGAAGCTCTGTTAGATACAGGGGCAGATGATACAGTATTAGAAGAAATGAATTTGCCAGGAAAATGGAAACCAAAAATGATAGGGGGTATTGGAGGTTTTATCAAAGTAAGACAGTATGATCAGATACCTATAGACATCTGTGGACATAAAGCTATAGGTACAGTATTAGTAGGACCTACACCTGTCAACATAATTGGAAGAAATCTGTTGACTCAGATTGGTTGCACTTTAAATTTTCCCATTAGTCCTATTGAAACTATACCAGTAAAATTAAAACCAGGAATGGATGGCCCAAAAGTTAAACAATGGCCATTGACAGAAGAAAAAATAAAAGCATTAGTAGAAATTTGTACAGAAATGGAAAAGGAAGGAAAAATTTCAAAAATTGGGCCTGAAAATCCATATAATACTCCAGTATTTGCCATAAAGAAAAAGGACAGTACTAAATGGAGAAAATTAGTAGATTTCAGAGAACTTAATAAGAGAACTCAGGATTTCTGGGAAGTTCAATTAGGAATACCACATCCCGCAGGGTTAAAAAAGAAAAAATCAGTAACAGTACTGGATGTAGGTGATGCATATTTTTCAGTTCCCTTAGATAAAGAATTCAGgAAGTATACTGCATTCACCATACCCAGTATAAATAATGAGACACCAGGGATTAGATATCAATACAATGTATTGCCACAGGGATGGAAAGGATCACCAGCAATATTTCAAAGTAGCATGACAAAAATCTTAGAGCCTTTTAGAAAACAAAATCCAGACATAGTTATCTATCAATACATGGATGATTTGTATGTAGCATCTGACTTAGAAATAGGACAGCATAGGATAAAAATAGAGGAACTGAGGCAACATCTGTTGAGATGGGGATTGACCACACCAGACAAAAAACATCAGAAGGAACCTCCATTCCTTTGGATGGGTTATGAACTCCATCCTAATAAATGGACAGTACAGCCTATAGTGCTGCCAGAAAAAGACAGCTGGACTGTCAATGACATACAGAAGTTAGTGGGAAAACTAAATTGGGCAAGTCAGATTTATGCAGGGATTAAAGTAAAGCAATTATGTAGACTCCTTAAggGaGCCAAAGCACTGACAGATATAGTATCACTAACAGAAGAAGCAGAGCTAGAACTAGCAGAAAATAGGGAGATTCTAAAAGAACCAGTACATGGAGTGTATTATGATCCATCAAAAGACTTAATAGCAGAGATTCAGAAGCAGGGACAAGGC
>H-0303 AMMM_37_W_Het_USM_sep-96_sep-13_4.06_520_B
CCTCAAATCACTCTTTGGCAACGACCCCTYGTCWCAATAARGATAGGGGGGcWAAtAAAGGAAGCTCTATTAGACACAGGAGCAGATGATACAGTATTAGAAGAAATGAATTTGCCAGGAAGATGGAAACCAAAAATGATAGGGGGAATTGGAGGTTTTATCAAAGTAAGACAGTATGATCAGATACCCATAGAAATCTGTGGACAGAAARCTGTAGGTACAGTATTAGTAGGACCCACWCCTGTCAACATAATTGGAAGAAATCTGTTGACTCAGATTGGYTGCACTTTAAATTTYCCCATTAGTCCTATTGAAACTGTACCAGTAAAATTAAAGCCAGGAATGGATGGCCCAAAAGTTAAACAATGGCCATTRACAGAAGAAAAAATAAAAGCATTARYAGAAATYTGTACAGAAATGGAAAAGGAAGGAAAAATTTCAAAAATTGGGCCtGAAAATCCATACAAYACTCCARTATTTGCCATAAGGAAAAAAGAYAGTACTAAATGGAGAAAATTAGTAGAYTTCAGaGAACTTAATAAAAGAACTCAAGAKTTCTGGGAAGTKCAATTAGGAATACCACATCCCKCAGGRYTaAAAAAGAAAAAATCAGTRACAGTACTGGATGTGGGTGATGCATAYTTTTCAGTTCCCTTAGATCCAGACTTcAGRAAGTATACTGCATTCACcATACCTAGTATAAACAATGAGACACCAGGGRTTAGaTATCARTACAATGTRCTTCCACAAGGATGGAAAGGRTCACCAGCAATATTYCAAAGYAGCATGACAARAATCTTAGAGCCTTTTAGaAAAGCAAATCCAGAAATAGAtATCTATCAATACATGGATGATTTGTATGTAGGATCTGACTTAGAAATAGGGCARCATaGAACAAAAATAGAGGAACTGAGACAACATCTGTTGAGGTGGGGGTTTACCACACCAGAYAAAAAACATCAGAAAGAACCTCCATTTCTTTGGATGGGTTATGAACTCCATCCYGATAAATGGACAGTACAGCCTATARYAYTGCCAGAAAAGGACAGCTGGACTGTCAATGACATACAGAARTTAGTGGGAAAATTRAATTGGGCAAGTCAGATTTATACAGGRATTAAAGTCAGGCAATTATGTAAACTCCTTAGGGGAGCMAAAGCACTAACAGAAGTAGTACCACTGACAGAAGAAGCAGARATGGAAcTAGCAGAGAACAGGGAGATTCTAAAGCAACCAGTACATGGGGTGTACTATGACCCATCAAAAGACTTAATAGCAGAAATACAGAAGCAAGGGCAAGGY
>H-0304 CMBA_18_W_Het_USM_ago-13_sep-13_4.54_360_B 
CCTCAGATCACTCTTTGGCAACGACCCCTCGTCCCAATAAAGATAGGGGGGCAAATAAAGGAAGCTCTATTAGACACAGGAGCAGATGATACAGTATtaGAAGAAATGAGTTTACCAGGAAAATGGAAACCAAAAATGATAGGGGGAATTGGAGGTTTTATCAAAGTAAGACAATATGAGCAGATAAGTGTAGACATCTGTGGACATAAAGCTATAGGGACAGTATTAATAGGACCCACACCTGTCAACATAATTGGAAGAAATCTGTTGACTCAGATTGGTTGCACTTTAAATTTTCCCATTAGTCCTATTGAAACTGTACCAGTAAAATTAAAGCCAGGAATGGATGGCCCAAAAGTTAAACAATGGCCATTGACAGAAGAAAAAATAAAAGCATTAGTAGAGATATGCACAGAAATGGAAAAGGAAGGAAAAATCTCAAAAATTGGGCCTGAAAATCCATATAATACTCCAATATTTGCCATAAAGAAAAAGGACAGTACTAAATGGAGAAAATTAGTAGATTTCAGAGAACTTAATAAGAGAAcTCAAGARTTCTGGGAAGTTCAATTAGGAATACCACATCCTGCAGGGTTAAAAAAGAAAAAAGCAGTAACAGTACTAGATGTCGGTGATGCATATTTTTCAGTTCCCTTAGATAAAGAATTCAGGAAGTATACTGCATTCACCATACCTAGTATAAACAATGCAACACCAGGGGTTAGATACCAGTACAATGTGCTCCCACAAGGATGGAAAGGATCACCAGCAATATTCCAAGCTAGCATGACAAGAATCTTAGAGCCTTTTAGAAAAGAAAATCCAGATATAGTTATCTATCAATACATGGATGATTTGTATGTAGGATCTGACTTAGAAATAGGACAGCATAGAACAAAAATAGAGGAACTAAGACAACATCTGTTGAAGTGGGGATTTACCACACCAGACAAAAAACATCAGAAAGAACCTCCATTTCTTTGGATGGGTTATGAACTCCATCCCGATAAATGGACAGTACAGCCTATAGTACTGCCAGAAAAGGATAGCTGGACTGTCAATGACATACAGAAGTTAGTGGGAAAATTGAATTGGGCAAGTCAGATTTATTCAGGGATCAAAGTAAGGCAATTGTGTAAACTCCTGAGGGGAGCCAAAGCGCTAACAGAGGTAATMCcactAacAGAAGAGGCAGAGTTAGAACTGGCAGAAAACAGGGAAATTCTAAAGACGCCAGTACATGGGGTGTATTATGACCCATCAAAAGACTTAATAGCAGAAATACAGAAGCAGGGACAGGAC
>H-0305 BYBA_30_W_Het/BloodT_USM_oct-06_sep-13_2.1_1059_B
CCTCAAATCACTCTTTGGCAACGACCCCTCGTCACAATAAAGATAGGGGGGCAACTAAAGGAAGCTCTACTAGACACAGGAGCAGATGATACAGTATTAGAAGAAATGAGTTTGCCAGGAAAATGGAAACCAAAAATGATAGGGGGAATTGGAGGCTTTATCAAAGTAAGACAGTATGATCAGATACTCATAGAAATCTGTGGACATAAAGcTATAGGTACAGTATTAGTAGGACCCACACCTGTCAACATAATTGGAAGAAATTTGTTGACTCAGATTGGTTGCACTTTAAATTTTCCCATTAGTCCTATTGAAACTGTTCCAGTAAAGCTAAAGCCAGGAATGGATGGCCCAAGAGTTAAACAATGGCCATTGACAGAAGAAAAAATAAAAGCATTAATAGAAATTTGCACAGAAATGGAAAAAGAAGGAAAAATTTCAAAAATTGGGCCTGAAAATCCATACAATACTCCAGTATTTGCCATAAAGAAAAAAGACAGTACTAAATGGAGAAAACTAGTAGATTTCAGGGAACTTAATAAGAGAACTCAAGACTTCTGGGAAGTTCAATTAGGAATACCACATCCCGCAGGGTTAAAAAAGAAAAAATCAGTAACAGTACTGGATGTGGGTGATGCATATTTTTCAGTTCCCTTAGATAAGAACTTCAGGAAGTATACTGCATTCACCATACCTAGCAGAAACAATGAGACACCAGGGATTAGATATCAGTACAATGTGCTTCCACAAGGATGGAAAGGATCACCAGCAATATTCCAAGCTAGCATGACAAAAATCTTAGAACCTTTTAGAAAGGAAAATCCAGACATAGTTATCTATCAATACATGGATGATTTGTATGTAGGCTCTGACTTGGAAATAGGGCAGCATAGAACAAAAATAGAGGAACTGAGACAACATTTGTTGAGGTGGGGATTTACCACACCAGACAAAAAACACCAGAAAGAACCTCCATTTCTTTGGATGGGTTATGAACTCCATCCTGATAAATGGACAGTACAGCCTATAATGCTGCCAGAAAAGGACAGCTGGACTGTCAATGACATACAAAAGTTAGTGGGAAAATTGAATTGGGCAAGTCAAATTTATTCAGGGATTAAAGTAAAGCAATTATGTAAACTCCTTAGGGGAGCCAAAGCACTAACAGAAGTAGTACCACTAACAGAAGAAGCAGAGTTAGAACTAGCAGAAAACAGGGAGATTCTAAAGAACCCAGTACATGGGGTGTACTATGACCCATCAAAAGACTTAATAGCAGAAATACAGAAGCAGGGGCAAGGC
>H-0306 SNAG_21_W_Het_USM_jul-13_sep-13_4.24_126_B
CCTCAAATCACTCTTTGGCAACGACCCCTCGTCACAATAAAGATAGGGGGGCAACTAAAGGAAGCTCTATTAGACACAGGAGCAGATGATACAGTATTAGAAGACATGAHTTTGCCAGGGARATGGAAACCAAAAATGATAGGGGGAATTGGAGGTTTTATCAAAGTAARACAGTATGATCAGATACCAGTAGAAATTTGTGGACATAgAGctATAGGTACAGTGTTAATAGGACCCACACCTGTCAACATAATTGGAAGRAATCTGTTGACTCAGATTGGTTGCACTTTAAATTTTCCCATWAGTCCTATTGAAACTGTACCAGTAAAATTAAAGCCAGGAATGGATGGCCCAAAAGTTAAACAATGGCCATTGACAGAAGAAAAAATAAAAGCATTAGTAGAAATTTGTACAGAAATGGAAAAGGAAGGAAAAATTTCAAAGATTGGGCCTGAAAATCCATACAATACTCCAGTATTTGCCATAAAGAAAAAAGACAGTACTAAATGGAGAAAATTAGTAGATTTCAGAGAACTTAATAARAGAACTCAAGACTTCTGGGAAGTTCAACTAGGAATACCACATCCCGCAGGGTTAAAAAAGAAAAAATCAGTAACAGTACTGGATGTAGGTGATGCATATTTTTCAGTTCCCTTAGATAAAGACTTCAGGAAGTATACTGCATTCACCATACCTAGTATAAaCAATGAGACACCAGGGAYTAGATATCAGTACAATGTgCTtCCACAGGGATGGAAAGGATCACCAGCAATATTcCAAAGTAGCATGACAARAATCTTAGAACCATTTAGAAAACAAAATCCAGaCATAACTATCTATCAATACATGGATGATTTGTATGTAGGTTCTGACTTAGAAATAGGGCAGCATAGAACAAAAATAGAGGAACTAAGACAACATCTGTTGAAGTGGGGATTTACCACACCAGACAAAAAACATCAGAAAGAACCTCCCTTTCTTTGGATGGGTTATGAACTCCATCCCGATAAATGGACAGTACAGCCTATAATGCTGCCACAAAAGGATAGCTGGACTGTCAATGACATACAGAAGTTARTRGGAAAATTRAATTGGGCAAGTCAGATTTATTCAGGGATTAAAGTAAAGCAATTATGTAAACTCCTTAGGGGAACCAAAGCACTAACAGAAGTGGTACCACTAACAGAGGAAGCAGAGTTGGAACTGGCAGAAAACAGGGAGATTCTAAACAAACCAGTGCATGGGGTGTACTATGACCCATCAAAAGACTTAATAGCAGAACTACAGAAGCAgGGGCAAGAC
>H-0307 DAGB_20_M_MSM/Het_USM_may-13_sep-13_5.83_104_B
CCTCARATCACTCTTTGGCAACGACCCCTTGTCACAGTAAAAATAGGGGGGCAGCTAAAGGAAGCTCTATTAGAYACAGGAGCAGATGATACAGTATTAGAAGAAATGAATTTGCCAGGAAGRTGGAAACCAAAAATGATAGGGGGAATTGGAGGCTTTATCAAAGTAAGACAGTATGATCAGATACTTGTAGAAATYTGTGGCCATAAAGCTATAGGTACAGTTTTAATAGGACCCACACCTGTCAACATAATTGGAAGAAATCTGTTgACTCAGATTGGTTGTACTTTAAATTTTCCCATTAGTCCTATTGAAACAGTACCAGTAAAACTAAAGCCAGGaATGGATGGcCCAArAGTTAAACAATGGCCATTGACAgAagAAAAAATAAAAGCATTAGTAGAAATTTGTACAGAAATGGAAaAKGAAGGAAAAATTTCAARAATTGGGCCTGAAAATCCATATAATACTCCAGTaTTTGCCATAAAGAAAAAAGACAGTACTAAATGGAGAAAATTAGTAGATTTCAGAGAACTTAATAAAAGAACTCAAGACTTCTGGGAAGTtCAATTAGGAATACCACATCCaTCAGGGTTAAAAAAGAAAAAATCAGTAACAGTACTGGATGTGGGTGATGCATATTTTTCAGTTCCCTTAGATaAAgayTtcaGgAAATATACTGCATTCACCATACCTAGTATAAACAATGAGACACCAGGGATTAGATATCAGTACAATGTGCTTCCACAAGGATGGAAAGGATCACCAGCAATATTCCAAAGTAGTATGACAAAAATCTTAGAGCCTTTCAGAAAAGAAAATCCAGACATAGTTATCTATCAATACATGGATGATCTGTATGTAGGATCTGATTTAGAAATAGGACAGCATAGAaCAAAAATAGAGGAACTGAGACAGCATTTGTTGACATGGGGATTYACCACACCAGACAAAAAACATCAGAAAGACCCTCCATTCCTTTGGATGGGTTATGAACTCCATCCtGATAAATGGACAGTACAGCCTATAATGCTGCCAGAAAAGGACAGYTGGACTGTCAATGACATACAGAAGTTAGTGGGAAAATTRAATTGGGCAAGTCAAATTTATTCAGGAATTAAAGTAAGAGAATTATGTAAACTCCTTAGGGGAGCCAAAGCACTAACAGAAATAGTACCACTAACAGCAGAAGCAGAGCTAGAACTGGCAGAAAACAGGGAAATTCTAAGAACACCAGTACATGGGGTATACTATGACCCATCAAAAGATTTAATAGCAGAAATACAGAAGCAGGGGCAAGGC
>H-0308 RCHR_44_W_Het_USM_jul-09_sep-13_4.47_29_B_+48M_TX
CCTCAAATCACTCTTTGGCAACGACCCCTTGTCACAGTAAAGGTAGGGGGGCAAATAAAGGAAGCTCTATTAGACACAGGAGCAGATGATACAGTATTAGAaGAAATGAATTTGCCAGGAAAATGGAAACCAAAAATGATAGGGGGAATTGGAGGTTTTATCAAAGTAAGACAATATGATCAGATACTAGTAGAAATCTGCGGATATAAAGCTATRGGTACAGTGTTAGTRGGACCCACACCTGTCAACATAATTGGAAGAAACCTGTTGACTCAGATTGGTTGCACTTTAAATTTTCCCATTAGTCCTATTGACACTGTACCAGTAAAACTAAAGCCAGGAATGGATGGCCCAAGAGTTAAACAATGGCCATTGACAGAAGAAAAAATAAAAGCATTAGTAGAAATTTGTACAGAAATGGAAAAGGAAGGAAAAATTTCAAAAATTGGGCCTGAAAATCCATACAATACTCCAGTATTTGCTATAAAGAAAAAGAACAGTACCAGATGGAGAAAATTAGTAGATTTCAGAGAACTTAATAAGAGAACTCAAGAATTCTCGGAAATTCAATTAGGAATACCACACCCTGCAGGGCTAAAAAGGAGCAAATCAGTAACAGTACTAGATGTGGGTGATGCATATTTTTCAGTTCCTTTAGATAAAGACTTCAGGAAGTATACTGCATTCACCATACCTAGTGTAAACAATGAGACACCAGGGATTAGATATCAGTATAATGTGCTCCCACAAGGATGGAAAGGATCACCAGCAATATTCCAAAGTAGTATGACAAAAATCTTAGAGCCTTTTAGAAAACAAAATCCAGAAATAGTTATCTATCAATACGTGGATGATTTGTATGTAGCATCTGACTTAGAAATAGGGCAGCATAGAACAAAAATAGAGGAACTGAGACAACATCTGTTGAGGTGGGGATTWTTCACACCAGACGAAAAACATCAGAARGAACCTCCATTTCTTTGGATGGGTTATGAACTCCATCCTGATAAGTGGACAGTACAGCCTATAGTGCTGCCAGAAAAAGACAGCTGGACTGTCAATGACATACAGAAGTTAGTGGGAAAATTAAATTGGGCAAGTCAGATCTATACAGGAATTAAAGTAAAGCAATTATGTAAACTCCTTAGGGGAGCCAAAGCACTAACAGAAGTAGTACCACTAACAGAAGAAGCAGAGTTAGAACTGGCAGAAAACAGGGAAATTCTAAAGAAACCAGTACATGGGGTGTACTATGACCCATCAAAAGACTTGATAGCAGAAATACAGAAGCAGGGGCAGGAC
>H-0309 LCB_36_W_Het_USM_mar-05_sep-13_5.46_464_B_+48M_TX
CCTCAAATCACTCTTTGGCAACGACCCCTTGTCRCAGTAAAGATAGGGGGGCAACTAAAGGAAGCTCTATTAGACACAGGAGCAGATGATACAGTATTAGAAGAAATGAATTTGCCAGGAAGATGGAAACCAAAAATGATAGGGGGAATTGGAGGCTTTATCAAAGTAAGACAGTATGATCAGATACTCRTAGAAATCTGYGGTCAYAGAGCYATMGGTACAGTTTTAATAGGACCCACACCTGTCAACATAATTGGAAGRAATCTGTTGACTCAGATTGGATGTACTTTAAATTTYCCCATTAGTCCTATTGAAACAGTACCAGTAAAACTAAAGCCAGGAATGGATGGCCCAAGAGTTAAACAATGGCCATTGACAGAAGAAAAAATAAAAGCATTAATAGAAATTTGCACAGAATTGGAAAAGGaMGGAAAAATTTCAAAAATTGGGCCTGAAAACCCATACAACACTCCAATATTTGCCATAAAGAAAAAGAACAGTACTAGATGGAGAAAATTAGTAGATTTCAgAGAACTTAATAAAAGAACTCAaGACTTCTGGGARGTTCAaTTAGGAATACCaCATCCCtCAgGGTTAAAAAGGAACAAATCAgTAACAaTACTGGATGTGGGTGATGCAtATTTTTCAgTTCCCttAGATRAAGAATTCAgGAAATATACTgCAtTCACCatACCtaGTACAAACAaTGAGACACCagGGATTAGATATCAgTACAaTGTGCTtCCACAaGGATGGAAAGGATCACCaGCAaTATTCCAaAGTAGCATGACAaAAATCTtAGAGCCttTtAGRAAAGAAAATCCAgACATaGTTATCTAtCAatAYGtGGATGATCTgtATGTAGGATCTGATTTAGAAATAGAACAACATaGAACAAaAATAGAGGAACTGagAAAGCATtTATGGGCATgGGGATTCTACACaCCAGAAGACAAACATCAGAAAGAACCTCCATTCCTTTGGATGGGTTATGAACTCCATCCCGATAGATGGACAGTACAGTCTATAGTGCTGCCAGAAAAAGACAGCTGGACCGTCAATGACATACAGAAGTTAGTGGGAAAATTAAATTGGGCAAGTCAAATTTATTCAGGAATTAAAGTAAARGAATTATGTAAACTCATTAGGGGAACCAAAGGACTAACAGAAGTAGTACCATTAACAGCAGAAGCAGAGCTAGAACTGGCAGAAAACAGGGAAATTCTAAGGACACCAGTACACGGGGTGTACTATGACCCATCAAAAGACTTAATAGCAGAAATACAGAAGCAAGGGCAAGGC
>H-0310 KO_34_W_IDU/Het_USM_jul-06_sep-13_4.33_711_B 
CCTCAGATCACTCTTTGGCAGCGACCCCTCGTTCAAATAAAGATAGGGGGGCAACAAAAGGAAGCCCTATTAGATACAGGAGCAGATGATACAGTATTAGAAGACATAAATTTGCCAGGAAAATGGAAACCAAAAATGATAGGGGGAATTGGAGGTTTTATCAAaGTAAGGCAGTATGATCAAgTACCCATAGACATATGTGGACATAGAACTATaGGTACAGTATTAGTAGGACCTACACCTGTCAACATAATTGGAAGAAATCTGTTGACTCAGCTTGGTTGTACTTTAAATTTTCCCATTAGTCCTATTGAAACTGTACCAGTAAAATTAAAGCCTGGAATGGATGGCCCAAAAGTTAAACAATGGCCATTGACAGAAgAAAAAATAAAAGCATTAGtAGAAATTTGTACAGAAaTGGAAAAGGAAGGAAAGATTTCAAAAATAGGACCTGAAAATCCATACAATACTCCAGTATTTGCCATAAAGAAAAAGGATGGTACTAAATGGAGAAAGTTAGTAGATTTCAGGGAACTTAATAAGAGAACTCAGGACTTCTGGGAAGTTCAatTAGGAATACCACATCCTGCAGGGTTAAAAAAGAAAAAATCAGTAACAGTTCTGGATGTGGGTGATGCATATTTTTCAGTTCCCTTAGGTAAAGACTTCAGAAAATATACTGCATTTACTATACCAAGTACAAACAATGCTGCACCAGGGATTAGATATCAGTACAATGTGCTTCCACAGGGATGGAAAGGATCACCAGCAATATTCCAATGCAGCATGACAAAAATTTTAGAGCCTTTTAGAGAACAAAACCCAGACATAATTATCTATCAATACATGGATGATCTATATGTAGGATCTGACTTAGAAATAGGGCAGCACAGAGCAAAAATAGAGCAACTGAGAGCACATCTGTTAAAGTGGGGACTTACCACACCAGACAAAAAATATCAGAAAGAACCTCCATTTCTTTGGATGGGTTATGAACTCCATCCTGATAAATGGACAGTACAACCTATAGTGCTGCCGGTGAAAGACAGCTGGACTGTAAATGACATACAGAAGCTAGTGGGAAAATTGAATTGGGCAAGCCAGATTTATGCAGGGATTAAAGTAAAACAATTATGCAAACTCCTTAGGGGAACCAAAGCACTAACAGAAGTAGTACCACTAACAGAAGAAGCAGAGCTAGAACTGGCGGAAAACAGGGAGATTTTAAAAGAACCAGTGCATGGAGCATATTATGACCCATCAAAAGACTTAATAGCAGAACTACAGAAGCAGGGGCAATGG
>H-0311 FJAH_32_M_MSM/Het_HS_jun-98_sep-13_5.42_689_B_+48M_TX
CCTCAAATCACTCTTTGGCAACGACCCCTCGTCACAATAAAGATAGGGGGGCAACtAaaGGaAgcTcTATTAGACACAGGAGCAGATGATACAGTATTAGAAGAAATGAATTTGCCAGGRAGATGGAAACCAAAAATGATAGGGGGAATTGGAGGTTTTATCAAAGTAAGACAGTATGATCAGATACAAATAGAAATCTGTGGACATAAAGCTATGGGTACAGTATTAGTAGGACCYACACCTGTCAACATAATTGGAaGAAATcTGTTGAcTCAGATtGGTtGCACTTTAAATTTTCCCATTAGTCCTATTGAAACTGTACCAGTGAAACTAAAGCCAGGAAtGGATGGCCCAAAAGTTAAACAATGGCCATTAACAGAAGAAAAAATAAAAGCATTAGTAGAAATTTGHACAGAAATGGAAAAGGAAGGAAAAATTTCAAARATTGGgCCTGAAAATCCATACAATACTCCAGTATTTgCCATAARGAARAAAgACAGTACTAAATGGAGAAAATTAGTAGATTTCAGAGAACTTAATAAGAGAAcTCAAGAGTTcTGTGAAATTCAAATGGGAATACCACATCCCgCAGGGTTAAAAAAgcAAAAaTcagTAACagTACtGGAtGtGGGAgAtGCaTATTTTTCagTTcCCtTARATGAAAgCtTCaGGAAGTATaCtGcaTTcaCCATaCCtAGCATAAAYaATGAgACaCCaGGGATTAgAtATcARTACAATGtGctTCCACaAGGaTGGAAgGGATCACCagCAATATTCCAAGCTAgCAtGAcaAgAATCtTAgAgCCtTTTAgAAAAgCaAATCCaGAAATAGtAATCTATcaATACaTGGATGAtTTGTATGTAGGAtctGACTTAgAAATAGAGCAGCATAGAACAAAGATaGAGGAACTGaGGCAACaTCTGTTRAGGTGGGGATTAACCACACCAGACAAAAAACATCAGAAAGAGCCTCCATTYCTTTGGATGGGTTATGAACTYCATCCAGATAAATGGACAGTACAGCCTATAGTAYTGCCAGAAAAAGAYAGTTGGACTGTCAATGACATACAGAAGTTAGTGGGAAAATTGAATTGGGCAAGTCAGATTTATTCAGGGATTAAAGTAAGACAATTATGTAAACTCCTTAGGGGAGCCAAATCACTAACAGAAGTCGTACCACTAACAGCAGAAGCAGAAATGGAACTGGCAGAAAACAGGGAGATTCTAAAGAACCCAGTACATGGGGTATACTATGACCCATCAAAAGACTTAATAGCAGAAATACAGAAGCAGGGACAAGGC
>H-0312 MASP_23_M_Unk_HS_jul-13_sep-13_4.49_456_B
CCTCAAATCACTCTTTGGCAACGACCCCTTGTCACAATAAAAATAGGGGGGCAGCTAAAGGAAGCTCTATTAGATACAGGAGCAGATGATACAGTATTAGAGGAGATGAATTTGCCAGGAAGATGGAAACCAAAAATGATAGGGGGAATTGGAGGTTTTATCAAGGTAAGACAGTATGATCAAATACCCATAGAAATTTGTGGACATAAAGCTATAGGTACAGTATTAATAGGACCTACACCTGTCAACATAATTGGAAGAAATTTGTTGACTCAGCTTGGTTGCACTTTAAATTTTCCTATTAGTCCTATTGAAACTGTACCAGTAAGATTAAAGCCAGGAATGGATGGCCCAAAAGTTAAACAATGGCCATTGACAGAAGAAAAAATAAAAGCATTAGTAGAAATTTGTACAGAAATGGAAAAGGAAGGAAAAATTTCAAAAATTGGGCCTGAAAATCCATACAACACTCCAGTATTTGCCATAAGGAAAAAAGACAGTACTAAATGGAGAAAATTAGTAGATTTCAGAGAACTTAATAAGAGAACTCAAGACTTCTGGGAAGTTCAATTAGGAATACCACATCCCGCAGGGTTAAAAAAGAAAAAATCAGTAACAGTACTGGATGTGGGAGATGCATATTTTTCAGTTCCCTTAGATGAAGACTTCAGGAAATATACTGCATTTACCATACCTAGTATAAACAATGAGACACCAGGGATTAGATATCAGTACAATGTACTTCCACAGGGATGGAAAGGATCACCAGCAATATTCCAAAGTAGCATGACAAAAATCTTAGATCCTTTTAGAAAACAAAATCCAGACATAGTTATCTATCAATACATGGATGATTTGTATGTAGGATCTGACTTAGAAATAGGACAGCATAGAATAAAAATAGAGGAACTGAGACAACATTTGTTGCAGTGGGGGTTTACCACACCAGACAAAAAACATCAGAAAGAACCTCCATTCCTTTGGATGGGTTATGAACTCCATCCTGATAAATGGACAGTACAACCTATAGTGCTGCCAAACAAAGACAGCTGGACTGTCAATGACCTACAAAAGTTAGTGGGGAAGTTAAATTGGGCAAGTCAGATTTATGCTGGGATTAAAGTAAAGCAATTATGCAAACTCCTTAGGGGAACCAAGGcactAACAGAAGTAGTCCCACTAACAGAAGAAGCAGAGCTAGAACTGGCAGAAAACAGGGagatTCTAAGAGAACCAGTACATGGAGTGTATTATGACCCATCAAAAGAGTTAATAGCAGAACTACaGAAGCAAGGGCAAGAT
>H-0313 JMRM_52_W_Het_HS_ago-06_sep-13_4.11_156_B_+48M_TX
CCTCAGATCACTCTTTGGCAACGACCCCTCGTCACAGTAAAGATAGGAGGGCAACTAAAAGAAGCTCTATTAGATACAGGAGCAGATGATACAGTATTAGAAGAAATGAATTTGCCAGGGAGATGGAAACCAAAAATGATAGGGGGAATTGGAGGTTTTATCAAAGTAAGACAGTATGATCAGATACAAGTAGAAATCTGTGGTCATAAAGCTATAGGTACAGTATTAATAGGACCTACACCTGTCAACATAATTGGAAGAAATCTGTTGACTCAGATTGGATGCACTTTAAATTTCCCCATTAGTCCTATTGAAACTGTACCAGTAAAATTAAAGCCAGGAATGGATGGCCCAAAAGTTAAACAATGGCCATTGACAAAAGAAAAAATAAAAGCATTAGTAGAAATTTGTACAGAAATGGAAAAGGAAGGGAAAATTTCAAAAATTGGGCCTGAGAATCCATATAATACTCCAGTATTTGCCATAAAGAAAAAAAACAGTACTAGATGGAGAAAATTAGTAGATTTCAGAGAACTTAATAAGAGAACTCAAGATTTCTGGGAAGTTCAATTAGGGATACCACATCCCGCAGGGTTAGAGAAGAGAAAATCAGTAACAGTACTRGATGTGGGTGATGCATATTTTTCAGTTCCYTTAGATGAGAGCTTCAGGAAGTATACTGCATTTACCATACCCAGTATAAACAATGAGACACCAGGGATTAGATATCAGTACAATGTGCTTCCACAGGGATGGAAAGGGTCACCAGCAATATTCCAAAGTAGCATGACAAAAATCTTAGAGCCTTTTAGAACACAAAATCCAGAAATAGTTATCTATCAATACGTAGATGACTTGTATGTAGCATCTGATTTAGAAATAGGGCAGCATAGAGCAAAAATAGAGGAACTAAGACAGCATCTGCTTAAGTGGGGGTTTTACACACCAGACGAAAAACATCAGAAAGAACCCCCATTCCTTTGGATGGGTTATGAGCTCCATCCTGATAAATGGACAGTACAGCCTATAGAGCTGCCAGAAAAGGACAGCTGGACTGTCAATGACATACAGAAGTTAGTGGGAAAATTRAATTGGGCAAGCCAAATTTACCCAGGAATTAAAGTAAGACAATTGTGTAAACTCCTTAGGGGAACCAAAGCACTAACAGAAGTAGTACCTCTAACARCAGAAGCAGAGTTAGAACTGGCAGAAAACAGGGAAATTCTAAAAGAACCAGTACATGGAGTGTATTATGACCCATCAAAAGACTTAATAGCAGAAATACAGAAGCAGGGGCAAGGC
>H-0314 DMMO_33_M_Het_HS_jul-13_sep-13_4.18_56_B
CCTCAGATCACTCTTTGGCAACGACCCATCGTCACAATAAAGATAGGGGGGCAACTAAAGGAAGCTCTATTAGACACAGGAGCAGATGATACAGTATTAGAAGAAATGaATTTGCCAGGAAAATGGAAACCAAAAATGATAGGGGGAATTGGAGGTTTTATCAAAGTAAGACAGTATGAGCAGATACAAGTAGAAATTTGTGGACATAAAGCTATCGGTACAGTCTTAATAGGGCCCACACCTGTCAATATAATTGGAAGAAATCTGTTGACCCAGCTTGGTTGCACTTTAAATTTTCCCATWAGCCCTATTGAAACTGTACCAGTACAATTAAAGCCAGGAATGGATGGCCCAAAAGTTAAACAATGGCCATTGACAGAAGAAAAAATAAAGGCATTAATGGAAATTTGTACAGAAATGGAAAAGGAAGGgAAAATTTCTAAAATTGGGCCTGAAAATCCATACAATACTCCAGTATTTGCCATAAAGAAAAAAGACAGTACTAAATGGAGAAAATTGGTAGATTTCAGAGAACTTAATAAAAGAACTCAAGACTTcTGGGAAGTTCAATTAGGAATACCACATCCCGCAGGGTTAAAAAAGAAAAAATCAGTAACAGTACTAGATGtGGGTGACGCATATTTTTCAGTTCCCTTAGATAAAGACTTCAGGAAGTATACtGCATTCACCATACCTAGTATAAACAATGAGACACCaGGGGTRAGATATCAGTATAATGTGCTTCCACAAGGATGGAAAGGATCACCAGCAATATTTCAAAGTAGCATGACAAAAATCTTAGAGCCTTTTAGAAAACAAAATCCAGACATAGTTATCTATCAATACATGGATGATTTGTATGTAGGATCTGACTTAGAAATAGGGCAgCATAGAATAAAAATAGAAGAACTAAGAGATCATCTGTTGAAGTGGGGATTYACCACACCAGACAAAAAACATCAGAAAGAACCTCCATTTCTTTGGATGGGTTATGAACTCCATCCCGATAAATGGACAGTACAGCCTATAGTGCTGCCAGAAAAGGACAGCTGGACTGTCAATGACATACAAAAGTTAGTGGGAAAATTAAATTGGGCAAGTCAGATTTATTCAGGGATTAARGTAAARCAAYTATGTAAACTCCTTAGGGGAGCCAAAGCACTAACAGAGGTAGTAGCACTRACAGAAGAAGCAGAGTTAGAACTAGCAGAAAACAGAGAgATTCTAAAGACACCAGTACATGGGGTGTACTATGACCCATCAAAAGAMTTAATAGCAGAAATAcagAAGCAGGAGCATGGC
>H-0316 JDRS_38_M_Het_HEU_ene-08_ago-13_4.51_122_B_+48M_TX
CCTCAAATCACTCTTTGGCAGCGACCCCTCGTCACAATAAAAATAGGGGGACAACTAAAGGAAGCTCTATTAGATACAGGAGCAGATGATACAGTATTAGAAGAAATGAATTTGCCAGGGAAATGGAAACCAAAAATGATAGGGGGAATKGGAGGTTTTATCAAAGTAAGACAGTATGATCAGGTATCCTTAGAAATTTGTGGACATAAAGCTATAGGTACAGTATTAGTAGGACCCACACCTGTCAACATAATTGGAAGAAATCTGTTGACTCAAATTGGTTGCACTTTAAATTTTCCCATTAGTCCTATTAAAACTGTACCAGTAAAACTAAAACCAGGAATGGATGGCCCAAAAGTTAAACAATGGCCATTGACAGAAGAAAAGATAAAAGCATTAGTAGAAATTTGTACAGAAATGGAAAAGGAAGGAAAAATTTCAAAAATTGGGCCTGAAAATCCATATAACACTCCAGTATTTGCCATAAAGAAAAAAGACAGTACTAAATGGAGAAAATTAGTAGATTTCAGAGAACTTAATAAAAGAACACAAGACTTCTGGGAAGTTCAATTAGGAATACCACATCCCGCAGGGTTAAAAAAGAACAAATCAGCAACAGTACTGGATGTGGGTGATGCATATTTTTCAGTTCCCTTAGATGAAGACTTCAGGAAGTATACTGCATTCACCATCCCCAGTATAAACAATGAGACACCAGGGCTTAGATATCAGTACAATGTGCTTCCACAAGGATGGAAAGGATCACCAGCAATATTCCAAAGTAGCATGACAAAAATCTTAGAGCCTTTTATGGatgatttgtatgatgtaggatctgacgacttagagaATGATTTGTATGTAGGATCTGACTTAGAGATAGGGCAGCATAGAGCAAAGGTAGAGGAACTGAGACAACATCTGTTGAAATGGGGATTTTTCACACCAGACAAAAAGCATCAAAAAGAACATCCATTTCTTTGGATGGGTTATGAGCTCCATCCCGATAAATGGACAGTACAGCCTATAATGCTGCCAGAAAAAGACAGCTGGACTGTCAATGATATACAAAAGCTAGTGGGAAAATTAAATTGGGCAAGTCAGATTTATCCAGGAATTAAAGTAAAGCAATTATGTAAACTCCTTAGGGGAACCAAGGCCCTAACAGAAGTAGTACCACTAACAGAAGAAGCAGAGTTAGAACTGGCAGAAAACAGGGAGATCCTAAAGAAACCaATACATGGGGTGTACTATGACCCATCAAAAGACTTAATAGCAGAAATACAGAAGCAAGGGCAAGAC
>H-0317 HYAR_39_M_Het_HEU_ago-13_ago-13_4.27_176_B
CCTCAGATCACTCTTTGGCAACGACCCCTTGTCTCAATAAAGATAGGGGGGCAAATAAAGGAAGCCCTATTGGATACAGGAGCAGATGATACAGTATTAGAAGACATGGAGTTGCCAGGAAGATGGAAACCAAAAATGATAGGGGGAATTGGAGGTTTTATCAAAGTAAGACAGTATGATCAAGTAAHCATAGAAATCTGTGGGCATAAAACTATGGGTACAGTATTAATAGGACCCACACCTGTCAACATAATTGGAAGAAATCTGTTGACTCAGCTTGGWTGCACTCTAAATTTCCCCATTAGTCCTATTGAAACTGTACCAGTAAAATTAAAGCCAGGAATGGATGGYCCRAAAGTTAAACAATGGCCATTGACAGAAGARAAAATAAAAGCATTAGTAGAAATTTGTACAGAAATGGAAAAGGAAGGAAAAATTTCAAAAATTGGGCCYGAAAAYCCATACAATACTCCAGTATTCGCCATAAAGAAAAARGATGGTACTAAATGGAGAAAATTAGTAGATTTTAGAGACCTTAATAAAAGRACTCAAGACTTCTGGGAAGTTCAATTAGGAATACCACATCCCGCRGGGCTAAAACAGAAAAAATCAGTAACAGTATTGGATGTAGGTGATGCATATTTTTCAGTTCCCCTAGATAAAGACTTCAGGAAGTATACTGCATTCACCATACCTAGTATAAACAATGAAACACCAGGGATKAGGTATCAGTACAATGTGCTTCCACAGGGATGGAAAGGATCACCAGCAATATTCCAGAGTAGCATGACAAAAATCTTAGAGCCTTTTAGAAAACAAAATCCAGACATAGTTATCTATCAATACATGGATGATTTGTATGTRGGATCTGACCTAGAAACAGGGCAACATAGAGCAAAAATAGAGGAACTGAGACRACATCTGTTGCARTGGGGATTAACCACACCAGACAAGAAACATCAGAAAGAGCCTCCATTTCTTTGGATGGGTTATGAACTCCATCCTGATAAATGGACTGTACAACCTATAATGTTGCCAGARAAGGACAGTTGGACTGTCAATGACATACAGAAGTTAGTGGGAAAATTGAATTGGGCAAGTCAGATTTATGCAGGGATCAAAACAAAGCAATTATGTAAACTCCTTAGGGGAGYCAAATCACTAACAGAAGTAGTACCGCTAACAGAAGAAGCAGAGCTAGAGCTAGCAGAAAACAGGGAGATTCTAAAGACACCAGTACATGGGGTATATTATGACCCATCWAAAGACTTRATAGCAGAACTACAGAAGCAGGGGCAAGGY
>H-0318 GAP_34_M_Het_HEU_ago-13_ago-13_5.38_392_B
CCTCAAATCACTCTTTGGCAACGACCCCTCGTTACTATAAAGATAGGGGGACAAcTAAAGGAAGCTCTATTAGATACAGGAGCAGATGATACAGTATTAGAAGAAATGAATTTGCCAGGAAGATGGAAACCAAAAATGATAGGGGGAATTGGAGGTTTTATTAAAGTAAAACAGTATGATCAGGTAGCCATAGAAATATGTGGACATAAAGTGATAGGTACAGTATTAATAGGATCCACACCTGTCAACATAATTGGAAGaAATCTGTTGACTCAGCTTGGTTGCACTCTAAATTTTCCCATTAGTCCTATTGAAACTGTACCAGTAAAATTAAAGCCAGGAATGGATGGCCCAAAAGTTAAACAATGGCCATTGACAGAAGAAAAAATAAAAGCATTAGTAGAAATATGTACAGAAATGGAAAAGGAAGGRAAAATTTCAAAAATTGGGCCTGAGAATCCATACAATACTCCAGTATTTGCCATAAAGAAAAAAGACAGTACCAAATGGAGAAAATTAGTAGATTTTAGAGAACTTAATAAGAGAACTCAAGACTTCTGGGAAGTTCAATTAGGGATACCACATCCCGCAGGGTTAAARAAGAARAAATCAGTAACAGTACTGGATGTGGGAGATGCATATTTTTCAGTTCCATTAGATAAAGACTTCAGGAAGTATACTGCATTTACCATACCTAGTATAAATAATGAGACACCAGGAATTAGATATCAGTACAATGTGCTTCCACAGGGWTGGAAAGGATCACCAGCAATATTcCAATGTAGCATGACAAAAATCTTAGAACCTTTTAGGARRCAAAATCCAGACATAGTTATCTAYCAATACATGGATGATTTGTATGTAGGATCTGACTTAGAAATAGGGCAACATAGARCAAAAATAGAAGAACTAAGACAACATCTGTTGgagtGGGGgTTTACCACACCAGACAAAAAACATCAGAARGAACCTCCATTTCTTTGGATGGGTTATGAACTCCATCCTGACAAATGGACAGTACAGCCTATAGAGCTGCCAGAAAAGGACAGCTGGACTGTCAATGACATACAGAAATTAGTGGGAAAATTGAATTGGGCTAGTCAGATCTATGCAGGGATTAAGGTAAAACAACTATGCAAACTCMTTAGGGGAGTTAAAGCACTAACAGAAGTAGTGCCATTAACAAAAGAAGCAGAGCTAGAACTGGCAGAAAACAGGGAGATTCTAAAAGAACCAGTACATGGAGTGTATTATGACCCATCAAAAGATTTAATAGCAGATATACAGAAGCAGGGGCAAGGC
>H-0319 DAE_32_M_Het_HEU_ago-13_ago-13_4.84_119_B
CCTCAGATCACTCTTTGGCAACGACCCCTTGTCACAGTAAAGATAGGGGGGCAAATAAAGGAAGCTCTATTAGACACAGGAGCAGATGATACAGTATTAGAAGAAATGAATTTACCAGGAAGATGGAAACCAAAAATGATAGGGGGAATTGGAGGTTTTATCAAAGTAAGACAGTATGATCAGGTATCCATAGAAATCTGTGGACATAAAGTTATAGGTACAGTATTAATAGGACCCACACCTGTCAACATAATTGGAAGAAATCTGTTGACTCAGCTTGGTTGCACTTTAAATTTTCCCATTAGTCCTATTGAAACTGTACCAGTGAAACTAAAGCCAGGAATGGATGGCCCAAGAGTTAAACAATGGCCATTGACAGAAGAAAAAATAAAAGCATTAATAGAAATATGTACAGAAATGGAAAAGGAAGGAAAAATTTCAAAAATYGGGCCTGAAAATCCATACAATACTCCAGTATTTGCCATAAAGAAAAAAGACAGTACTAAATGGAGAAAATTAGTAGATTTTAGAGAACTTAATAAAAGAACTCAAGACTTCTGGGAAGTCCAATTAGGAATACCACATCCCGCAGGGTTAAAAAAGAGAAAATCAGTAACAGTACTGGATGTGGGTGATGCATATTTTTCAGTTCCCTTAGATAAAGAGTTCAGGAAGTATACTGCTTTCACCATACCTAGTATAAACAATGAGACACCAGGGATTAGATATCAGTACAATGTGCTTCCACAAGGATGGAAAGGATCACCAGCAATATTTCAAAGTAGCATGACAAAAATCTTAGAGCCTTTTAGAAAAGCGAATCCAGACATRACTATTTATCAATACATGGATGATTTGTATGTAGGCTCTGACTTAGAAATAGGGCAGCATAGAACAAAAATAGAGGAACTRAGAGAGCATCTGTTAAAGTGGGGACTTACCACACCAGACAAAAAACATCAGAARGAACCTCCATTTCTTTGGATGGGTTATGAACTCCATCCCGATAAGTGGACAGTRCAGCCTATAATGCTGCCAGAAAAGGACAGCTGGACTGTCAATGACATACAGAAGTTAGTGGGAAAATTAAATTGGGCAAGTCAGATTTATTCAGGGATTAAAGTAAARCAACTATGTAAACTCCTCAGGGGAGCCAAAGCACTAACAGAAGTAGTACCACTAACAGAAGAAGCAGAATTAGAACTGGCAGAAAATAGGGAAATTCTAAAGAAACCAGTACATGGGGTATACTATGACCCATCAAAAGACTTAATAGCAGAAATACAGAAGCAGGGGCAAGAC
>H-0320 AJT_36_W_Het_HEU_jun-96_ago-13_4.41_143_B_+48M_TX
CCTCAGATCACTCTTTGGCAACGACCCCTCGTCACAATAAAGRTAGGGGGACAAATAAARGAAGCTCTATTAGACACAGGAGCAGATGATACAGTATTAGAAGAAATGAATTTGCCAGGAAGATGGAAACCAAAAATGATAGGGGGAATTGGAGGTTTTATCAAAGTAAGACAGTATGATCARATATCTATAGAAATYTGTGGACATAAAGCTAYAGGTACAGTATTAGTAGGACCYACACCTGTCAACATAATtGGAAGAAATCTGTTGACTCAAATTGGTTGCACTTTAAATTTTCCCATTAGTCCTATTGAAACTGTRCCAGTAAAATTAAAGCCAGGAATGGATGGCCCAAAAGTTAAACAATGGCCATTGACAGAAGAAAAAATAAAAGCATTAGTAGAAATTTGTACAGAAATGGAAAAGGAAGGAAAAATTTCAAARATTGGGCCTGAAAATCCATACAATACTCCAGTATTTGCCATAAAGAAAAAAGACAGTACTAAATGGAGAAAATTAGTAGATTTCAGAGAACTTAAYAAGAGRACTCAAGACTTCTGGGAAGTTCAATTAGGAATACCACATCCCGCAGGGTTAAAAAAGAGAAAATCAGTAACAGTACTGGATGTRGGTGATGCATATTTCTCAGTTCCCTTAGATAAAGACTTCAGGAAGTATACTGCATTCACCATACCTAGTATAAACAATGAGACACCAGGGATTAGRTATCAGTACAATGTGCTTCCACAAGGATGGAAAGGATCACCAGCAATATTCCAAAGTAGCATGACAAAAATCTTAGAGCCTTTTAGAAAAGAAAATCCAGACATAGTTATCTATCAATACATGGATGATTTGTATGTAGGATCAGACTTAGAAATAGGACAGCATAGAACAAAAATAGAGGAACTGAGACAACATCTGTTGAGGTGGGGATTGACCACACCAGACAAAAAACATCAGAAAGAACCTCCATTTCTTTGGATGGGWTATGAGCTCCATCCTGATAAATGGACAGTACAGCCTATACAGCTGCCAGAAAAGGATAGCTGGACTGTCAATGACATACAGAAGTTAGTGGGAAAACTGAATTGGGCAAGTCAGATTTATGCAGGGATCAAAGTAAAGCAACTATGTAAACTCCTTAGGGGAACCAAAGCACTAACAGAAGTAGTACCACTAACAGAAGAAGCAGAGTTAGAAYTGGCAGAAAATAGGGAgATTCTAAAGACACCAGTACATGGGGTGTACTATGACCCATCAAAAGATTTAATAGCAGAAATACAGAAGCAGGGGCAAGGC
>H-0321 GMCR_44_W_Het_HEU_jun-04_ago-13_4.74_177_B_+48M_TX
CCTCAGATCACTCTTTGGCAACGACCCCTCGTCACAATAAAGATAGGGGGGCAGCTaAAGGAAGCTCTATTAGAYACAGGAGCAGATGATACAGTACTAGAAGAAATGAATTTGCCAGGAAGATGGARACCAAAAATGATAGGGGGAATTGGAGGTTTTATCAAAGTAAGACAATATGATCAGATACCCATAGAAATYTGTGGACATAAAGCTATAGGTACaGTATTAGTAGGACCTACACCTGTCAACATAATTGGAAGAAATCTGTTGACTCaACTTGGGTGCACTTTAAATTTCCCYATTAGTCCTATTGAAACTGTACCAGTAAAATTAAAGCCAGGWATGGATGGCCCAAGAGTTAAACAATGGCCATTGACAGAAGAGAAAATAAAAGCATTAGTAGAGATTTGTACAGAAATGGAAAAGGAAGGAAAAATTTCAAAAATTGGGCCTGAAAATCCATAYAATACTCCAGTATTTGCCATAAAGAAAAAGGACAGTACTAAATGGAGAAAATTAGTAGATTTCAGAGAACTTAATAAGAGAACTCAAGACTTCTGGGAAGTTCAATTAGGAATACCACACCCAGCAGGGCTAAAAAAGAAWAAATCAGTAACAGTATTGGATGTGGGTGATGCATATTTTTCAGTKCCCTTACATGAAGACTTCAGGAAGTATACTGCATTCACCATACCTAGTATAAATAATGAGACACCAGGGATTAGGTATCAGTACAATGTGCTTCCACAGGGATGGAAGGGATCACCAGCARTATTCCAACATAGCATGACAAAAATCTTAGAGCCTTTTAGRAAACAAAATCCAGAAATAGTTATCTATCAATACATGGATGATTTGTATGTAGGCTCTGACTTAGAAATAGGGCAGCATAGARCAAAAATAGAGGAACTRAGACaACATCTGTTGAGGTGGGGATTTACCACACCAGACAAAAAACATCAAAAGGAACCTCCATTTCTTTGGATGGGTTATGAACTCCATCCCGATAAATGGACAGTACAGCCTATAAtGCTGCCWGAAAAAGACAGCTGGACTGTCAATGACATACAGAAGTTAGTGGGAAAATTRAATTGGGCAAGTCAGATTTATGCAGGGATTCAAATAAAGCAATTATGTAAACTCATTAGGGGAACcAAAGCTCTAACAGAAGTAGTCACACTAACAGAAGAAGCAGAGCTAGAACTGGCAGAAAACAGRGAAATTCTGAAGAaCccagtAcatgGAGTGTATTATGATCCATCARAAGACTTAATAGCAgAAATACAGAAGCAGGGGCAAGGC
>H-0322 FGO_51_M_Het_HEU_ago-13_ago-13_3.48_7_B
CCTCAGATCACTCTTTGGCAACGACCCCTCGTCACAATAAAGATAGAGGGGCAACTAAAAGAAGCYCTCTTAGACACAGGAGCAGATGATACAGTATTAGAAGACATGCAGTTGCCAGGRAGATGGAAACCAAAAATGATAGGGGGAATTGGAGGTTTTATCAAAGTAAAGCAGTATGATCAGRTATCCATRGAAATCTGTGGACATAAAGCGGTGGGTACAGTATTAATAGGACCTACACCTGTCAACATAATTGGAAGAAATCTGTTGACTCAGATTGGTTGCACTTTAAATTTTCCCATTAGTCCTGTTAARACTGTACCAGTAAAATTAAAGCCAGGAATGGATGGCCCAAAAGTTAAACAGTGGCCATTGACAGAAGAAAAAATAAAAGCATTAGTAGAAATTTGTACAGAAATGGAAAAGGAAGGAAAGATTTCAAAAATTGGGCCTGAAAATCCATACAACACTCCAGTATTTGCCATAAAGAAAAAAGACAGTACTAAATGGAGAAAATTAGTAGATTTCAGGGAACTTAATAAGAGRACTCAAGACTTCTGGGAAGTTCAATTAGGAATACCACATCCAGCAGGGTTAAAAAAGAAAAAATCAGTAACAGTACTAGATGTGGGTGATGCATATTTTTCAGTTCCCTTAGATGAARAYTTCAGGAAGTATACTGCATTCACCATACCTAGTATAAACAATGAGACACCAGGGATTAGATATCAGTACAATGTGCTGCCACAAGGATGGAAAGGATCACCAGCAATATTCCAAAGTAGCATGACAAAAATCTTAGAGCCTTTTAGAAAAGAAAATCCAGACATAGTTATTTATCAATACATGGATGATTTGTATGTAGGATCTGACTTAGAAATAGAGCAGCATAGAACAAAAATAGAGGCACTAAGACAACATCTGTTGAGGTGGGGGTTTACCACTCCAGATAAAAAGCATCAGAAAGAACCTCCATTTCTTTGGATGGGTTATGAACTCCATCCTGATAAATGGACAGTACAGCCTATAGTGCTGCCAGAAAAAGATAGCTGGACTGTCAATGACATACAGAAGTTAGTGGGAAAATTGAATTGGGCAAGTCAGATTTATTCAGGGATTAAgGTAARGCAATTGTGTAAACTCCTTAGAGGAACCAAATCACTAACAGAAGTAGTACCACTAACAGAAGAAGCAGAGTTAGAACTGGCAGAAAACAGaGAGATTCTAAGRAAACCCGTCCATGGGGTGTATTATGACCCATCAAAAGACTTAATAGCAGAAATACAGAAGCAGGAACAAGGT
>H-0323 REG_35_W_BloodT_HEU_jun-03_ago-13_5.17_128_B_+48M_TX
CCTCAAATCACTCTTTGGCAACGACCCTTTGTCACAATGAAGATAGGGGGACAAACAATAGAAGCTCTAATAGATACAGGAGCAGATGATACAGTATTAGAAGAAATAAATTTGCCAGGAAAATGGAAACCAAAAATCATAGGGGGAATTGGAGGTTTTGTCAGAGTAAGAGAGTATGARAATGTACCTGTAGAAATCTGTGGACATAAGGCTGTAGGTACAGTAGTAGTAGGACCCACGCCAGCCAACATAATTGGACGAAAYCTGTTgACTCAGATTGGTTGTACTCTAAATTTTCCCATTAGTCCTATTGAAACTGTRCCAGTAAAACTAAAGCCAGGAATGGATGGCCCAAAAGTTAAACAATGGCCATTGACAGAAGAAAAAATAAAAGCATTAGTAGAAATTTGTACAGAAATGGAAAAGGAAGGAAAAATTTCAAAAATTGGGCCTGAGAATCCATACAAYACTCCAGTATTTGCTATAAAGAAAAAAGGCGGTACTAGATGGAGAAAATTAGTAGATTTCAGGGAACTTAATAAGAGAACTCAAGACTTCTGGGAAGTTCAATTAGGAATACCACACCCCTCAGGGTTAAAAAGGAACAAATCAGTAACAGTATTGGATGTGGGGGATGCATATTTTTCAGTTCCCTTAGATAAAGAATTCAGGAAGTATACTGCATTCACCATACCTAGTATAAACAATGAGACACCAGGGATTAGGTATCAGTACAATGTGCTTCCACARGGATGGAAAGGATCACCAGCAATATTCCAAAGTAGYATGACAAAAATCTTAGAGCCTTTTAGASAAAAGAATCCAGAAATAACTATCTAYCAATATGTGGATGATTTGTATGTAGGATCTGACTTAGAAATAGGACAACATAGAGCAAAAGTAGAGGAACTGAGACARCATCTGTTGAGGTGGGGATTTTTCACACCAGATGAAAAGCATCAGAAAGAACCTCCATTTCTTTGGATGGGATATGAACTCCATCCCGATAAATGGACAGTACAGCCTATAATGCTGCCAGAAAARGACAGCTGGACTGTCAATGACATACAGAAGTTAGTGGGAAAACTAAATTGGGCAAGTCAGATTTATCCAGGAATTAAAGTAAAGCAATTATGTAAGCTCATTAAGGGAAccAAAACATTAACAGAAGTAGTACCACTAACAAAAGAAGCAGAGTTAGAACTAGCAGAAAACAGGGAGATTCTAAAGAATccagtAcatGGGGTGTACTATGACCCMTCAAAAGACTTAATAGCAGAAATACAGAAGCAGGGGCAAGGC
>H-0325 SBB_43_M_Het_INCP_ene-93_ago-13_4.57_66_B_+48M_TX
CCTCAAATCWCTCTTTGGCAACGACCCATTCTCACAGTAAAGATAGGGGGGCAACTAGTGGAAGCTCTGTTAGACACAGGAGCAGATGATACAGTATTAGAAGAAATAAGTTTACCAGGTAGATGGAAACCAAAAATAATAGGGGGAATTGGAGGTTTTGTCAAAGTAAGACAGTATGAACAGGTACCTATAGAAATCTGTGGACATAAAGTAATAGGTACAGTATTAATAGGACCCACACCTTTCAACATAATTGGAAGAAATGTGATGACTCAGCTTGGTTGCACTTTAAATTTTCCCATTAGTCCTATTGAAACTGTACCAGTAAAATTAAAGCCAGGAATGGATGGCCCAAGAGTTAAACAATGGCCATTGACAGAGGAAAAAATAAAAGGATTAGTAGAAATTTGTACAGAACTGGAAAAGGAAGGAAAGATTTCAAAAATTGGGCCTGAAAATCCATACAATACTCCAGTATTTGCCATAARGAAAAAAGACAGTAATAAATGGAGAAAAATAATGGATTTCAGAGAGCTTAATAAGAGAACTCAAGACTTCTGGGAAGTTCAATTAGGAATACCACATCCCGGAGGATTAGAAAAGAAAAAATCAGTAACAGTACTAGACGTGGGTGATGCATATTTCTCAGTTCCCTTAGATGAAGACTTCAGGAAGTATACTGCATTCACCATACCTAGTATAAACAATGAGACACCAGGGATTAGATATCAGTACAATGTgCTTCCACAAGGATGGAAAGGATCACCAGCAATATTCCAAAGTAGCATGACAAAAATCTTAGAGCCTTTCAGAAAACAAAATCCAGACATAGTTATCTGTCAATACGTGGATGACTTGTATATAGCATCTGATTTAGAAATAGGGCAGCATAGAaYAAAAATAGAGGAACTGAGACAATATCTGCTGAGGTGGGGATTTTACACACCAGACAAAAAACATCAGAAAGAACCTCCATTTCRKTGGATGGGTTATGAACTCCATCCCGATAAATGGACGGTGCAGCCTATAGTGCTACCAGAAAAAGACAGCTGGACTGTCAAYGATATACAGAAGTTAGTGGGAAAATTAAATTGGGCAAGTCAGATTTATTCAGGGATTAAAGTAAAGCAATTATGTAAACTCCTTAGGGGAACCAAAGCACTGACAGAAGTAGTACCACTAACAAAAGAAGCAGAGTTAGAACTGGCAGAAAACAGGGagatTCTAAAGACACCagtaCATGGGGTATACTATGACCCATCAAAAGACTTAATAGCAGAAATACAAAAGCAGGGGCAAGGT
>H-0326 MM_50_W_Het_INCP_mar-05_ago-13_4.43_435_B_+48M_TX
CCTCAAATCACTYTTTGGCAACGACCCCTCGTCACAGTAAAGATAGGGGGGCAACTAAAGGAAGCTCTATTAGACACAGGAGCAGATGATACAGTATTAGAAGACTTAAATTTGCCAGGAAGATGGAAACCAAAAATGATAGGGGGAATTGGAGGTTTTATCAAAGTAAGAGAGTATGATCAGGTACCCATAGAAATCTGTGGGCACAAAgctGTAGGTACAGTATTAGTAGGACCCACACCTGTCAACATAATTGGCAGAAATTTGTTGACTCAGATTGGTTGTACTTTAAATTTTCCCATTAGTCCTATTGAAACTGTACCAGTAAAATTAAAGCCAGGAATGGATGGCCCAAAAGTTAAACAATGGCCATTGACAGAAGAAAAAATAAAAGCaTTGATAGAAATTTGTACAGAAATGGAAAAGGAAGGAAAAATTTCAAAAATTGGGCCTGAAAATCCATACAATACTCCAGTATTTGCCATAAAGAAAAAAGACAGTACTAAATGGAGAAAATTAGTAGATTTCAGAGAACTTAATAAGAGAACTCAAGACTTCTGGGAAGTTCAATTAGGAATACCACATCCTGCAGGGTTAAAAAAGAACAAATCAGTAACAGTCTTGGATGTGGGTGATGCATATTTTTCAGTTCCTTTAGATAAAGAGTTCAGGAAGTATACTGCATTCACCATACCTAGTCTAAACAATGAGACACCAGGGATTAGATATCAGTACAATGTGCTCCCACAAGGATGGAAAGGATCACCAGCAATATTCCAAAGTAGCATGACAAAAATCTTAGAGCCTTTTAGAAAAGAAAATCCAGACATAGTTATCTATCARTACGTGGATGATTTGTATGTAGGATCTGACTTAGAAATAGGGCAGCATAGAACAAAAATAGAGGAACTGAGAGAACATCTGTTGAGGTGGGGATTTACCACACCAGATAAAAAACATCAGAAAGAACMTCCATTTCTTTGGATGGGTTATGAACTCCATCCCGATAAATGGACAGTACAGCCTATAGTGCTGCCAGAAAAAGACAGCTGGACAGTCAATGACATTCAGAAGTTAGTGGGAAAATTAAATTGGGCAAGTCAAATTTATYCAGGGATTAAAGTAAAGCAACTATGTAAACTCCTTAGGGGAACCAAAGCACTGACAGAAGTAGTACCACTAACAGCAGAAGCAGAGTTAGAACTGGCAGAAAACAGGGAAATTCTAAAGAAACCAGTACATGGGGTGTACTATGACCCATCAAAAGACTTGGTAGCAGAAATACAGAAGCAAGGGCCAGAC
>H-0329 CCD_54_W_Het_INCP_abr-04_ago-13_5.09_101_B_+48M_TX
CCTCAGATCACTCTTTGGCAACGACCCCTCGTCACAATAAAGATAGGGGGGCAACTAAAGGAAGCTCTATTAGACACAGGAGCAGATGATACAGTHTTAGAAGAAATGAATTTGCCAGGAAAATGGAAACCAAAAATGATAGGGGGAATTGGAGGTTTTATCAAAGTRAAACAGTATGATCARATACCCATAGAAATCTGTGGACATAAGGCTATAGGTACGGTGTTAATAGGACCCACACCTGTCAACATAATTGGAAGAAATCTGTTGACTCAGCTTGGTTGCACTTTAAATTTTCCCATTAGTCCTATTGACACTGTACCAGTAAAACTAAAACCAGGAATGGATGGCCCAAAAGTTAAACAATGGCCATTGACAGAAGAAAAAATAAAAGCATTAGYAGAAATTTGTACAGAAATGGAAAAGGAAGGAAAAATTTCAAGAATTGGGCCTGAAAATCCATACAATACTCCAGTATTTGCCATAAAGAAAAAAGACAGTACTAAATGGAGAAAATTAGTAGATTTCAGAGAATTAAATAAGAGAACTCAAGACTTCTGGGAAGTTCAATTAGGGATACCACATCCCTCAGGGTTAAAAAAGAAAAAATCAGTAACAGTACTGGATGTGGGTGATGCATATTTTTCAGTTCCCTTAGATAAAGAATTTAGGAAGTATACTGCATTCACCATACCTAGTATAAACAATGAGACACCAGGGATTAGATATCAGTACAATGTGCTTCCACAAGGATGGAAAGGATCACCAGCAATATTTCAAAGTAGCATGACAAAAATCTTAGATCCTTTTAGAAAACAAAATCCAGAAATAGTTATCTATCAATACATGGATGATTTGTATGTAGGATCTGACTTAGAAATAGGGCAGCATAGAGCAAAAATAGAGGAACTGAGAGAACATCTGTTGAAGTGGGGATTTACCACACCAGACAAAAAACATCAGAAAGAACCTCCATTTCTTTGGATGGGTTATGAACTCCATCCCGATAAATGGACAGTACAGCCTATAAAGCTGCCAGAAAAAGACAGCTGGACTGTCAATGACATACAGAAGTTAGTGGGAAAATTGAATTGGGCAAGTCAGATTTATACAGGGATTAAAGTAAAGCAATTATGTAAACTCCTTAGGGGAGCCAAAGCACTAACAGAAGTAGTAGCACTAACAGAAGAAGCAGAGTTAGAACTAGCAGAAAACAGGGAAATTCTAAGTAGACCAGTACATGGGGTGTACTATGACCCAatAAAagaCTTAATAGCAGAAATACAGAAGCAgGGGCAAGAC
>H-0331 AGE_51_M_Het_INCP_oct-10_ago-13_5.14_33_B_17-47M_TX
CCTCAAATCACTCTTTGGCAACGACCCCTTGTTACAATAAAGRTAGGGGGGCAGCTAAAGGAAGCTCTATTAGATACAGGAGCAGATGATACAGTATTAgAAGAAATGAATTTACCAGGAAAATGGAAACCAAAAATGATAGGGGGAATtGGAGGTTTTATCAAAgTAAGACAGTATGATCAGATACTCATAGAAATCTGTGGACATAAAGCTATAGGTACaGTATTAGTAGGACCTACACCTGTCAACATAATTGGAAGAAAYCTGTTGACTCAGATTGGATGCACTTTAAATTTTCCCATTAGTCCTATTGAAACTGTACCAGTAAAATTAAAGCCAGGAATGGATGGCCCAAAAGTTAAACAATGGCCATTGACAGAAGAAAAAATAAAAGCATTAGTAGAAATTTGTACAGAAATGGAAAAGGAAGGAAAAATTTCAAAGATTGGGCCTGAAAATCCATACAATACTCCAGTATTTGCCATAAAGAAAAAAGACAGTACTAAATGGAGAAAAGTAGTAGATTTCAGAGAACTTAATAAAAAGACTCAAGACTTCTGGGAAGTTCAATTAGGAATACCaCATCCCgCTGGGTTACACAAGAAGAAATCAgTAACAgTACTGGATGTGGGTGATGCGTATTTTTCAgTTCCCtTAGATCCAGACTTCAgGAAGTATACTGCATTTACCaTACCTAGTATAAACAATGAGACACCagGGACCAGATATCAgTACAaTGTGCTCCCACAgGGATGGAAAGGATCACCAgCAATATTTCAVAGCAGCATGACAAAAATCTTAGAGCCTTTTAGAGAACAAAATCCAgAAATAGTTATTTGTCAATACGTGGATGATTTGTATGTAAGCTCTGACTTAGAAATAGGACAGCATAGGGCAAaAaTAGCGGAACTGAGACAACATCTGTTGGGGTGGGGATTAACCACACCAGACGAAAAACATCAGAAAGAGCCTCCaTTCCTTTGGATGGGTTATGAACTCCACCCTGATAAATGGACAGTACAGCCTATAGTRYTGCCAGAAAAAGACAGCTGGACTGTCAATGACaTACAGAAGTTAGTGGGAAAATTGAATTGGGCAAGTCAGATTTACTCAGGAATTARAGTAAGGGAATTATGTAAACTTCTTAGGGGAACCAAAGCACTAACAGAAGTAGTACCTCTAACTAAAGAAGCAGAAATAGAACTGGCAGAAAACAGGGAGATTCTAAAAGAACCAGTACATGGAGTGTATTATGACCCATCAAAAGACTTAATAGCAGAAATACAAAAACAGGGGCTAGGC
>H-0332 AJP_24_M_MSM_INCP_jun-10_ago-13_4.35_180_B
CCTCARATCACTCTTTGGCAACGACCCCTYGTCACAATAAAGATAGGGGGGCAAMTAAAGGAAGCTCTATTAGACACAGGAGCAGATGATACAGTATTAGAAGAAATGAATTTGCCAGGAAAATGGAAACCAAAAATGATAGGGGGAATTGGAGGTTTTATCAAAGTAARACAGTATGATCAGATAGCTGTGGACATCtGTGGACATAAAGCTATAGGTACAGTATTAATAGGACCCACACCTGTCAACATAATTGGAAGAAATYTGTTGACTCAAATTGGTTGCACTTTAAATTTTCCCATTAGTCCTATTGAAACTGTACCAGTAAAACTAAAGCCAGGAATGGATGGCCCAAGAGTTAAACAATGGCCATTGACAGAAGAAAAAATAAAAGCATTAGTAGAAATTTGTACAGAAATGGAAAAGGAAGGAAAAATTTCAAAAATTGGGCCTGAGAATCCATACAATACTCCAGTATTTGCCATAAAGAAAAAAGATAGTACTAAATGGAGAAAATTaGTAGATTTcAGAGAGCTAAATAAAAGAACTCAGGACTTCTGGGAAGTTCAATTAGGAATACCACATCCCGCAGGGTTAAAAAAGAAGAAATCAGTAACAGTCCTGGATGTAGGTGATGCATATTTTTCAATTCCTTTAGATAAAGAGTTCAGGAAGTATACTGCATTTACCATACCTAGTAGAAACAATGAGACACCAGGGATTAGATATCAGTAYAATGTGCTTCCACAAGGATGGAAAGGATCACCAGCAATATTCCAAAGTAGCATGACAAAAATCTTAGAGCCTTTTAGAAAACAAAACCCAGACATAGATATCTATCAATACATGGATGATTTGTATGTAGGATCTGACTTAGAAATAGGGCAACATAGAACAAAGATAGAGGAACTGAGACAACATCTGTTGAGGTGGGGATTAACCACACCAGACAAAAAACATCAGAAAGAACCTCCATTTCTTTGGATGGGTTATGAACTCCATCCCGATAAATGGACAGTACAGCCTATAGTGCTGCCAGAAAAGGACAGCTGGACTGTCAATGACATACAGAAGTTAGTGGGAAAATTGAATTGGGCAAGTCAGATTTATTCAGGRATTAAAGTAAGGCAATTATGTAAACTCCTTAGGGGAGCTAAAKCACTAACAGAAGTAGTATCACTAACAGCAGAAGCAGAGTTAGAACTRGAAgAaAACAGGGAAATTCTAAAGAMMCcAGTACATGGGGTRTACTACGACCCATCTAAAGACTTAATAGCWGAAATACAGAAGCAGGGACAAGAC
>H-0333 YO_43_W_Het_INCP_Unk_ago-13_3.49_75_B_+48M_TX
CCTCAAATCACTCTTTGGCAACGACCCATCGTCACAATAAAGATAGGAGGGCAACTAAAGGAAGCTCTATTAGACACAGGAGCAGATGATACAGTATTAGAAGAAATGAATCTACCAGGAAGATGGAAACCAAAAATGATAGGGGGAATTGGAGGTTTTATCAAAGTAAGACAGTATGATCAGATACTTGTAGAAATTTGTGGACATAAAGCTATTGGTACAGTGTTAGTAGGACCCACACCTGTCAACATAATTGGAAGAAATCTGTTGACTCAGCTTGGTTGCACATTAAATTTTCCCATTAGTCCTATTGAAACTGTACCAGTAAAACTAAAGCCAGGAATGGATGGCCCAAAAGTTAAACAATGGCCATTGACAGAAGAAAAAATAAAAGCATTAGTAGAAATTTGTACAGAAATGGAAAAGGAAGGAAAAATTTCAAAAATTGGGCCTGAAAACCCATACAATACTCCAGTATTTGCCATAAAGAAAAAAGACAGTACTAAATGGAGAAAATTAGTAGATTTCAGGGAACTTAATAAGAGAACTCAAGACTTCTGGGAAGTTCAATTAGGAATTCCACATCCCGCAGGGTTAAAAAAGAATAAATCAGTGACAGTACTAGATGTAGGTGATGCATATTTTTCAGTTCCATTAGATAAAGACTTCAGGAAGTATACTGCATTCACCATACCTAGTATAAACAATGAGACACCAGGGATTAGATATCAGTACAATGTACTTCCACAAGGATGGAAAGGATCACCAGCAATATTCCAAAGTAGCATGACAAAAATTCTAGAGCCTTTTAGAAAACAAAATCCAGAAATGGTGATCTATCAATACGTGGATGATCTGTATGTAGGATCTGACTTAGAAATAGGGCAGCATAGAACAAAAATAGAGGAACTGAGAGAACATCTGTTGAGGKGGGGATTTACCACACCAGACAAAAAACATCAGAAAGAACCTCCATTTCTTTGGATGGGTTATGAACTCCATCCCGACAAATGGACAGTACAGCCTATAATGCTGCCAGAAAAAGACAGCTGGACTGTCAATGACCTACAAAAGTTAGTGGGAAAATTGAATTGGGCAAGTCAAATTTATCCAGGGATTAAAGTAAGGCAATTATGTAAACTCCTTAGGGGGACCAAAGCACTGACAGAAGTAGTACCACTAACAGAAGAAGCAGAGTTAGAACTGGCAGAAAACAGGGAGATTCTAAGCAAACCAGTACATGGAGTGTACTATGACCCGTCAAAAGACTTAATAGCAGAAATACAGAAGCAAGGGCAAGAC
>H-0334 CSV_40_W_Het_INCP_nov-04_ago-13_5.77_4_B_+48M_TX
CCTCAAATCACTCTTTGGCAACGACCCCTCGTCAACATAAAGATAGGGGGGCAGCAAAAGGAAGCTTTATTAGACACAGGAGCAGATGATACAGTATTAGAAGAAATGAATTTGCCAGGAAAATGGAAACCAAAAATGATAGGGGGAATTGGAGGTTTTATCAAAGTAAGACAGTATGAAGATATACTTGTAGAAATTTGYGGACATAAAGCTATAGGTACAGTATTAGTAGGACcyACACCTGTCAACATAATTGGAAGAAATCTGTTGACTCAGATTGGTTGCACTTTAAATTTTCCCATWAGTCCTATTGAAACTGTACCAGTAAAACTAAAGCCAGGAATGGATGGGCCAAAGGTTAAACAGTGGCCATTGACAGAAGAAAAAATAAAAGCATTAGTAGAAATTTGTACAGAATTGGAAAAGGACGGWAAAATTTCAAARATTGGGCCTGAAAATCCATACAATACTCCAGTATTTGCCATAAAGAAAAAAGACAGTACTAAATGGAGGAAAATAGTAGATTTCAGAGAACTTAATAAGAGAACTCAAGACTTCTGGGAAGTTCAATTAGGAATACCACACCCCTCAGGGTTAAAAAAGAACAAATCAGTAACAGTGCTGGATGTGGGTGATGCATATTTTTCAGTTCCCTTAGATAAAGACTTCAGGAAGTATACTGCATTCACCATACCTAGYACAAAYAATGAGACACCAGGRATTAGATATCAGTAYAATGTGCTTCCACAAGGATGGAAAGGATCACCAGCAATATTCCAAAGTAGCATGACAAAAATCTTAGAACCTTTCAGAAAAgAAWATCCAGACATAGTTATaTATCAATACGTGGATGATTTGTATGTAGGATCTGACTTAGAAATAGGAGAGCACAGAACAAAAGTAGARGAACTGAGAAAACATCTGTGGgagtGgGGGTTTTACACACCAGACAAGAAACATCARAAAGAACATCCATTTGTTTGGATGGGTTATGAACTCCATCCCGATAAATGGACAGTACAGCCTATAGTGCTGCCAGAAAAAGACAGCTGGACTGTCAATGACATACAGAAGTTAGTGGGAAAATTGAATTGGGCAAGTCAGATTTATTCAGGGATTAAAGTAAAGCAATTATGTAAACTCCTTAAGGGGGCCAAAGGACTAACAGAAGTRGTACCACTAACAGCAGAAGCAGAGTTAGAACTAGAAGAGAACAGAGAGATTCTAAAGACACCAGTACATGGGGTGTACTATGACCCATCAAAAGACTTAGAAGCAGAAATACAAAAGCAGGGGAACGgc
>H-0335 ACA_50_W_Het_INCP_ene-07_ago-13_4.18_100_B_+48M_TX
CCTCAGATCACTCTTTGGCAACGACCCCTCGTCACAATAAAGATAGGGGGGCAACTAAAGGAAGCTCTATTAGACACAGGAGCAGATGATACAGTATTAGAAGAAATGAATTTGCCAGGGAGATGGAAGCCAAAAATGATAGGGGGAATTGGAGGTTTTATCAAAGTAAGACAGTATGATCAGGTACCCATAGAAATCTGTGGRCARAAAGCTGTAGGTACAGTATTAGTAGGACCYACACCTGTCAAYATAATTGGAAGAAATYTGTTGACTCAGATtGGTTGcACTTTAAATTTTCCCATTAGTCCTATTGAAACTGTACCAGTAAAACTAAAGCCAGGAATGGATGGCCCAAAAGTTAAACAATGGCCATTGACAGAAGAAAAGATAAAAGCATTAGTAGAAATTTGTACAGAATTgGAAMAGGAAGGAAAAATTTCAAAAATTGGGCCTGAAAATCCCTACAATACTCCAGTATTTGCCATAAAGAAAAAAGACAGTACTAAATGGAGAAAATTAGTAGACTTCAGAGAACTTAATAAAAGAACTCAAGAATTCTGGGAAGTTCAATTAGGAATACCACATCCCGCAGGGTTGCAAAAGAAGAAATCAGTAACAGTATTAGATGTGGGTGATGCATATTTCTCAGTTCCCTTAGATAAAGACTTCAGAAAGTATACTGCATTCACCATACCTAGTATAAACAaTGAGACACCAGGAATTAGATATCAGTACAATGTGCTTCCACARGGATGGAAAGGATCACCAGCAATATTCCAAAGTAGCATGACAAAAATCTTAGATCCCTTTAGAAGAGAAAaTCCAGACATAGTTATCTATCAATACGTGGATGATTTATTAGTAGGATCTGACTTAGAAATAGGGCAACATAGAACAAAgATaGAGGAACTGAGACAGCATCTGTTGAGATGGGGATTTTaCACTCCAGACAAAAAACATCAGAAAGAACCTCCATTTCTTTGGATGGGCTATGAACTCCATCCBGATAAATGGACAGTRCAGCCTATAGTRCTGCCAGAAAAGGACAGCTGGACTGTCAATGACATACAGAAGTTAGTGGGAAAACTGAATTGGGCAAGTCAGATYTACTCAGGGATTAAAGTAAAGCAATTATGTAAACTCCTTAGGGGAGCCAAAGCATTAACAGAAGTAATCCCACTAACAGCAGAAGCAGAATTAGAACTGGCAGAAAACAGGGAGATTCTAAAGAaCACAGTACATGGGGTGTACTATGACCCATCAAAAGACTTGATAGCAGAARTACAAAAGCAGGGACAAGAT
>H-0338 VEVM_38_W_Het_HMCR_dic-05_ago-13_4.59_324_B
CCTCAAATCACTCTTTGGCAACGACCCACTGTCGCAATAAGAATAGGGGGGCAACTAAAGGAAGCTCTATTAGATACAGGAGCAGATGATACAGTATTAGAAGAAATGGATTTGACAGGAAGATGGAAACCAAAAATGATAGGGGGAATTGGAGGTTTTATCAAAGTCAGACAGTATGATCAAATACCCATAGAAATYTGTGGAAAGAAAGTTATAGGTACAGTATTAGTAGGACCTACACCTGTCAATATAATTGGAAGAAATTTGTTGACTCAGCTTGGTTGTACTTTAAATTTTCCCATTAGTCCTATTGAAaCTGTACCAGTAAAATTAAAGCCAGGAATGGATGGCCCAAGAGTTAAACAATGGCCATTGACAGAAGAAAAAATAAAAGCATTAGTAGAAATCKGTACAGAAATGGAGAAAGAAGGRAAAATTTCAAGAGTTGGGCCTGAAAACCCATATAATACTCCAATATTTGCAATAAAGAAAAAAGACAGTACTAAGTGGAGAAAATTGGTAGATTTCAGAGAACTTAATAAGAAAACTCAAGACTTCTGGGAAGTTCAGTTAGGAATACCACATCCCGCAGGGTTAAAAAAGARGAAATCAGTAACAGTACTGGATGTGGGTGATGCATATTTTTCAGTTCCCTTAGATGAAGAATTTAGGAAGTATACTGCATTtaCCATACCTAGTATAAACAATGARACACCAGGGATTAGATATCAGTACAATGtGCTCCCACaGGGATGGAAAGGATCACCAGCAATATTCCAATGCAGTATGACAAAMATCTTAGAGCCTTTTAGAAAACAAAATCCAgACaTAGTTATCTATCAATACATGGATGATTTGTATGTAGGATCTGACTTAGAAATAGGGCAGCATAGAACAAAAATAGAAGAACTGAgACAACATCTGTtGAGGTGGGGATTTACCACACCAgATAaaaAACACCAgAAAGAaCCTCCATTCCTTTGGATGGGTTATGAACTCCATCCTGATAaATGGACAGtACAGCCTaTATTGCTGCCAGAAAaaGACAGCTGGACTGTCAATGACATACAGAAgTTAGtGGGAAAAYTGAATTGGGCGAGTCAGATTTACCCAGGGATTAAASTGAGACAATTATGTAGACTCCTTAGGGGAACTAAGGCACTAACAGAAGTAATACCACTAACAAAAGAAGCAGAGCTAGAACTGGCAGAAAACAGGGAAATTCTAAAAGAACCAGTACATGGGGCGTATTATGACCCATCAAAAGAYTTAATAGCAGAAATACAGAAGCAGGGGCAAGGC
>H-0339 SLMM_39_W_Het_HMCR_sep-11_ago-13_3.99_689_B 
CCTCAAATCACTCTTTGGCAACGACCCCTCGTCACAATAAAGATAGGGGGGCAACTAAAGGAGGCTCTATTAGATACAGGAGCAGATGATACAGTATTAGAAGAATTAAATTTGCCAGGAAGATGGAAACCAAAAATGATAGGGGGAATTGGAGGTTTTATCAAAGTAAGACAGTATGATCAGATACGTGTAGAAATTTGTGGACATGAAGCTATAGGTACAGTATTAGTAGGACCTACACCTGTCAACATAATTGGAAGAAATTTGCTGACTCAGATTGGTTGCACTTTAAATTTTCCCATTAGTCCTATTGAAACTGTACCAGTAAAATTAAAGCCAGGAATGGATGGCCCAAAAGTTAAACAATGGCCATTGACAGAAGAAAAAATAAAAGCATTAGTAGAAATCTGTACAGAAATGGAAAAGGAAGGGAAAATTTCAAAAATTGGGCCTGAAAATCCATACAATACTCCAATATTTGCCATAAAGAAAAAAGATGGTACTAAATGGAGAAAATTAGTAGATTTCAGAGAACTTAATAAGAGAACTCAAGACTTCTGGGAGGTTCAATTAGGAATACCACATCCAGCAGGGTTAAAACAGAACAAATCAGTAACAGTACTGGATGTGGGTGATGCATATTTTTCAGTTCCCTTAGATAAAGACTTCAGGAAATATACTGCATTTACCATACCTAGTATAAACAATGAGACACCAGGGATTAGGTATCAGTACAATGTGCTTCCACAAGGATGGAAAGGATCACCAGCAATATTCCAAAGTAGCATGaCAAAAATTTTAGAGCCTTTCAGAGAGAAAAATCCAGACCTAGTTATCtATCAATACATGGATGATttGTATGTAGGATCTGACTTAGAACTAGGGCAGCATAGAaCAaAGATAGAGGAACTGAGaCAACATTTGTTGAGGTGGGGATTTACCACACCAGACAAAAAGCATCAGAAAGAACCCCCATTCCTyTGGATGGGGTATGAACTCCATCCTGATAAATGGACAGTACAGCCTATAGTGCTGCCAGAAAAaGATAGCTGGACTGTCAATGACATACAGAAGTTAGTGGGAAAATTGAATTGGGCAAGTCAAATTTATGCAGGGATTAAAGTAAAGCAATTATGTAGACTCCTTAGGGGAACTAAAGCACTAACAGAAGTAGTGCCGCTAACAGAAGAAGCAGAACTAGAACTGGCAGAAAACAGGGAAATTCTAAAAGAACCAGTGCATGGAGCATTTTATGACCCATCAAAAGACTTAATAGCAGAAATACAAAAGCAGGGGCAAGGC
>H-0340 JSGL_22_W_Het_HMCR_ago-12_ago-13_4.11_535_B
CCTCAAATCACTCTTTGGCAACGACCCCTCGTCCCAATAAAGATAGGGGGGCAACAAAAGGAAGCTCTATTAGATACAGGAGCAGATGACACAGTATTAGAAGAAATGAGTTTACCAGGAAAATGGAGACCAAAAATGATAGGGGGAATTGGAGGTTTTATCAAAGTAAGACAGTATGATCAGGTACACATAGAAATATGTGGACATAAGGCTATAGGTACAGTGTTAATAGGACCCACGCCTGTCAACATAATTGGAAGAAATTTGTTGACTCAGCTTGGTTGCACTTTAAATTTTCCCATTAGTCCTATTGAAACTGTACCAGTGAAATTRAAGCCAGGAATGGATGGCCCAAAAGTTAAACAATGGCCATTGACAGAAGAAAAAATAAAAGCATTAGTAGAAATTTGTACAGAAATGGAAAAGGAAGGGAAAATTTCAAAAATTGGGCCTGAAAATCCATACAATACTCCAGTATTTGCCATAAAGAAAAAAGACAGTACTAAATGGAGAAAATTGGTAGATTTCAGAGAACTTAATAAGAGAACTCAAGATTTCTGGGAAGTTCAATTAGGAATACCACATCCTGCAGGGTTAAAAAAGAAAAAATCAGtAACAGTACTGGATGTGGGTGATGCATATTTTTCAGTCCCTTTGGATAAAgAMTTCAGAAAGTATACTGCATTCACCATACCTAGTATAAATAATGAGACACCAGGGATTAGATATCAATATAATGTGCTTCCACAGGGATGGAAAGGATCACCAGCGATATTCCAAAGTAGCATGACAAGGATCCtGGAgCCTTTTAGAAAACAAAATCCAGAcATRGTTATCTATCAATACATGGATGATTTGTATGTAGGATCGGACTTAGAAATAGGACAGCATAGAACAAAAATAGAGGAATTGAGACAACATCTGTTAAAGTGGGGATTTACCACACCAGACAAAAAACATCAGAAAGAACCTCCATTTCTTTGGATGGGTTATGAACTYCATCCTGATAAATGGACAGTACAGCCTATAATGCTGCCAGAAAAAGACAGCTGGACTGTCAATGACATACAGAAGTTAGTGGGAAAATTGAATTGGGCAAGTCAGATTTATSCAGGGATTAAGGTAAAGCAGTTATGTAAACTTCTTAGGGGAGCCAAAGCATTAACAGAAGTAATACCACTAACAGCAGAGGCAGAGCTAGAACTGGCAGAAAACAGGGAGATTCTAAAAGAACCAGTACATGGAGTATATTATGACCCATCAAAAGACTTAATAGCAGAACTACAGAAACAGGGGCAAGGC
>H-0341 MLIB_53_W_Het_HMCR_jul-13_ago-13_5_86_B
CCTCAAATCACTCTTTGGCAACGACCCATTGTCACAGTAAAGATAGAGGGGCAACTAAAAGAAGCTCTATTAGACACAGGAGCAGATGATACAGTATTAGAAGACATGAMTTTGCCAGGAAAATGGAAGCCAAAAATGATAGGGGGAATTGGAGGYTTTATCAAAGTAAGACAGTATGATCAGATAGCTGTAGAAATTTGTGGACATAAAGCTATAGGTACAGTATTAGTAGGACCCACACCKGTCAACATAATTGGAAGAAATCTGTTGACTCAGCTTGGTTGCACTTTAAATTTTCCCATTAGTCCTATTGAAACTGTACCAGTAAAACTAAAGCCAGGAATGGATGGCCCAAAAGTTAAACAATGGCCATTGACAGAAGAAAAAATAAAAGCATTAKTAGAAATTTGTACAGAAATGGAAAAGGAAGGRAAAATTTCAAAAATTGGGCCTGAAAATCCATACAATACTCCAGTATTTGCCATAAAGAAAAAAGACAGTACTAAATGGAGAAAATTAGTAGATTTCAGRGAACTTAATAAGAGAACTCAAGACTTCTGGGAAGTTCAATTAGGAATACCACATCCCGCAGGGTTAAAAAAGARAAAATCAGTAACAGTACTAGATGTGGGTGATGCATATTTTTCAGTTCCCTTAGATGAAGACTTCAGGAAGTATACTGCATTCACCATACCTAGTGTAAACAATGAGACACCAGGGATTAGGTATCAATATAATGTGCTTCCACAAGGATGGAAAGGATCACCAGCAATATTCCAAAGCAGCATGACAAAAATCTTAGAGCCTTTTAGAAAAGAAAATCCAGACATGGTYATCTATCAATACATGGATGATTTGTATGTAGGCTCTGATTTAGAAATAGGRCAGCATAGAACAAAAATAGAGGAACTGAGACAACATCTGTTGGcgTGGGGATTCACCACACCAGACAAGAAACATCAGAAAGAACCTCCATTTCTTTGGATGGGTTATGAACTCCATCCTGATAAATGGACAGTACAGCCTATAATGCTGCCAGAAAAGGACAGCTGGACTGTCAATGACATACAGAAATTAGtGGGRAAATTGAATTGGGCAAGTCAGATTTATTCAGGGATTAAAGTGAAGCAATTATGTAAACTCCTTAGGGGAACCAAAGCACTAACAGAAGTAGTACCACTAACAGAAGAAGCAGAGTTAGAACTGGCAGAAAACAGGGAGATTCTAAAGAGACCAGTACATGGGGTGTACTATGACCCATCAAAAGACTTARYAGCAGAAATACAGAAACAAGGGCAGGAC
>H-0342 IYCM_35_W_Het_HMCR_jun-11_ago-13_4_255_B_17-47M_TX
CCTCAAATCACTCTTTGGCAGCGACCCTTAGTCGACATAAAGATAGGGGGGCAATTAAGGGAAGCTCTATTAGACACAGGAGCAGATGATACAGTACTAGAAGAAATAAATTTACCAGGAAAATGGAAACCAAGAATGATAGGGGGAATTGGGGGTTTTATCAARGTAAGACAGTATGATCAGGTACCCATAGAAATCTGTGGGCATAGAGCWATAGGTACAGTATTAGTAGGACCTACACCKGTCAACATAATTGGAAGAAATCTGTTGACTCAACTTGGTTGCACTTTAAATTTTCCCATTAGTCCTATTGAAACTGTACCAGTAAAATTAAAGCCMGGAATGGATGGCCCAAAAGTTAAACAATGGCCATTGACAGAAGAAAAAATAAAAGCATTAGTAGAAATTTGTACAGAAATGGAAAAGGAAGGGAAAATTTCAAAAATTGGGCCTGAGAATCCGTACAATACTCCMGTATTTGCAATAAAGAAAAAGGATAGTACTAAATGGAGAAAATTAGTAGATTTCAGAGAACTTAATAAAAGAACTCAAGACTTCTGGGAAATCCAGTTAGGAATACCACATCCCGCAGGGCTACAAAAGAACAAATcAGtaACAGTATTGGATGTGGGAGATGCATATTTCTCAGTTCCTTTAGATAAAAACTTTAGGAAGTATACTGCATTCACTATACCTAGTTTAAACAATGAGACACCAGGGATTAGATATCAGTACAATGTGCTTCCACAGGGATGGAAAGGATCACCAGCAATATTTCAACATAGCATGACAAAAATCTTAGAGCCCTTTAGAAAaCAAAATCCAGAAATggTTATCTATCAATACGTAGATGATttATaTGtAGGCTCTGACTTAGAAATAGGGCAGCATAGGGCAAAAaTAGAGGAACTGAGAGAACATCTGTTGAAGTGGGGATTTACCACACCAGACAAAAAACATCAACAAGAACCCCCATTTCTTTGGATGGGTTATGAACTCCATCCTGATAAATGGACAGTACAACCTATAGTACTGCCAGAAAAAGACAGCTGGACTGTCAATGACCTACAGAAGTTAGTGGGAAAATTGAATTGGGCGAGTCAGATCTATCCAGGGATTCAAATAAAGCAATTGTGCAAACTCCTTAGGGGAgCcaaaGCACTAACAGAAGTAGTACCACTAACAGAagaagCAgagcTAGAATtGGCAGAAAACAGGGAAATTctAAGGAGACCAGTACATGGAGTGTATtatgaCCcatCAAAAGAATTAATAGCAGAAGTACAGAAGCAGGGGCAAGAC
>H-0343 JM_46_M_Het_HMCR_jul-02_ago-13_1.71_862_B_+48M_TX
CCTCAAATCACTCTTTGGCAACGACCCCTCGTCGCAATAAAGGTAGAGGGGCAACTAAAGGAAGCTCTAYTAGACACAGGAGCAGATGATACAGTATTAGAAGAAATGWGTTTRCCAGGAAGATGGAAACCRAAAATGATAGGGGGAATTGGAGGTTTTATCAAAGTAAGACAGTATGATCAGGTACACATAGAAATYTGTGGACATAAAGCTGTGGGTACAGTATTAGTAGGACCTACACCTGTCAACATAATTGGAAGAAAYCTGTTGACTCAGATTGGTTGCACTTTAAATTTCCCYATTAGTCCTATTGATACTGTACCAGTAAAACTAAAGCCAGGAATGGATGGCCCAAAAGTTAAACAATGGCCATTGACAGAAGAAAAAATAAAAGCATTARTAGAAATTTGTACAGAAAtGGAAAAGGAAGGAAAAATTTCAAAAATTGGGCCTGAAAAHCCATACAAYACTCCAGTATTTGCCATAAAGAAAAARGATGGTACTAAATGGAGAAAATTAGTAGATTTCAGAGAACTTAATAAGAGAACTCAAGACTTCTGGGAAGTTCAATTAGGAATACCACATCCCGCAGGGTTAAAAAAGAGAAAATCAGTAACAGTACTGGATGTGGGTGATGCATATTTTTCAGTTCCCTTAGATAAAGACTTCAGGAAGTATACTGCATTCACCATACCTAGTATAAACAATGAGACACCAGGAATTAGATATCAGTACAATGTACTTCCACAAGGATGGAAAGGATCACCAGCAATATTCCAGAGTAGCATGACAAARATCTTAGAGCCKTTTAGAAAAGCAAATCCAGACATAGTTATCTATCAATACATGGATGATTTGTATGTAGGCTCTGACTTAGAAATAGGGCAGCATAGAACAAAAATAGATGAACTGAGACAACATCTGTTGARGTGGGGATTTACCACACCAGACAAAAAACATCAGAAAGAACCTCCATTTCTTTGGATGGGTTATGAGCTCCATCCCGATAAATGGACAGTACARCCTATAGTGCTGCCAGAAAAGGACAGCTGGACTGTCAATGACATACAGAAGTTAGTGGGAAAATTAAATTGGGCMAGTCAGATTTATGCAGGRATTAARGTAAAGCAATTATGTAAACTCCTTAGGGGAGCCAAAGCACTAACAGAAGTAGTACCACTAACAGAAGAAGCAGAGTTAGAGCTGGCAGAAAACAGGGAGATMYTAAAGAACCCAGTACATGGGGTGTACTATGACCCATCAAAAGACTTAGTAGCAGAGATACARAAGCAGGGGCAAGAC
>H-0344 IOCM_34_M_Het_HMCR_ene-13_ago-13_6.37_34_B
CCTCAAATCACTCTTTGGCARCGACCCMTCGTCACAATAAAGATAGGGGGACAAYTAAAgGAAGCTCTATTAGACACAGGAGCAGATGATACAGTATTAGAAGACATAAATTTGCCAGGAAGATGGAAACCAAAAATGATAGGGGGAATTGGAGGTTTTATCAAAGTAARRCAGTATGATCAGGTAWtCATAGACATTTGTGGACATAAAGCTATHGGTaCAGTATTAGTAGGACCCACACcTGTCAACATAATTGGAAGAAAYcTGTTGACTCAGATTGGTTGCACTTTAAATTTTCCCATTAGTCCTATTGAAACTGTACCAGTAAAAYTAAAGCCAGGAATGGATGGCCCaAAAGTTAAACAATGGCCATTGACAGAAGARAAAATAAAAGCATTAGTAGAAATTTGTACAGAAATGGAAAAGGAAGGAAAAATTTCAAAAATTGGGCCTGAAAATCCATACAATACTCCAGTATTTGCCATAAAGAAAAAAGACAGTACTAAATGGAGAAAATTAGTAGAYTTCAGAGAACTYAATARRAGAACTCAAGAYTtytGGgAAGTTCARTTAGGMATACCACATCCYKCAGGGTTAAARAAGAAAAAATCAGTAACAGTACTGGATGTGGGTGATGCATATTTCTCAGTTCCcTTAGATAAAGAATTCAGGAAGTATACTGCATTCACCATACCTAGTATAAACAATGAGACACCAGGAATTAGATATCAGTACAATGTGCTGCCACARGGATGGAAAGGATCACCAGCAATATTCCAAAGTAGCATGACAAAAATCTTAGAGCCTTTTAGAAAAGCAAATCCAGACATAGTTATCTATCAATACATGGATGACTTRTATGTAGGATCTGATTTAGAAATAGGGCAGCATAGAACAAAAATAGAGGAACTGAGACARCATCTGTTGAAGTGGGGRTTTACCACACCAGACAAAAARCATCAGAAAGAACCTCCATTTCTTTGGATGGGTTATGAACTCCATCCTGATAAATGGACAGTRCARCCTATAATGCTGCCAGAAAARGACAGCTGGACTGTYAATGACATACAGAAGTTAGTGGGAAARTTGAATTGGGCAAGTCAGATTTATTCAGGAATTAAAGTAAAACAATTATGTAAACTCCTTAGGGGAACCAAGGCACTAACAGAARTAATACCAcTAACACAAGAAGCAGAGTTAGAACTGGAAGAAAATAGGGAAATTCTAAAGAAACCAGTACATGGGGTGTACTATGACCCATCYAAAGACTTAATAGCAGAAGTACAGAAGCAGGAGCAAGGC
>H-0345 DTP_56_W_Het_HMCR_jun-11_ago-13_1.6_215_B_17-47M_TX
CCTCAAATCACTCTTTGGCAACGACCCCTCGTCCCAATAAGGATAGGGGGGCAACTAAAGGAAGCCCTATTAGACACAGGAGCAGATGATACAGTATTAGAAGAAATGACCTTGCCAGGGAGATGGAAACCAAAAATGATAGGGGGAATTGGAGGTTTTATCAAAGTAAGACAGTATGATCAGATACMAGTAGAAATATGTGGGCATAAAGCTATGGGTACAGTATTAGTAGGACCCACACCGGTCAACATAATTGGAAGAAATCTGTTGACCCAGATTGGTTGCACTTTAAATTTTCCCATTAGTCCTATTGAAACTGTACCAGTAAAATTAAAGCCAGGAATGGATGGCCCAaAAGTTAAACAATGGCCATTGACAGAAGAAAAAATAAAAGCATTAATAGAAATTTGTACAGAAATGGAAAAGGAAGGAAAGATTTCAAAAATTGGGCCTGAAAATCCaTACAATACTCCAGTATTTGCCaTAAAGAAAAAAGACAGTACTaAATGGAGAAAATTAGTAGACTTCAGAGAACTTAATAAGAGAACTCAAGATTTCTGGGAAGTTCAATTAGGAATACCACATCCCTCAGGATTAAAAAAGAAAAAATCAGTAACAGTATTAGATGTGGGTGATGCATATTTCTCAGTTCCCTTATATGAAGACTTCAGGAAGTATACTACATTCACCATACCTAGTAGAAACAATGAGACGCCAGGGATTAGATATCAGTACAATGTGCTTCCACAAGGATGGAAAGGATCACCAGCAATATTCCAAGCTAGTATGACAAGAATTTTAGAGCCTTTTAGAAAAGAAAATCCAGAAATAGTTATTTACCAATACATGGATGATTTGTATGTAGGATCTGACTTAGAAATAGGGCAGCATAGAACAAAAATAGAGGAACTGAGACAACATCTGTTGAGGTGGGGATTTACCACACCAGACAAAAAACATCAGAAGGAACCTCCATTYCTTTGGATGGGGTATGAACTCCATCCCGATAAATGGACAGTGCAGCCTATAGTGCTGCCAGAAAAAGATATCTGGACTGTCAATGACATACAGAAGTTAGTGGGAAAATTAAATTGGGCAAGTCAGATTTATTCAGGGATTAAAGTAAAGCAATTATGTAAACTCCTTAGGGGagCcAAagCACTAACAGAAGTAGTACCACTAACAGCAGAAGCAGAGTTAGAACTGGCAGAAAACAGGGAAaTtctAaAGAAACCAGTACatgGGGtatACTATGACCCATCAAAAGACTTAATAGCAGAAATACAGAAGCAGGGGCAAAAC
>H-0346 HNLG_28_W_Het_HMCR_jul-13_ago-13_5.23_187_B 
CCTCAAATCACTCTTTGGCAACGACCCCTCGTCTCAGTAAAGATAGGGGGGCAAATAAAGGAAGCTCTATTGGATACAGGAGCAGATGATACAGTATTAGAAGAAATGAATTTGCCAGGAAAATGGAAACCAAAAATGATAGGGGGAATTGGAGGTTTTATCAAAGTRAGGCARTATGATCAGATACTTGTAGAAATCTGTGGACATAAAGCTATGGGTACAGTATTAGTAGGACCTACACCTGTCAACATAATTGGAAGAAATCTGTTGACTCAAATTGGTTGCACTTTAAATTTTCCCATTAGTCCTATTGAAACTGTACCAGTAAAATTAAAGCCAGGAATGGATGGCCCAAAAGTTAAACAATGGCCATTGACAGAAGAAAAAATAAAAGCATTAGTAGAAATTTGCACAGAAATGGAAAAGGAAGGAAAAATTTCAAAAATTGGGCCTGAAAATCCATACAATACTCCAATATTTGCCATAAAGAAAAAAGACAGTTCTAAATGGAGAAAATTAGTAGATTTCAGAGAACTTAATAAGAGAACTCAAAACTTCTGGGAAGTTCAATTAGGAATACCACATCCTGCAGGGCTAVAAAAGAAMAAATCAGTAACAGTRCTGGATGTGGGTGATGCATATTTTTCAGTTCCCTTAGATCCTGACTTCAGGAAGTATACTGCATTCACCGTACCTAGTATAAACAATGCGACACCAGGGATTAGATATCAGTACAATGTGCTTCCACAGGGATGGAAAGGATCACCAGCAATATTCCAAGCTAGCATGACAAAAATCTTAGAGCCTTTTAGAAAACAAAATCCAGATATAGTTATCTATCAATACATGGATGATTTGTATGTAGGATCTGACCTAGAAACAGGGCAGCATAGAACAAAAATAGAGGAACTAAGACAACATCTGTTGAGGTGGGGATTTACCACACCAGACAAGAAACATCAGAAAGAACCTCCATTTCTTTGGATGGGTTATGAACTCCATCCCGATAAATGGACAGTRCAGCCTATAGTGCTGCCAGAAAAAGAMAGCTGGACTGTCAATGACATACAGAAATTAGTGGGAAAATTRAATTGGGCAAGTCAGATTTATCCAGGAATTAAAGTAAGGCAATTATGTAAACTCCTTAGGGGagcCAAAGCACTAACAGAAGTAGTACCACTAACAGAAGAAGCAGAGCTAGAATTAGCAGAAAACAGGGAAatTCTAAAGACACCagtacATGGAGTGTATTATGATCCATCAAAAGAWTTAATAGCAGAAATACAgaagcaggggcagggc
>H-0347 TPP_49_M_Het_USM_ago-11_ago-13_5.18_69_B_17-47M_TX
CCTCAAATCACTCTTTGGCAACGACCCTTAGTCACAATAAGAATAGGRGGGCAATTAAAGGAAGCTCTATTAGACACAGGAGCAGATGATACAGTATTAGAAGACATGAGTTTACCAGGAAAATGGAAACCAAAAATGATAGGGGGAATTGGAGGTTTTATCAAAGTAAGACAGTATGATCAAATACCBGTAGAAATTTGTGGACACAAAGCTATAGGYACAGTATTAGTAGGACCTACACCtGTCAACATAATTGGAAGAAATCTGTTGACTCAGATTGGTTGCACTTTAAATTTTCCCATTAGTCCTATTGATACTGTMCCAGTAAAATTAAAGCCAGGAATGGATGGCCCAAAAGTCAAACAATGGCCATTGACAGAAGAAAAAATAAAAGCATTGATGGAAATTTGTACAGAAATGGAACAGGAAGGAAAAATTTCAAAAATTGGGCCTGAAAATCCATACAATACTCCAGTATTTGCCATAAAGAAAAAAGATGGTATTAAATGGAGAAAATTAGTAGATTTCAGAGAACTTAATAAGAGAACTCAAGACTTcTGGGAAATTCAATTAGGGATACCACACCCAGCAGGGTTAAAGAAGAATAAATCAGTAACaGTACTAGATGTGGGTGATGCATATTTTTCAGTTCCCTTAGATAAAGAATTCAGGAAGTATACTGCATTCACCATACCTAGTGTAAACAATGAGACACCAGGAATTAGATATCAGTACAATGTGTTGCCACaAGGATGGAAAGGATCACCAGCAATATTCCAAAGTAGCATGACAAAAATCTTAGAGCCTTTTAGAAAAGAAAACCCAGACaTGGTCATCTATCAATACGTGGATGATTTGTATGTAGGATCTGATCTAGAAATAGGGCAGCATAGAACAAAAATAGAGGAACTGAGACAACATCTGTKGAAGTGGGGATTTTACACACCAGACAAAAAGCATCAAAAGGAACACCCATTTCTTTGGATGGGCTATGAACTACATCCTGACAAATGGACAGTACAGCCTATAATGCTGCCAGACAAAGAAAGCTGGACTGTCAATGACATACARAAGTTAGTGGGAAAATTAAATTGGGCAAGTCAAATTTATCCAGGGATTAAAGTAAAGAATCTATGCAAACTCCTTAGGGGAACCAAATCACTAACAGAAGTAGTACCACTAACAGAAGAAGCAGAGCTAGAACTAGCAGAAAACAGAGAAATTCTGAAAGAACCAGTACATGGAGTGTATTATGACCCATCAAAAGACATAATAGCAGAAATACAGAAGCAGGGACATGAC
>H-0348 MCG_21_W_Het_USM_jun-13_ago-13_5.37_541_B
CCTCAAATCACTCTTTGGCAACGACCCCTAGTCACAGTAAAGATAGGAGGTCAATTAAAAGAAGCTCTATTGGATACAGGAGCAGATGATACAgTATTAGAAGAAATAAATTTGCCAGGGAAATGGAAACCAAAAATGATAGGGGGAATTGGAGGTTTTATCAAAGTAAGACAGTATGAAGATGTACMAATAGAAATCTGTGGACATAAAGCTACAGGTACAGTATTAGTAGGACCCACACCTGTCAACATAATTGGAAGAAATCTGTTGACTCAGATTGGTTGCACTTTAAATTTTCCCATTAGTCCTATTGACACTGTACCAGTAAAATTAAAACCAGGAATGGATGGCCCAAAAGTTAAACAATGGCCATTGACAGAAGAAAAAATAAAAGCATTAGTAGAAATTTGTACAGAAATGGAAAAGGAAGGCAAGATTTCAAAAATTGGGCCTGAAAATCCATATAATACTCCAGTATTTGCCATAAAGAAAAAGGACAGTACTAAATGGAGAAAATTAGTRGATTTCAGAGAACTTAATAAAAGAACACAAGACTTCTGGGAAGTTCAATTAGGAATACCACATCCCGCAGGGTTAAAAAAGAAAAAATCAGTAACAGTACTGGATGTTGGTGATGCATATTTTTCAGTACCCTTATGTGAAGACTTCAGGAAGTATACTGCATTCACCATACCTAGTATAAACAATGAGACACCAGGGATTAGATATCAATACAATGTGCTTCCACAGGGATGGAAAGGATCACCAGCAATATTCCAAAGTAGCATGACAAAAATCTTAGAGCCTTTCAGAAAACAAAATCCAGAAATGGTGATCTATCAATACATGGATGATTTGTATGTAGGCTCTGACCTAGAAATAGGGCAGCATAGAACAAAAaTAGAGGAACTAAGAGAACATCTGTTGAGGTGGGGATTAACCACACCAGACAAGAAACATCAGAAAGAACCTCCATTTCTATGGATGGGTTATGAACTCCATCCTGATAAATGGACAGTACAGCCTATAATGCTGCCAGAAAAAGAGAGTTGGACTGTCAATGACATACAGAAGTTAGTGGGAAAGTTAAATTGGGCAAGTCAGATTTATCCAGGGATTAAAGTAAAGCAATTATGTAAACTCCTTAGGGGAACCAAAGCACTAACAGAAGTAGTACCACTAACAACAGAAGCAGAGCTGGAACTAGCAGAAAACAGGGAGATTCTAAAGACACCAGTACATGGAGTGTATTATGACCCATCAAAAGACTTAATAGCAGAAATACAGAAGCAGGGGCAAGGC
>H-0352 KOHV_19_W_Het_USM_nov-12_ago-13_5.5_241_B
CCTCAAATCACTCTTTGGCAACGACCCCTCGTTACAGTAAAGATAGGGGGGCAACTAAGGGAGGCTCTATTAGACACAGGAGCAGATGATACAGTATTAGAAGAAATAAGTTTGCCAGGAAAATGGAAACCAAAAATGATAGGGGGAATTGGAGGTTTTATCAAAGTAAAACAGTATGATCARGTACTTGTAGACATCTGTGGACATAGAGCTATAGGTACAGTATTAGTAGGACCTACACCTGTCAACATAATTGGAAGAAATCTATTGACTCAGATTGGTTGCACTTTAAATTTTCCCATTAGTCCTATTGAAACTGTACCAGTAAAATTAAAGCCAGGAATGGATGGACCAAAAGTTAAACAATGGCCATTGACAGAGGAGAAAATAAAAGCATTAGTAGAAATATGTACAGAAATGGAAAAGGAAGGAAAAATTTCAAAAATTGGGCCTGAAAACCCATACAATACTCCAGTATTTGCCATAAAGAAAAAAGATAGTACTAARTGGAGAAAATTAGTAGATTTCAGAGAACTCAATAAGAGAACCCAAGACTTCTGGGAGGTTCAATTAGGAATACCACACCCTGCaGGGCTAAAAAAKARAAGATCAGTAACAGTACTGGATGTGGGTGATGCATATTTCTCAGTTCCCTTAGATAAAGAGTTCAGAAAGTATACTGCATTCACCATACCCAGTATAAACAATGAGACACCAGGGATTAGATATCAGTACAATGTGCTTCCACAAGGATGGAAAGGCTCACCAGCAATATTCCAAAGTAGCATGACAAAAATTTTGGAGCCTTTTAGAAAAGAAAATCCAGAYATAGTTATCTACCAATACATGGATGATTTGTATGTAGGATCTGACTTAGAAATAGGGCAGCATAGAACAAAAATAGAGGAACTGAGACaACATCTGtTGAGGtGGGGATTTACCACACCAGACAAAAaACACCAGAAAGAACCtCCATTTCTTTGGATGGGTTATGAACTCCATCCCGATAAATGGACAGTACaGCCTAtAgTGCTACCAGAAAAGGACAGCTGGACTGTCAAYGACATACAGAAGCtagTGGGAAAATTGAATTGGGCRAGTCAGATTTACACAGGGATTAAAGTAAAaCAATTATGTAAaCTCCTTAgGGGGACCAaaGCACTAACAGAGGTAGTACCACTAACAGAAGAAgCAGAATTAGAACTGGCAGAAAATAGGGARATTCTAAGCAAACCAGTACATGGGGTGTAYTaTGACCCATCAAAAGACTTAATAGCAGAAATACAGAAGCaGGGGCAAGGA
>H-0355 JAMM_23_M_MSM_USM_ago-13_ago-13_5.29_639_B
CCTCAGATCACTCTTTGGCAGCGACCCCTCGTCTCAATAAGGGTAGGGGGACAAATAAAAGAAGCTTTATTAGATACAGGAGCAGATGATACAGTATTAGAAGAAATGAATTTGCCAGGAAAATGGAAACCAAAAATGATAGGAGGAATTGGAGGTTTTATCAAGGTAAGACAGTATGATCAGATACCCATAGAAATTTGTGGACATAAGGcTATAGGTACaGTATTAGTAGGACCTACACcTGTCAACATAATTGGAAGAAATTTGTTGACTCAACTTGGTTGCACTTTAAATTTTCCCATAAGTCCTATTGAAACTGTACCAGTAAAATTAAAACCAGGAATGGATGGCCCAAAGGTCAAGCAATGGCCATTGACAGAGGAAAAAATAAAAGCATTAGTAGAAATTTGTACAGAAATGGAAAAGGAAGGAAAAATTTCAAAAATTGGACCTGAAAATCCATACAATACTCCAATATTTGCTATAAAGAAAAAAGACAGTACTAAATGGAGAAAATTAGTAGATTTCAGAGAGCTTAATAAGAGAACTCAAGACTTCTGGGAAGTCCAACTAGGAATACCACACCCCGCAGGGTTAAAGAAGAAAAAATCAGTAACAGTACTAGATGTGGGTGATGCATATTTTTCAGTTCCCTTAGATAAGGACTTCAGGAAGTATACAGCATTTACCATACCTAGTCTAAACAATGAGACACCAGGGATTAGGTATCAGTACAATGTGCTCCCACAGGGATGGAAAGGATCACCGGCAATATTCCAGAGTAGCATGACAAAGATTTTAGAACCTTTTAGAAAACAAAATCCAGAAATAGTTATCTATCAATACATGGATGATTTGTATGTAGGATCTGACTTAGAAATAGGGCAACATAGGACAAAAATAGaGGAACTGAGACAACATCTGTTGCAGTGGGGGTTTACCACACCAGACAAAAAACATCAGAAAGAACCTCCATTCCTTTGGATGGGGTATGAACTTCATCCTGATAAATGGACAGTGCAGCCTATAGTGCTGCCAGAAAAAGACAGCTGGACTGTCAATGACATACAAAAGTTAGTGGGAAAATTGAATTGGGCAAGTCAGATTTATGCAGGGATTAAAGTAAAGCAATTATGTAAACTCCTTAGGGGAACCAAAGCACTAACAGAAGTAATACCACTAACAGAAGAAGCAGAGCTAGAACTGGCAGAAAACAGGGAGATTCTAAAAGAGCCAGTACATGGGGTGTATTATGACCCATCAAAAGAAATAATAGCAGAAATACAGAAGCAAGGGCAAGGC
>H-0358 FJZ_42_M_Het_HEU_jun-07_sep-13_2.65_42_B_17-47M_TX
CCTCAAATCACTCTTTGGCAACGACCCCTYGTCACARTAAAGRTAGGGGGGCARCTAAAGGAAGCTYTATTAGAYACAGGAGCAGATGATACAGTATTAGRAGAAATGAATTTRCMAGGAAGATGGAARCCAAAAATGATAGGGGGAATTGGAGGTTTTATCAAAGTAAGACAGTATGATCARATACtWGTAGARATMTGTGGACATARAGCTRTAGGTACAGTATTARTAGGACCYACACCTGTCAACATAATTGGAAGAAATYTGTTGACTCAGATTGGTTGCACYTTAAATTTTCCYATTAGTCCTATTGAAACTGTACCAGTAAAAYTAAAGCCAGGAATGGATGGCCCAAAAGTTAAACAATGGCCATTGACAGAAGAAAAAATAAAAGCWTTAGTAGAAATTTGTACAGAAATGGAAAAGGAAGGRAAAATTTCAAAAATTGGGCCTGAAAATCCATACAATACTCCAGTATTTGCCATAAAGAARAAAGACAGTACTAAATGGAGAAAATTAGTAGAYTTYAGAGAACTTAATAAGAGRACTCAAGAYTTCTGGGANGTTCAATTAGGAATACCACATCCYGCAGGGTTAAAAAAGAAAAAATCAGTRACaRTACTGGATGTGGGTGATGCATATTTTTCAGTTCCYTTAGATccagacTtYAGGAAGTATACTGCATTYACCATACCTAGTAKAAACAATGAGACACCAGGGATTAGATATCAGTACAATGTGCTTCCACARGGATGGAAAGGATCACCAGCAATATTCCAAWGYAGYATGACAAARATYTTAGRGCCTTTTAGARARRAAAatCCAGAMATARTTATCTATCAATACATGGATGATTTGTATGTAGGATCTGACTTAGAAATAGGGCAGCATAGARWAAAARTAGAGSAACTGAGACAACATCTGBTRAGKTGGGGATTKACCACACCAGAYAAAAAACATCAGAAAGAACCTCCATTYCTTTGGATGGGTTATGAACTCCATCCTGATAAATGGACAGTACAGCCTATARtRBTGCCAGAAAAAGACAGCTGGACTGTCAATGACATACAGAAGTTAGTGGGAAAATTAAAYTGGGCAAGTCAGATTTAYYCAGGGATTAAARYAAGGCAATTATGTAAACTCCTTAGAGGAACCAAAGCACTAACAGARRTAaTACWWYTAACAAAAGAAGCAGAGCTAGAACTGGAAGAAAACAGGGAGATTCTAAAAGAACCAGTACATGGAGTGTAYTATGACCCATCAAAGGAMTTAATAGCAGAAATACAGAAGCAAGGAcTWWGR
>H-0359 ADA_33_M_MSM/Het_HEU_jul-07_sep-13_4.58_202_B_+48M_TX
CCTCAAATCACTCTTTGGCAGCGACCCCTAGTCAATATAAGGATAGGGGGGCAAATAAAAGAAGCTCTAYTAGATACAGGAGCAGATGATACAGTATTAGAAGAAATGAATTTGCCAGGAAAATGGAAACCAAAAATGATAGGGGGAATTGGAGGTTTTATCAAAGTAAGACAGTATGATCAGATACCCGTAGAAATCTGTGGATATAAAGCTGTGGGTACAGTGTTAATAGGACCCACACCTGTCAACATAATTGGAAGAAATCTGTTGACTCAACTTGGTTGCACTTTAAATTTTCCCATTAGTCCTATTGAAACTGTACCAGTAAAATTAAAGCCAGGAATGGATGGYCCAAGAGTTAAACAATGGCCATTGACAGAAGAAAAAATAAAAGCATTAATAGAAATTTGTACAGAAATGGAAAAGGAAGGAAAAATTTCAAAAATTGGGCCTGAAAATCCATACAATACTCCAGTATTTGCCATAAAGAGAAAAGACGGTACTACATGGAGgAAATTAGTAgATTTCAGAGAACTTAATAAGAGGACTCAAGACTTCTGGGAAGTTCAATTAGGAATACCACATCCCTCAGGATTGGAAAAGAACAAAACAGTAACAGTACTGGATGTGGGTGATGCATATTTTTCAGTTCCCTTAGATAAAGACTTCAGGAAGTATACTGCATTCACCATACCCAGTAAAAATAATGAGACACCAGGGATTAGGTATCAGTATAATGTGCTTCCACAAGGATGGAAAGGATCACCAGCAATATTCCAAAGTAGCATGACAAAAATCTTAGAGCCTTTTAGAAAACAAAATCCAGRCATWRTTATCTATCAATACGTGGATGATTTGTATGTAGCATCAGACTTAGAAATAGGACAGCATAGARCAAAAATAGAGGAACTGAGGCAACATCTGTTGACATGGGGATTCACCACACCAGACAAAAAACATCAGAAAGAACCTCCATTTCTTTGGATGGGTTATGAACTCCATCCCGATAGATGGACAGTACAGCCTATAATGTTGCCAGAAAAAGACAGTTGGACTGTCAATGACATACAGAAGTTAGTGGGAAAATTAAATTGGGCAAGTCAGATTTATTCAGGGATTAAAGTAAAGCAATTATGTAAACTCATTAGGGGAGCCAAAACATTAACAGAAGTAGTACCACTAACAGTAGAAGCAGAGTTAGAACTGGCAGAAAACAGAGAAATTCTAAAGAACCCAGTACATGGGGTGTACTATGACCCATCAAAAGACTTAATAGCAGAAATACAGAAACAAGGGCAAGGC
>H-0360 EMGL_39_W_Het_HEU_sep-12_sep-13_3.38_97_B_12+-3M_TX
CCTCAAATCACTCTTTGGCAACGACCCCTTGTTAAAATAAAGATAGGRGGGCAAAYAAAGGAAGCTCTATTAGACACAGGAGCAGATGATACAGTATTAGAAGACATGGAGTTGCCAGGRAAATGGAAACCAAAAATGATAGGGGGAATTGGAGGTTTTATCAAAGTAAGACAGTATGATCAGATACTCATAGAAATATGYGGATATAAAACTACGGGTACAGTRTTAGTAGGACCCACACCTGTCAACATAATTGGAAGAAACCTGTTGACTCAGATTGGTTGTACTTTAAATTTTCCCATTAGTCCTATTGAAACTGTACCAGTAAAACTAAAGCCAGGAATGGATGGTCCAAAAGTTAAACAATGGCCATTAACAGAAGAAAAATTAAAAGCACTAGTAGAAATTTGCACAGAAATGGAAAAGGAAGGAAAAATTTCAAAAATTGGGCCTGAAAATCCATACAATACTCCAGTATTTGCCATAAAGAAAAAGGGTGGTACTAAGTGGAGAAAATTAGTAGATTTCAGAGAACTTAATAAGAGAACTCAAGACTTCTGGGAAGTTCAATTAGGAATACCACATCCAGCAGGGTTAAAGAAGAGAAAATCAGTAACAGTACTGGATGTGGGTGATGCATATTTTTCAGTTCCTTTAGACAAAGACTTCAGGAAGTATACTGCATTCACCATACCTAGTATAAACAATGAGACACCAGGGACTAGGTATCAGTACAATGTGCTTCCACAAGGATGGAAAGGATCACCAGCAATATTCCAAAGTAGCATGACAAAAATCTTAGAGCCTTTCAGAAAAGAAAATCCAGACATRGATATCTATCAATAYGTGGATGATTTGTATGTAGCATCTGACTTAGAAATAGGGCAGCATAGAACAAAGATAGAGGAGCTGAGGCAACATTTGTTGAAGTGGGGATTATTCACACCAGACAAAAAGCATCAGAAAGAACCTCCATTTCTTTGGATGGGTTATGAACTCCATCCTGATAAATGGACAGTACAGCCTATAATACTGCCAGAAAAAGACAGCTGGACTGTCAATGACATACAGAAGTTAGTGGGAAAATTAAATTGGGCAAGTCAGATTTATGCAGGGATCAAAGTAAAGCAGTTATGTAAACTCCTTAGGGGAACCAAAGCACTAACAGAAGTAGTGCCACTAACAGAAGAAGCAGAGTTAGAACTGGCAGAAAACAGGGAAATTCTAAAGAAACCAGTACATGGGGTGTACTATGACCCATCAAAAGACTTAATAGCAGAAATACAGAAGCAGGAGCAAGGC
>H-0361 JRV_22_M_MSM/Het_HEU_ago-13_sep-13_4.83_984_B 
CCTCAAATCACTCTTTGGCAACGACCCCTCGTCACAATAAACATAGGGGGGCAAACAAAGGAAGCTCTATTAGACACAGGAGCAGATGATACAGTAGTAGAAGAAATGACTTTACCAGGAAGATGGAAACCAAAAATRATAGGGGGAATTGGAGGTTTTATCAAAGTAAGGCAATATGATCAGGTACYTGTAGAAATCTGTGGACATAAAGCTATAGGTACAGTATTAGTAGGACCCACACCTGTCAACATAATTGGAAGAAACCTGTTGAcTCAGCTTGGGTGCACTTTAAATTTTCCCATTAGTCCTATTGAAAcTGTACCAGTAAAACTAAAGCCAGGAATGGATGGCCCAAAAGTTAAACAATGGCCATTGACAGAAGAAAAAATAAAAGCATTRGTAGAAATTTGTACAGAAATGGAAAAGGAAGGAAAAATTTCAAAGATTGGGCCTGAAAATCCATACAATACTCCAGTATTTGCCATAAAGAAAAAGGACAGTACTAAATGGAGAAAATTAGTAGATTTCAGAGAAcTTAATAAGAGAACTCAAGACTTCTGGGAAGTTCAATTAGGAATACCACATCCCGCAGGGTTAAAAAAGAAAAAATCAGTAACAGTACTAGATGTGGGAGATGCATATTTTTCAGTTCCCTTGGATCCAGACTTCAGGAAGTAYACTGCATTCACCATACCTAGTATAAACAATGAGACACCAGGGATTAGATATCAGTACAATGTACTTCCACAAGGATGGAAAGGATCACCAGCAATATTTCAAAGTAGCATGACAAAAATCTTAGAGCCTTTTAGAAAAGACAATCCAGACCTAGTTATCTATCAATACATGGATGATTTGTATATAGGATCTGATTTAGAAATAGGACAGCATAGAACAAAAATAGAARAACTGAGACAACATCTGTTGAGGTGGGGATTGACCACACCAGATAAAAAACATCAGAAAGAACCTCCATTTCTTTGGATGGGTTAYGAACTCCATCCTGATAAATGGACAGTACAACCTATAGTGCTGCCAGAAAAAGACAGCTGGACTGTCAATGACATACAGAAGTTAGTGGGAAAATTGAATTGGGCAAGTCAGATTTATACAGGAATTAAGGTAAAGCAATTATGCAAACTCCTTAGGGGAACCAAAGCACTAACAGAAGTAGTACCACTAACAGAAGAGGCAGAGTTAGAACTGGCAGAAAACAGGGAAATTCTAAAGAAACCAGTACATGGGGTATACTATGACCCATCAAAAGACTTAATAGCAGAAATACAAAAGCAGGGGCTAGGC
>H-0362 KPA_36_W_Het_HEU_jun-11_sep-13_3.35_397_B_17-47M_TX
CCTCAAATCACTCTTTGGCAACGACCCCTCGTCACAATAAAGATAGGRGGRCARCTAAAGGAAGCTCTATTAGACACAGGAGCAGATGATACAGTWTTAGAAGAAATGAATTTGCCAGGAAGATGGAAACCAAAAATGATAGGGGGAATTGGAGGTTTTATCAAAGTAAGACAGTATGATCAGGTACACATAGAAATCTGTGGACAGAAAGCAGTAGGTACAGTATTAGTAGGACCCACACCTGTCAACATAATTGGAAGAAATCTGTTGACTCAGATTGGTTGCACTTTAAATTTTCCCATTAGTCCTATTGAAACTGTACCAGTAAAATTAAAGCCAGGAATGGATGGYCCAAAAGTTAAACARTGGCCATTRACAGAAGAAAAAATAAAAGCATTAATAGAAATTTGTACAGAAATGGAAAAGGAAGGAAAAATTTCAAAAATTGGGCCTGARAATCCATACAATACTCCAGTATTTGCCATAAAGAAAAAAGATGGTACTAAATGGAGAAAATTAGTAGATTTCAGGGAACTTAATAAAAGAACTCAAGATTTCTGGGAAGTTCAATTAGGAATACCACATCCTGCAGGGTTAGAAAAGAAAAAATCAATAACAGTACTGGATGTGGGTGATGCATATTTTTCAGTTCCCTTAGATAAAGACTTCAGGAAGTATACTGCATTCACCATACCTAGTATAAACAATGAGACACCAGGGATTAGATACCAGTACAATGTGCTTCCACAAGGATGGAAAGGATCACCAGCAATATTTCAATCTAGCATGACAAAAATCTTAGAGCCTTTTAGAAAAGCAAATCCAGACATAGTTATCTATCAATAYGTGGATGATTTGTAYgtAagCTCTGACTTAGAAATAGGGCAGCATAGAGCAAAAATAGAGGAACTRAGACAACATCTGTTGARGTGGGGGTTTACCACACCAGATAAAAAACATCAGAAAGAACCTCCRTTTCTTTGGATGGGTTATGAACTCCATCCCGATAAATGGACAGTACAGCCTATAGTRTTGCCAGAcAAAGACAGCTGGACTGTCAATGACATTCAgAAGTTAGTGGGAAAATTAAATTGGGCAAGTCAGATTTATACAGGAATTAAAGTAAAGCAATTATGTAAACTCCTTAAAGGAGCCAAAGCACTAACAGAAGTAGTACCACTGACAGCAGAAGCAGAGATGGAACTAGCAGAAAACAGGGAGATTCTAAAGAAACCAGTACATGGGGTRTACTAYGACCCATCAAAAGAcTTAATAGCAGAAATACAGAAGCAGGGACAAGGA
>H-0363 EW_52_W_Het_HEU_mar-11_sep-13_3.86_361_B_17-47M_TX
CCTcAAAtcacTYTTTGGcaACGACCCCTcGTCACAATAAARATAGGGGGGCAAMTAAAGGAAGCTcTATTAGACACAGGAGCAGATGATACAGTGTTAGAAGAAATGAATTTACCAGGAAGATGGAAACCAAAAATGATAGGGGGAATTGGAGGTTTTATCAAAGTAAGACAATATGATCAgGTAGCAATAGAAATcTGCGGACATAAAGCCATAGGTACAGTATTAATAGGACCCACACCtGTCAACATAATTGGAAGAAATCTGTTGACTCAGCTTGGTTGTACTTTAAATTTTCCCATTAGtCCTATtGAAACTGTACCAGTAAAACTAAAGCCAGGAATGGATGGCCCAAAAGTTAAACAATGGCCATTGACAgAAgAGAAAATAAAAGCATTAGTAGAAATTTGTACAGAAATGGAAAAGGAAGGAAAAATCTCAAAAATTGGGCCTGAAAATCCATACAATACTCCAGTGTTTGCCATAAAGAAAAAAGACAGTACTAAATGGAGAAAATTAGTAGATTTCAGAGAACTTAATAAAAGAACACAAGACTTCTGGGAAGTTCAATTAGGAATACCACATCCTGCAGGGTTAAAAAAGAACAAATCAGTAACAATACTGGATGTGGGAGATGCATATTTTTCAGTTCCCTTAGATAAAGACTTCAGGAAGTATACTGCATTCACCATACCTAGTACAAACAATGAGACACCAGGGATTAGATATCAGTACAATGTGCTTCCACAAGGATGGAAAGGATCACCAGCAATATTCCAAAGTAGCATGACAAAAATCTTAGAGCCTTTTAGAAAAGAAAATCCAGACATAGTTATCTGTCAATACGTAGATGATTTGTATGTAGGATCTGACTTAGAAATAGGGCAACATAGARCAAAAATAGAGGAACTGAGACAACATcTGTTGAGGTGGGGGCTTACCACACCAGACAARAAATATCAGAAAGAACCTCCATTTCTTTGGATGGGCTATGAACTCCATCCTGATAAGTGGACAGTACAGCCTATAGAGCTGCCAGAAAAAGAGAGCTGGACTGTCAATGACATACAGAAATTAGTGGGAAAATTGAATTGGGCAAGTCAGATTTATGCAGGGATTAAAGTAAAGCAATTGTGTAAACTCCTTAGGGGAGCCAAAGCATTAACAGAAGTAGTACCACTAACAGCAGAAGCAGAGTTAGAATTGGCAGAAAACAGGGAGATTCTAAAGACACCAGTACATGGGGTGTATTATGACCCATCAAAAGACTTAATAGCAGAAATACAAAAGCAGGGGCATGAC
>H-0367 FOCN_43_M_Het_INCP_ene-05_sep-13_4.16_290_B_+48M_TX
CCTCAGATCACTCTTTGGCAACGACCCATCGTCACAATAAAGATAGGGGGGCAGCTAAGGGAAGCCCTATTAGACACAGGAGCAGATGATACAGTATTCGAAGACATAGAATTGCCAGGGAGATGGAAACCAAAATTGATAGGGGGAATTGGGGGTTTTGTCCACGTAAGACAGTATGATCAGATACCCATAGAAATCTGTGGACATAAAGTTATGRCTACAGTATTAATAGGACCTACACCTTGCAACATAATTGGAAGAAATCTGATGACTCAGCTTGGTTGCACTTTAAATTTTCCTATTAGTCCTATTGAAACTGTACCAGTAAAATTAAAGCCAGGAATGGATGGCCCAAGAGTTAAACAATGGCCATTGACAGAAGAAAAAATAAAAGCATTAGTAGAAATTTGCACAGAATTGGAGAATGAAGGAAAAATTTCAAAAATTGGgCCTGAAAATCCCTACAATACTCCAGTATTTgCCATAAAGAAAAAAGaCAGTACTAAATGGAGAAAATTAGTAGATTTCAGAGAACTTAATAARAGAACTCAAGACTTCTGGGAAGTTCAATTAGGAATACCACATCCCGCAGGGTTAAAGAAGAAAAAATCAGTAaCAGTACTGGATGTGGGTGATGCATATTTTTCARTTCCYTTAGATGAARACTTTAGGAAATATACAGCATTCACCATACCYAGTATAAACAATGAGACGCCaGGGAYTAGATATCARTACAATGTACTTCCACAGGGATGGAAAGGATCACCAGCAATATTCCAAAGTAGCATGACAARAATTTTAGAGCCTTTTAGAAAACAGAATCCMAACATAGTTATTTATCAATACGTGGATGATTTGTATGTAGGATCTGACTTAGAAATAGGGCAGCATAGAACAAAAGTAGAGGAACTGAGACAACATCTGTtGAGGTGGGGATTTTACACACCAGACAAAAAACATCAGAAAGAACCTCCATTTCTTTGGATGGGTTATGAACTCCATCCCGATAAATGGACAGTGCAGCCTATAGTGCTSCCAGAAAARGACAGTTGGACTGTAAATGACATACAGAAGTTAGTGGGAAAATTGAATTGGGCAAGTCAGATTTACTCAGGAATTAAAGTAAGGCAATTATGTAAACTCCTTAAGGGAGCCAAAGCATTAACAGAARTAGTACCACTAACAGCAGAAGCAGAATTAGAACTGGCAGAAAACAGAGARATTCTAAAGAAACCAGTACATGGGGTGTACTATGACCCATCAAAAGACTTAATAGCAGACATACAGAAGCAGGGGCAAGGC
>H-0370 OFA_38_M_Het_INCP_jun-08_sep-13_2.49_479_B
CCTCAgATCACTCTTTGGCAACGACCCATCGTCRCARTAARGATAGGGGGGCAAATAAAGGAAGCTCTATTAGACACAGGAGCAGATGATACAGTATTAGAAGACATGGAGTTGCCAGGAAGATGGAARCCAAAAATGATAGGGGGAATTGGAGGTTTTATCAAAGTAAGACAGTATGATCAGGTACCCATAGAAATCAGTGGACATAAAACTATAGGTACAGTATTAATAGGACCTACACCTGTTAACATAATTGGAAGAAATCTGTTGACTCAGCTTGGTTGCACCTTAAATTTYCCTATTAGTYCTATTGAAACTGTACCMGTAAAATTAAAGCCAGGAATGGATGGCCCAAAAGTTAAACAATGGCCATTGACAGAAGAAAAAATAAAAGCATTAGTAGAAATTTGTACAGAAATGGAAAAGGAAGGRAAAATTTCAAAAATTGGGCCTGAAAACCCGTACAATACTCCAGTTTTTGCCATAAAGAAAAAGGATGGTACTAAATGGAGAAAATTAGTAGATTTTAGAGARCTTAATAAGAGAACTCAAGACTTCTGGGAAGTACARTTAGGAATACCACATCCCGCTGGGTTAAAAARGAAAAAATCAGTAACAGTACTAGATGTGGGTGATGCATATTTTTCAGTTCCCTTAGATAAAGACTTCAGGAAGTATACTGCATTTACCATACCTAGTACAAACAATGAGACGCCAGGRATTAGATATCAGTACAATGTGCTtCCACARGGATGGAAAGGATCTCCAGCAATATTYCAAAGTAGTATGACAAAAATCTTAGAGCCTTTTAGAAGAAAAAATCCAGACATGGTTATCTATCAATACATGGATGATTTGTATGTAGGATCTGATTTAGAAATAGAACAGCATAGAaTAAAAATAGAGGAACTGAGAGGACATCTGTTRAARTGGGGGTTTACAACACCAGATAAAAAACACCAGAAAGAACCTCCRTTCCTTTGGATGGGTTATGAACTCCATCCTGATAAGTGGACAGTACAGCCTATAGAATTACCAGAAAAAGACAGCTGGACTGTCAATGACATACAGAAGTTAGTGGGAAAATTAAATTGGGCAAGTCARATTTATGCAGGAATTAAAGTAAAGCAGCTATGTAAACTCCTTAGGGGAGCCAAAGCATTAACAGAAGTAATACCACTAACAAGAGAAGCAGAGCTAGAACTAGCAGAAAACAGGGAaATTCTAAAAGAACCAGTACATGGGGCGTATTATGACCCATCAAAAGAATTAATAGCAGAATTACAGAAACAAGGGCAAGGA
>H-0373 DG_42_M_Het_INCP_sep-13_sep-13_4.77_153_B
CCTCAAATCaCTCTTTGGCAACGACCCCTCGTCACAATAAAGATAGAGGGGCAACTAAGGGAAGCTCTATTAGACACAGGAGCAGATGATaCAgtattAGAAGAAATAAATTTGYCAGGAAGATGGAAACCAAAAATGATAGGGGGAATTGGAGGTTTTATCAAAGTAAAACAGTATGATCAGGTACAAgTAGAAATcTGTGGacATAAGGCtGtaGGTACAGTATTAGTAGGACCCACACCCaTYAACATAATTGGAAGGAATCTATTGACTCAGATTGGTTGCACTTTAAATTTTCCCATtAGTCCTATTAAGACTGTACCAGTAAAACTAAAGCCAGGAATGGATGGCCCAAAAGTTAAACAATGGCCATTGACAGAAGAAAAAATAAAAGCaTTAGTAGAGATTTGTACAGAAATGGAAAAGGAAGGAAAAATTTCAAAAATTGGGCCTGARAatccaTACAATACTCCAATATTTGCCATAAAGAAAAAGGATGGTACTAAATGGAGAAArTTAGTAGACTTCAGAGAACTTAATAAGAGAACTCAAGACTTCTGGGAAGTTCAATTAGGAATACCACATCCCGCAGGGCTAAAGAARAGRAAATCAGTAACAGTACTAGATGTGGGTGATGCATATTTTTCAGTTCCCTTAGATGARGACTTCAGGAAGTATACTGCATTCACYATACCTAGTGTAAACAATGAGACACCAGGGATTAGATATCAGTACAATGTGCTGCCACARGGATGGAAAGGATCACCAGCAATATTTCAAAGTAGCATGATAAAAATCTTAGAGCCCTTTAGAAAACAAAACCCAGATATAGTTATCTATCAATACATGGATGACTTGTATGTGGGATCAGACTTAGAAATAGGGCAGCAYAGAACAAAAaTAGARGAACTGAGACAGCATCTGTTRAGCTGGGGATTKACCACCCCAGAYAAAAAACATCAGAARGAACCTCCMTTTCTGTGGATGGGKTATGAACTYCATCCTGATAAATGGAcaGtGCAGCCTATAGTGCTGCCAGAAAAGGACAGCTGGACTGTCAATGAYATTCAGAAGYTAGTGGGAAAATTRAATTGGGCAAGTCAGATTTATCCAGGAGTTAAGGTAAAACAATTGTGTAAACTCCTTAGGGGAACAAAGGCATTAACAGAAGTAGTACCACTAACAGAAGAAGCAGAATTAGAACTAGCAGAAAACAGGGAAATTCTAAAGAAACCAGTGCAYGGGGTGTACtATGACCCAGCAAAAGAYTTAATAGCAGAAATACAAaAGcAGGGGCAAGGC
>H-0375 VSPL_31_W_Het_HMCR_jun-02_sep-13_3.34_314_B_+48M_TX
CCTCAAATCACTCTTTGGCAACGACCCCTAGTCAAGATAAAGGTAGGGGGGCAAATAAAAGAAGCCCTATTAGATACAGGAGCAGATGATACAGTATTAGAAGAAATAAATTTGCCAGGAAGATGGAAACCAAAAATGATAGGGGGAATTGGAGGCTTTATTAAAGTAAAACAGTATGACCAGATACTCATAGAAATTTGTGGACATAAAGCTACGGGTACAGTATTAGTAGGACCCACACCTGTCAACATAATTGGAAGAAATCTGTTGACTCASATTGGTTGCACTTTAAATTTTCCCATTAGTCCTATTGAGACTGTACCAGTAAAACTAAAGCCAGGAATGGATGGCCCAAAAGTTAAACAATGGCCACTGACAGAAGAAAAAATAAACGCACTAGTAGAAATTTGTGCAGAGATGGAAAAAGAAGGAAAAATTTCAAAAATTGGGCCTGAaaATCCATACAATACTCCAGTGTTTGCCATAAAGAAAAAAGACAGTACTAAATGGAGAAAATTAGTAGATTTCAGAGAGCTTAATAAGAGAACTCAAGACTTTTGGGAAGTTCAATTAGGAATACCACATCCCGCAGGGTTAAAAAAGAACAAATCAGTAACAGTACTAGATGTGGGTGATGCATATTTTTCAGTTCCTCTAGATAAAGAATTCAGGAAGTATACTGCATTCACCATACCTAGTAAAAACAATGAGACACCAGGGGTTAGATATCAGTACAATGTGCTTCCACAAGGATGGAAGGGATCACCAGCAATATTCCAATGTAGCATGACAAAAATTTTAGAGCCTTTTAGAAAGGAAAATCCAgACATAGTTATCTATCAATACGTGGATGATTTGTATGTAGGATCTGACTTAGAAATAGGGCAGCATAGAACAAAAATAGAGGAACTGAGACAACATCTGTTGAGGTGGGGATTTACCACACCAGACAAAAAGCATCAAAAAGAACATCCATTTCTTTGGATGGGTTATGAACTCCATCCCGATAAATGGAAAGTACAGCCTATCGTGCTGCCAGAAAAAGACAGCTGGACTGTAAATGACATACaGAAGTTAGTGGGAAAATTGAATTGGGCaAGCCaGATTTATTCaGGGATTAAAGTAAAGCaATTATGCaAGCtCCtTAGGGGAGCCaAAGCaCtAACaGCAGTAGTACCaCtAACaGAaGAAGCaGAGCTAGAACTGGCaGAAAACaGGGAAATTCtAAAGAAACCAGTACaTGGAGTATATtATGACCCATCAaAAGACTTAATAGCaGAAATACMGAAGCaGGAGCAaGGC
>H-0376 JFA_42_M_Het_HMCR_mar-07_sep-13_4.05_214_B_+48M_TX
CCTCAAATCACTCTTTGGCAACGACCCCTCGTCACAATAAAAGTAGGGGGGCAGCTAAAGGAAGCTCTACTAGACACAGGAGCAGATGATACAGTATTAGAAGAAATGAGTTTGCCAGGGAGATGGAAACCAAAAATGATAGGGGGAATTGGAGGTTTTATCAAAGTAAGACAATATGATCAGATAACTGTGGACATCTGTGGACATAAAGCTATAGGTACAGTATTAATAGGACCCACACCTGTCAACATAATTGGAAGAAATTTGTTGACTCAAATTGGTTGCACTTTAAATTTTCCCATTTGTCCTATTGAAACTGTACCAGTAAAACTAAAGCCAGGAATGGATGGCCCAAGGGTTAAGCAATGGCCATTGACAGAAGAAAAAATAAAAGCATTAGTAGAAATTTGTACAGAATTGGAAAAGGAAGGAAAAATTTCAAAAATTGGACCTGAAAATCCATACAATACTCCAATATTTGCCATAAAGAAAAAGGACAGTACTAAATGGAGAAAATTAGTAGATTTCAGAGAACTTAATAAAAGAACTCAAGACTTCTGGSAGGTTCAATTAGGAATACCACATCCTGGAGGATTAAAGAAGAAAAAATCAATAACAGTACTAGATGTGGGTGATGCATATTTTTCAGTTCCCTTAGATAAGGAGTTCAGGAAGTATACTGCATTCACCATACCTAGTATAAATAATGAGACACCAGGGATTAGATATCAGTATAATGTACTTCCACAAGGAtGGAAAGGATCACCAGCaATATTCCAGAGTAGCATGACAAAAATcTTAGAGCCTTTTAGAAAAGAAAATCCAGAAATAATCATCTATCAATATGTGGATGATTTACTTGTAGGATcTGATTTAGAAATAGGGCAGCATAGAGCAAAAATAGATGAACTGAGAAGACATCTGTTGCAGTGGGGATTTTACACACCAGACAAAAAACATCAGAAAGAACCTCCATTTCTTTGGATGGGTTATGAACTCCATCCTGATAAATGGACAGTGCAGCCTATAATACTGCCAGAAAAAGAAAGCTGGACTGTCAATGACATACAAAAGTTAGTGGGAAAATTGAACTGGGCAAGTCAGATTTATTCAGGAATTAAAGTAAAGCAACTATGTAAACTCCTTAGGGGAGCCAAAGCACTAACAGAAGTAGTACCACTAACAGAAGAGGCAGAGTTAGAACTGGCAGAAAACAGGGAGATTCTAAAGAAACCAGTACATGGGGTATACTATGACCCATCAAAAGACTTAATAGCAGAAATACAGAAGCAGGGGCAGGAA
>H-0378 JCR_30_M_MSM_HMCR_jun-13_sep-13_3.03_59_B
CCTCAAATCACTCTTTGGCAACGACCCCTTGTCACAGTAAAGATAGGGGGGCAACTAAARGAAGCKCTGTTAGATACAGGGGCAGATGATACAGTATTAGAAGAAATGAATTTGCCAGGAAAATGGAAACCAAAAATGATAGGRGGTATTGGAGGTTTTATCAAAGTAAGACAATATGATCAGATACCTATAGAAATCTGTGGACATAAAGCtATAGGTACAGTATTAGTAGGACCTACACCTGTCAACATAATTGGAAGAAATCTGTTGACTCAGATTGGTTGcACTTTAAATTTTcCCATTAGTCCTATTGAAACTGTACCAGTAAAATTAAAGCCAGGAATGGATGGCCCAAAAGTTAAACAATGGCCATTGACAGAAGAAAAAATAAAAGCATTAGtArAAATTTGTACAGAAATGGAAAAgGAAGGRAAAATTTCAAAAATTGGGCCTGAAAAYCCATATAATACTCCAGTATTTGCYATAAAGAAAAAAGACAGTACTAAATGGAGAAAATTAGTAGATTTCAGGGAACTtAATAARAGAACTCAGGATTTCTGGGAAGTTCAATTAGGAATACCACACCCAGCAGGGTTAAAAAAGAAAAAATCAGTgACAGTACTGGATGTAGGTGATGCATATTTTTCAGTTCCCTTAGATAAAGAATTCAGGAAGTATACTGCATTCACCATACCCAGTACAAACAATGAGACACCaGGGATTAGATATCAATACAATGTACTGCCACAGGGATGGAAGGGATCACCAGCAATATTTCAAAGTAGCATGACAAAAATCTTAGAGCCTTTTAGAAAMCGAAATCCAGACATAGTGGTCTATCAaTACATGGATGATTTGTATGTAGGATCTGACTTAGAAATAGGGCAGCATAGGACAAAAATAGAGGAACTGAGGCAACATCTGTTGAGGTGGGGAYTGACCACACCAGACAAAAAACATCAAAAGGAACCTCCaTTCCTTTGGATGGGTTATGAACTCCATCCTGATAAATGGACAGTACAGCCTATAGTGYTGCCAGAAAAAGACAGCTGGAGTRTYAATGACATACAGAAGTTAGTGGGAAAACTAAATTGGGCAAGTCAGATTTACCCaGGGATTAARGTAAAGCAATTATGTAAACTCCTTAAGGGAGCCAGAGCACTGACaGATATaGTACCACTAACAGAAGAAGCAgAGYTAGAACTAGCAGAAAATAGGGARATTCTAAAAGAACCAGTACATGGAGTGTATTATGAtCcAacAAAagacTtAatagcagagaTtcAGAAgCAGGGACAAGGY
>H-0379 RG_53_W_Het_HMCR_ago-12_sep-13_4.06_388_B_+48M_TX
CCTCAGATCACTCTTTGGCAACGACCCCTCGTCACAATAAAGATAGGGGGGCAACTAAAGGAAGCTCTATTAGACACAGGAGCAGATGATACAGTATTAGAAGAAATGAATTTGCCAGGAAGATGGAAACCTAAAATGATAGGGGGAATTGGAGGTTTTATCAAAGTAARACAGTATGATCARATACCAGTAGAAATCTGTGGACATAAAGCTGTAGGTaCAGTATTAGTAGGACCCACACCTGTCAACATAATTGGAAGAAAYCTGTtGACTCaAATTGGGTGCACTTTAAATTTTCCCATTAGTCCTATtGAAACTGTACCAGTAAAACTAAAGCCAGGAATGGATGGCCCAAGAGTTAGACAATGGCCACTGACAGAAGAAAAAATAAAAGCATTAGTAGAAATYTGTACAGAAATGGAAAAGGACGGAAAAATTTCAAAAATTGGGCCTGAAAATCCATACAATAYTCCAATATTTGCCATAAAGAAAAAAGACGGTACTAAATGGAGAAAAATAGTAGATTTCAGAGAACTTAATAAGAGAACTCAAGACTTTTGGGAAGTTCAATTAGGAATACCGCATCCTGGAGGGTTAAAAAAGAACAAATCAGTAACAATACTGGATGTGGGTGATGCATATTTTTCAGTTCCCTTAGATAAAGAcTTCAGGAAGTATACTGCATTCACCATACCTAGTaTAaaCAATGAGACACCAGGRATTAGATATCAGTACAATGTGCTTCCACAAGGATGGAAAGGATCACCAGCAATATTCCAGAGTAGCATGACAAAAATCTTAGAGCCTTTTAGAAAAGAAAACCCAGACaTAGTTATCTATCAATATGTRGATGATTTGTATGTAGGATCAGACTTAGAAATAGAGCAACATAGAACAAAAATAGAGGAAcTGAAACAACATCTGTGGAGGTGGGGATTYGACACACCAGATAAAAAACATCAGAAAGAACCTCCATTTCTCTGGATGGGTTATGAACTCCATCCTGATAAATGGACAGTACAGCCTATAACACTGCCAGAAAAGGACAGCTGGACTGTCAATGACATACAGAAGTTAGTGGGAAAATTAAATTGGGCAAGTCAGATTTACCCAGGGATTAAAGTAAAGCAATTATGTAAACTCCTTAGGGGAGCCAAAGCACTAACAGAAGTTATACCACTAACAAAAGAAGCAGAGTTAGAAATGGCAGAAAACAGGGAGATTCTAAAGACACCAGTACATGGGGTGTACTATGACCCATCAAAAGAATTAATAGCAGAAATACAAAAGCAGGGRGATGAC
>H-0380 MLFR_36_W_Het_HMCR_jul-13_sep-13_5.55_129_B
CCTCAGATCACTCTTTGGCAACGACCCCTCGTCACAGTAAAAATAGAGGGGCAACTAAAGGAAGCTCTATTAGATACAGGAGCAGATGATACAGTATTTGAAGAAATGTCTTTATCAGGRAGATGGAAACCAAAAATGATAGGGGGAATTGGAGGTTTTATCAAAGTAAGACARTATGATCAGGTAACCATAGAAATYTGTGGACATAAAGCTACGGGTACAGTATTAATAGGACCTACACCTGTTAACATAATTGGAAGAAATCTGTTAACYCAAATTGGTTGCACTTTAAATTTTCCCATTAGTCCTATTGAAACTGTACCAGTAAAACTAAAGCCAGGAATGGATGGCCCAAARGTCAAACAATGGCCATTGACAGAAGAAAAAATAAAAGCATTAGTAGACATTTGTACAGAAATGGAAAAGGAAGGAAAAATTTCAAAAATTGGGCCTGAAAATCCATACAATACTCCAATATTTGCCATAAAGAAAAAAGACAGTACTAARTGGAGAAAATTAGTAGATTTCAGAGAACTTAATAAAAGRACTCAAGACTTYTGGGAAGTTCAATTAGGAATACCACATCCCTCAGGGCTAAAAAAGAAAAAATCAGTAACAGTACTGGATGTGGGTGATGCATATTTTTCAGTTCCTTTAGATGAAGAATTCAGGAAGTATACTGCATTCACCATACCTAGTGTAAACAATGAGACACCAGGGATTAGATATCAGTACAATGTACTTCCACAAGGATGGAAAGGATCACCAGCAATATTCCARAGTAGCATGACAAAAATCTTAGAGCCTTTTAGAAAGAAAAATCCAGAAATAGTTATCTATCAATACATGGATGATTTGTATGTAGGATCTGATTTRGAAATAGGACAGCATAGAACAAAAATAGAGGAACTGAGASARCATCTGTTGAGGTGGGGATTTACCACCCCAGACAAAAARCATCAGAAAGAACCTCCATTTCTTTGGATGGGTTATGAACTCCATCCCGATAAATGGACAGTACAGCCTATAGTGCTGCCAGAAAARGACAGCTGGACTGTCAATGACATACAGAAGTTAGTGGGAAAATTGAATTGGGCAAGTCAGATTTATACAGGAATTAAAGTAAARCAATTATGTAAACTCCTTAGRGGAGCCAAARCAYTAACAGAAATAGTACCACTAACAGAAGAAGCAGAGTTAGARCTRGCAGAAAACAGRGARATTCTAAAGAAACCAGTACATGGGGTGTACTATGACCCATCAAAAGAATTAATAGCAGARCTACAGAAGCAGGGRCAAGAY
>H-0381 JAGL_65_M_Het_HMCR_ago-13_sep-13_4.36_112_B
CCTCAAATCACTCTTTGGCAGCGACCCCTCGTCACAATAAAGATAGGGGGGCAACTAAAGGAAGCTCTAYTAGACACAGGAGCAGATGATACAGTATTAGAAGAAATGAATTTGCCAGGAAAATGGAAGCCAAAAATGATAGGGGGAATTGGAGGTTTTATCAAAGTAAGACAGTATGATCAGATACAAGTAGAAATTTGTGGACATAAAGCTGTAGGTACAGTATTAGTAGGACCCACACCTGTCAACATAATTGGAAGAAATCTGTTGACTCAGCTGGGCTGTACTTTAAATTTTCCCATTAGTCCTATTGAAACTGTACCAGTAAAGCTAAAGCCAGGAATGGATGGCCCAAGGGTTAAACAATGGCCATTGACAGAAGAAAAAATAAAAGCATTAATAGAAATTTGTACAGAAATGGAAAAGGAAGGAAAAATTTCAAAAATTGGGCCTGAAAATCCATACAATACTCCAGTATTTGCCATAAAGAAAAAAGACAGTACTAAATGGAGAAAACTAGTAGATTTCAGAGAACTTAATAAAAGAACTCAAGAATTCTGGGAAGTTCAATTAGGAATACCACATCCCGCAGGGCTAAAAAAGAAAAAATCAGTAACAGTACTGGATGTGGGTGATGCATATTTTTCAGTTCCCTTAGATAAAGACTTCAGGAAGTACACTGCATTCACCATACCTAGTGTAAACAATGAGACTCCAGGGATTAGATATCAGTACAATGTGCTTCCACAAGGATGGAAAGGATCACCAGCAATATTCCAATGTAGCATGACGAAAATCTTAGAGCCTTTTAGAAGAGAAAATCCAGACATAGTCATCTATCAATACATGGATGATTTGTATGTAGGATCTGACTTAGAAATAGGACATCATAGARcAAAAatagaGgAaCTGAGACAGCATCTGTTGAGGTGGGGATTCACCACACCAGACAAGAAACATCAGAAAGAACCTCCRTTTCTTTGGATGGGTTATGAACTCCATCCTGATAAATGGACAGTGCAGCCTATAGTGCTGCCAGAAAAGGACAGCTGGACTGTCAATGACATACAGAAGTTAGTGGGAAAAYTAAATTGGGCAAGTCAGATTTATTCAGGAATTAAAGTAAGACAATTATGTAAACTCCTTAGGGGAGCCAAGGCACTAACAGAAGTAGTAMCACTAACAGMAGAAGCAGAATTAGAACTGGCAGAAAACAGGGAGATTCTAAAGCAACCAGTACATGGRGTGTACTATGACCCATCAAAAGACTTAGTAGCAGAAATACAGAAGCAGGGACAAGAC
>H-0383 FPSC_44_W_Het_HMCR_mar-05_sep-13_3.69_283_B_+48M_TX
CCTCAAATCACTCTTTGGCAACGACCCCTCGTCACAATAAAGATAGGGGGGCARCTAAAGGAAGCTCTATTAGACACAGGAGCTGATGATACAGTATTAGARGAAATGAATTTGCCAGGAAGATGGAAACCAAAAATGATAGGGGGAATTGGAGGTTTTATCAAAGTAAGACAGTATGATGAAATACCAGTAGAAATTTGCGGACATAGAGCYATAGGTACAGTATTAGTAGGACCCACACCGGTCAACATAATTGGAAGAAATCTGTTGACTCAGATTGGTTGTACTTTAAATTTTCCCATTAGTCCTATTGAAACTGTACCAGTAAAAYTAAAGCCAGGAATGGATGGCCCAAAAGTTAAACAATGGCCACTGACAGAAGAAAAAMTAAAAGCATTAGTAGAAATTTGCACAGAGYTGGAAAAGGAAGGAAAAATTTCAAAAATTGGGCCTGAAAATCCATACAATACTCCAGTATTTGCCATAAAGAAAAAAGACAGTACTAAATGGAGAAARKTAATAGATTTCAGAGAACTTAATAAGAGGACTCAGGACTTCTGGGAAATTCAATTAGGAATACCACATCCYTCAGGGTTAAAAAAGAACAAATCAGTAACARTACTGGATGTGGGTGATGCMTATTTTTCAGTTCCTTTAGATAAAGACTTCAGGAAGTATACTGCATTCACCATACCCAGTATAAACAATGAGACACCAGGGATTAGATATCAATACAATGTGCTTCCACAAGGATGGAAAGGATCACCAGCAATATTCCAAGCTAGCATGAYAAAAATCTTAGAGCCTTTTAGAARAGMAAATCCAGACATRGTTATCTATCAATACGTGGATGATTTGTATGTAGGATCTGATTTAGAAATAGGGCAGCATAGAACAAAAATAGARGAACTGAGACAACATCTRTTAAGGTGGGGATTTACCACACCAGACAAAAAGCATCAGAAAGAACATCCATTTCTTTGGATGGGTTATGAACTCCATCCCGATAAATGGACAGTGCAGCCTATAGTGCTACCAGAAMAGGACAGCTGGACTGTCAATGACATACAAAAGTTAGTGGGAAAATTGAATTGGGCAAGTCAGATTTATACAGGGATTAAAGTAAAGCAATTATGTAAACTCCTTAGGGGAGCCAAAGCACTAACAGAAGTAATACCACTAACAGAAGCAGCAGAGTTAGAACTGGCAGAAAATAGGGAGATTCTAAGTAAACCAGTACATGGGGTGTACTATGACCCMTCTAAAGACTTGAYAGCAGAAGTACAGAAGCAGGGRCAAGAC
>H-0384 JCO_40_M_Het_HMCR_nov-07_sep-13_5.37_24_B_+48M_TX
CCTCAAATCTCTCTTTGGCAGCGACCCCTCGTYACAATAAAGATAGAGGGGCAGCTAAAGGAAGCTCTATTAGACACAGGAGCAGATGATACAGTATTAGAAGAAATGAATTTGCAAGGAAGATGGAAGCCAAAAATGATAGGRGGAATTGGAGGTTTTATCAAAGTAAGACAATATGATCAGGTACACATAGAAATCTGTGGACGTRTAGCTGTAGGTACAGTATTAATAGGACCCACACCTGTCAACATAATTGGAAGAAATTTGTTGACTCAAATTGGTTGCACTTTAAATTTTCCCATTAGTCCTATTGAAACTGTACCAGTAAAACTAAAACCAGGAATGGATGGCCCAAAAGTTAAGCAATGGCCATTGACAGAAGAGAAAATAAAAGCATTAATGGAAATTTGTACAGAGATGGAGAAAGAAGGAAAAATTTCAAAAATTGGGCCTGAAAATCCATACAATACTCCAGTATTTGCCATAAGGAAAAAAGACAGTACTAaTTGGAGAAAAATAGTAGATTTTAGAGAACTTAATAAAAGAACTCAAGACTTCTGGGAGATTCAATTAGGGATACCACATCCCGCAGGGTTGGAAAAGAAAAAATCAGTAACAGTACTAGATGTGGGTGATGCATATTTCTCAGTTCCATTAGATGAAGACTTCAGGAAGTATACTGCATTCACCATACCTAGTATAAACAATGAGACACCAGGGAYTAGATATCAGTACAATGTGCTTCCACAGGGATGGAAAGGATCACCAGCAATATTCCAAAGTAGCATGACAAAGATCTTAGATCCTTTTAGAAAGGAAAACCCAGACATAGTTATCTRTCAATACATAGATGATCTATATGTAARCTCTGACTTAGAAATAGGGCAACATAGARCAAAAATAGAGGAACTGAGGCAACATTTGTTGAGGTGGGGATTTACCACACCAgacAAAAAACATCAGAAAGAACCCCCATTTCTTTGGATGGGTTATGAACTCCATCCCGATAAATGGACAGTACAGCCTATAGTGCTGCCAGAAAAGGACAGcTGGACTGTCAATGACCTACAGAAGTTAGTGGGAAAATTAAATTGGGCAAGTCAGATCTACGCAGGGATTAAAGTAAGGCAATTATGTAAACTCCTTAGGGGAACCAAAGCACTAACAGAAGTAGTACCCCTGACAGAAGAAGCAGAGTTAGAACTAGCAGAGAACAGGGAAATTCTAAAGAACCCAGTGCATGGGGTGTATTATGACCCATCAAAAGACTTAATAGCAGAAATACAGAAGCAGGGACAAGGC
>H-0385 AMF_37_W_Het_HMCR_oct-12_sep-13_3.81_656_B 
CCTCAAATCACTCTTtGGCAGCGACCCCTYGTCACAATAAAGATAGGGGGGCAACTAAAGGAAGCCCTATTAGACACAGGAGCAGATGATACAGTATTAGAAGACATGAGTTTGCCAGGGAGATGGAAACCAAAAATGAtAGGGGGAATTGGAGGTTTTATCAAAGTAAAACAGTATGATCaGATACTCGtAGAAATCTGTGGGcATAAGGcTATaGGTACaGTATTAGTAGGACCTACaCCTGTCAACATAAtTgGAAGAAATCTGTTgACTCagATTGGTTGCACTTTAAATTTTCCCATTAgTCCTATTGAAACTGTACCaGTAaAATTaaAACCaGGAATGGATGGCCCAAAAGTTAAACAATGGcCCTTGACaGAagAAAAAATAAAAGCATTAATGGAAATTTGTACAgAAATGGAAAAGGAAGGAAAAATTTCAAAAATTGGGCCTGAAAATCCATACAATAcTCCAgTATtTGCTATAAAGAAaAAAGACAGCACTAAATGGaGAAAGTTAGTAGATTTCAGGGAACTTAACAAGAGAACTCAAGATTTCTGGGAAGTTCAATTAGGAATACCACATCCCGCAGGGTTAAAAAAGAACAAGTCAGTAACAGTATTGGATGTGGGTGATGCATATTTTTCAGTTCCCTTAGATAAAGACTTCAGGAAGTATACTGCATTTACCATACCTAGTGTAAACAATGAGACaCCAGGGATTAGATATCAATACaATGTGCTTCCACAGGGATGGAAAGGATCaCCAGCAATATTcCAATGTAGCATGACAAAAATTTTAGAGCCTTTTAgAAAACAACATCCAgACATAGTTATCTATCAATaCATGGATGaCTTGTATGTAGGATctGAyTTAGAAATAGGGCAGCATAGAACAAAAATaGAGGAACTGAgACAGCATcTGtTGAAGTGGGGATTTACCACACCAGACAAAAAACATCAGaAAGAACCTCCATTCCTtTGGATGGGTtATGAACTCCATCCTGATAAATGGACAGTACAGCCtGTAGtGCTGCCAGAAAAAGACAGcTGGaCtGTCAATGACATACAGAAGtTaGtGGGAAAAtTGAAtTGGGCAAGTCAGATATACcCAGGGATCAAAATAAAGCAATTATGTAAACTCCTtAGGGGAACCaAAGCACTAACAGAAGTGATACCACTAACAGAAGAAGCTGAGCTAGAACTGGCAGAAAACAGAGAAATTCTAAgagaACcagtacatGgGGTGTACTATGACCCATcAaGAGActtAATAGCAGAAATACaGAAGCaAGAGCAAGGC
>H-0386 GPM_34_W_Het_HMCR_abr-05_sep-13_3.55_111_B_+48M_TX
CCTCAAATCACTCTTTGGCAACGACCCCTCGTCACAGTAAAGATAGGGGGGCAGCTAAAAGAAGCACTATTGGACACAGGAGCAGATGATACAGTAGTAGAAGAAATGTGTTTGCCAGGAAAATGGAAACCAAAAATGATAGGGGGAATTGGAGGTTTTATCAAAGTAAAAGAGTATGATCAGATATCTGTAGACATCTGTGGACATAAAGCTGTAGGTACAGTATTAGTAGGACCCACACCTGTCAACATAATTGGAAGGAATCTGTTGACTCAGATTGGTTGCACTTTAAATTTTCCCATTAGTCCTATTGAAACTGTACCAGTAAAACTAAAGCCAGGAATGGATGGCCCAAAAGTTAAACAATGGCCATTGACAGAAGAAAAAATAAAAGCATTAGTCGAAATCTGTTCAGAAATGGAAAAGGAAGGAAAAATTTCAAAAATTGGGCCTGAAAATCCATACAATACTCCAGTATTTGCTATAAAGAAAAAAGACAGTACTAAATGGAGAAAATTAGTAGATTTCCGAGAACTTAATAAAAGAACTCAAGACTTCTGGGAAGTTCAATTAGGAATACCACATCCTGCAGGGTTAAAGAAGAAAAAATCAGTAACAGTACTGGATGTGGGTGATGCATATTTTTCAGTTCCCTTAGATAAAGACTTCAGGAAGTATACTGCATTCACCATACCTAGTTTAAACAATGCAACGCCAGGGGTTAGATATCAGTACAATGTGCTTCCACAAGGATGGAAGGGATCACCAGCAATATTCCAATGTAGCATGACAAAAATCTTAGAGCCTTTTAGAAAAGAAAATCCAGACATAGAAATCTATCAATACGTGGATGATTTGTATGTGGCATCTGACTTAGAGATAGGACAGCATAGAACAAAAATAGAGGAACTGAGACAGCATCTGTTAAAGTGGGGATTTACCACACCAGACAAAAAGCATCAGAAAGAACCTCCATTTCTTTGGATGGGTTATGAACTCCATCCTGAGAAATGGACAGTACAGCCTATAGTGCTGCCAGAAAAAGACAGCTGGACTGTCAATGACATACAGAAGTTAGTGGGAAAACTAAATTGGGCAAGTCAGATTTATCCAGGGATTAAGATAAAGCAATTATGTAAACTCATTAGGGGAGCCAAGGCACTAACAGAAGTAGTACCACTAACAGTAGAGGCAGAGTTAGAACTAGCAGAAAACAGGGAAATTCTAGAGAAACCAGTACAAGGGGTATACTATGACCCAACAAAAGACTTGATAGCAGAAATACAAAAACAGGGGCCAGGC
>H-0387 DYMC_31_W_Het_HMCR_feb-09_sep-13_4.18_460_B
CCTCAAATCACTCTTTGGCARCGACCCCTCGTCACAATAAAGGTAGGGGGGCAAACAAAGGAAGCTCTATTAGATACAGGAGCAGATGATACAGTATTAGAAGAAATGAATTTACCAGGAAGRTGGAAACCAAAAATGATAGGGGGAATTGGAGGTTTTATCAAAGTAAGACAATATGATCAGATACTYATAGAAATCTGTGGACATAAAGCYATGGGTACAGTATTAGTAGGACCCACACCTGTCAACATAATTGGAAGAAATCTGTTGACTCAGATTGGTTGCACTTTAAATTTTCCCATTAGTCCTATTGAAaCTGTACCAGTAAAATTAAAGCCAGGAATGGATGGCCCAAAAGTTAAACAATGGCCATTGACAGAAGAAAAAATAAAAGCATTAATAGAAATTTGTACAGAAATGGAAAAGGAAGGAAAAATTACRAAAATTGGGCCTGAAAATCCATACAATACTCCAGTATTTGCCATAAAGAAAAAAGACAGTACTAAGTGGAGAAAATTAGTAGATTTCAGAGAACTTAATAAGAGAACTCAAGAATTYTGGGAAGTTCAATTAGGAATACCACATCCCGCAGGGCTAAAGAAGAAAAAATCAGTAACAGTACTGGATGTGGGTGATGCATATTTTTCAGTTCCCTTAGATGAGGAGTTCAGGAAATATACTGCATTCACCATACCTAGTAYAAACAATGAGACACCAGGGATTAGRTATCAGTACAATGTGCTTCCACAGGGATGGAAAGGATCACCAGCAATATTCCAATGTAGTATGACAAAAATCTTAGAGCCTTTTAGAAAACAAAATCCAGACATAGTTATMTATCAATACATGGATGATTTGTATGTAGGATCTGACCTAGAAATAGGGCAACATAGARCAAAAATAGAGGAACTGAGACAACATCTGTTGAGGTGGGGATTTACCACACCAGACAAGAAACATCAGAAAGACCCTCCATTTCTTTGGATGGGKTATGAACTCCATCCCGATAAATGGACAGTACAGCCTATAGTTCTGCCAGAGAARGACAGCTGGACTGTCAATGACATACAGAAGTTGGTGGGAAAATTGAATTGGGCAAGTCAGATTTATYCAGGAATTAAAGTAAGGCARTTATGTAAACTCCTTAGRGGAACCAAAGCACTAACAGAAGTAGTACCACTAACAGCAGAAGCAGAGTTAGAACTGGCAGAAAACAGGGAGATTCTAAAGAMACCAGTACATGGGGTGTACTATGACCCATCAAAAGACTTAATAGCAGAAATACAGAAGCAGGGGCAGGGW
>H-0390 ASG_37_W_Het_INCP_dic-12_sep-13_5.18_96_B
CCTCAAATCACTCTTtGgCAACGACCCCTcGTCACAATAaAGATAGGGGGGCAACTAAAGGAAGCTCTATTAGACACAGGAGCAGATGATACAGTATTAGAAGAMATGRRTWTACCAGGAAAATGGAAACCAAAAATGATAGGGGGAATTGGAGGTTTTATTAAAGTAAGACAGTATGATCARGTACCCATAGAAATCTGTGGACATAAAGCTGTAGGTACAGTATTAGTAGGACCCACACCTGTCAACATAATTGGAAGAAATCTGTTGACTCAGCTTGGTTGCACTTTAAATTTTCCCATTAGtCCTATTGAAACTGTACCAGTAAAACTAAAGCCAGGAATGGATGGCCCAAAAGTTAAACAATGGCCATTGACAGAAGAAAAAATAAAAGCATTAAYAGAAATTTGTACAGAAATGGAAAAGGAAGGAAAAATTTCAAAAATTGGGCCTGAAAATCCATACAATACTCCAGTATTCGCCATAAAGAAAAAAGACRGTACTAAATGGAGAAAATTAGTAGATTTCAGAGAACTTAATAAGAGAACTCAAAACTTCTGGGAAGTTCAATTAGGAATACCACATCCCGCAGGGTTAAAAAAGAGAAAATCAGTAACAGTACTGGATGTGGGTGATGCATATTTTTCAGTTCCCTTAGATAAAGAATTCAGGAAGTATACTGCATTCACCATACCTAGTATAAACAATGAGACACCAGGAGTTAGATATCAGTACAATGTGCTTCCACAAGGATGGAAAGGATCACCAGCAATTTTCCAAAGTAGCATGACAAAAATCTTAGAGCCTTTTAGAAAAcAAAATCCAGAAATAGTTATCTATCAATACATGGATGATTTGTATGTAGGATCTGACTTAGAAATAGGGCAGCATAGARCAAAAATAGAGGAACTGAGAAACCATCTGTTAAAGTGGGGATTCACCACACCAGACAAAAAACATCAGAAAGAACCTCCATTTCTTTGGATGGGTTATGAACTCCATCCTGATAAATGGACaGTACAGCCTATACAGCTGCCAGAAAAAGACAGCTGGACTGTCAATGACATACAGAAGTTAGTGGGAAAATTGAATTGGGCAAGTCAGATTTATTCAGGGATTAAAGTAAAGCAATTATGTAAACTCATTAGGGGAGTCAAAGCACTAACAGAAGTAGTACCACTAACaGAAGAAGCAGAGTtAGAACTGGCAGAAAAYAGGGAGATTCTAAAGACACCAGTACAYGGGGTGTACTATGACCCATCAAAAGAGYTAATAGCAGAAATACAGAAACagGGGCAAGAT
>H-0391 PFG_38_W_Het_INCP_jun-06_sep-13_3.09_11_B_+48M_TX
CCTCAAATCACTCTTTGGCAACGACCCCTCGTCACAGTAAAATTAGGAGGGCAGCTAAAGGAAGCTCTATTAGACACAGGAGCAGATGATACAGTATTTGAAGAAATAAGTTTGCCAGGAAGATGGAAACCAAAAATGATAGGGGGAATTGGAGGTTTTATCAAAGTAAAACAATATGATCAGGTATCCGTAGACATCTGCGGACATAAAGCTATAGGTACAGTATTAGTAGGACCCACACCTGTCAACATAATTGGAAGAAATCTGTTGACTCAAATTGGTTGCACTTTAAATTTTCCCATTAGTCCTATTGAAACTGTACCAGTAAAACTAAAGCCAGGAATGGATGGCCCCAAAGTTAAACAATGGCCATTGACAGAAGAAAAAATAAAAGCATTAATAGAAATTTGTACAGAGATGGAAAAGGAAGGAAAAATTTCAAAGATTGGGCCTGAAAATCCATACAACACTCCAGTATTTGCCATAAAGAAAAAGGACAGTACTAAATGGAGAAAATTAGTAGATTTTAGAGAACTTAATAAGAGAACTCAAGATTTCTGGGAAGTTCAATTAGGAATACCACATCCCGCAGGGTTGAAAAAGAAAAAATCAGTAACAGTACTGGATGTGGGTGATGCATACTTTTCAGTTCCCTTAGATAAAGAGTTCAGGAAGTACACTGCATTCACCATACCTAGTACAAACAATGAGACACCAGGGATTAGATATCAGTACAATGTGCTCCCACAAGGATGGAAGGGATCACCAGCAATATTCCAAAGTAGCATGACAAAAATCTTAGAACCTTTTAGAAAGGAAAATCCAGAAATAGTTATCTATCAGTACATGGATGATTTATATGTAGGATCTGACTTAGAAATAGGGCAACATAGAACAAAAATAGAGGAACTAAGACAACATCTGTTGAGGTGGGGATTTACCACACCAGACAAAAAACATCAGAAAGAACCTCCATTTCTTTGGATGGGTTATGAACTCCATCCCGATAAATGGACAGTACAACCAATAATGCTGCCAGAAAAAGACAGCTGGACTGTCAATGACATACAGAAGTTAGTAGGAAAATTAAATTGGGCAAGTCAGATCTATCCAGGGATTAAAGTAAAGCAATTGTGTAAACTCCTTAGAGGAACCAAAGCACTAACAGAAGTAATACCACTAACAGAAGAAGCAGAGTTAGAACTGGCAGAAAACAGAGAAATTCTAAAGAACCCagtACATGGGGTGTACTAtgaCCCATCAAAAGACTTAATAGCAGAAATACAGAAGCAGGGACAAGAC
>H-0392 HWAVL_25_M_Het_INCP_abr-13_sep-13_4.92_620_B
CCTCAAATCACTCTTTGGCAACGACCCTTAGTCACAATAAAAATAGGGGGACAACTAAAAGAAGCTCTATTAGATACAGGAGCAGATGATACAGTACTAGAAGACATAAATTTGCCAGGAAAATGGAAACCAAAAATGATAGGGGGAATTGGAGGTTTTATCAAAGTAAGACAGTATGATCAGATACCCATAGAGATTTGCGGACATAGAGCTGTGGGTACAGTATTAGTAGGACCAACACCTGTCAACATAATTGGAAGAAATCTGTTGACTCAAATTGGTTGCACTCTAAATTTTCCCATTAGTCCTATTGAAACTGTACCAGTAAAATTAAAGCCAGGAATGGATGGCCCAAGAGTTAAACAATGGCCATTRACAGAAGAAAAAATAAAAGCATTAGTAGAAATTTGTACAGAGATGGAAAAGGAAGGGAAAATTTCAAAAATTGGGCCCGAAAATCCATACAATACTCCAGTATTTGCCATAAAGAAAAAGGACAGTACTAAATGGAGAAAATTAGTAGATTTCAGGGAACTTAATAAGAGAACTCAAGACTTCTGGGAAGTTCAATTAGGAATACCACATCCCGCAGGGCTACAAAAGAAAAGATCAGTAACAGTATTGGATGTGGGTGATGCATATTTTTCAGTTCCTCTAGATAAAGAGTTCAGGAAGTATACTGCATTTACTATACCTAGTATAAACAACGAAACACCAGGGATTAGATATCAGTACAATGTGCTTCCACAGGGATGGAAAGGATCACCAGCAATATTCCAATGTAGCATGACAAAAATCTTAGAGCCATTTAGAAATCAAAATCCAGAAATAGTGATCTACCAATACATGGATGATTTGTATGTAGGCTCTGACTTAGAAATAGGACAGCATAGAGCAAAAaTAGAGGAACTGAGACAAYATCTGTTGAAATGGGGATTTACCACACCAGACAAAAAACATCAGAAAGAACCTCCATTTCTTTGGATGGGTTATGAACTCCATCCCGATAAATGGACAGTACAGCCTATAAAACTGCCAGACAARGACAGCTGGACTGTCAATGACATACAGAAGTTAGTGGGAAAATTGAATTGGGCAAGTCAGATTTATTCAGGGATTAAAGTAAAGCAATTATGTAAGCTTCTTAGGGGAACCAAATCACTAACAGAAGTAGTACCACTAACAGTAGAAGCAGAGCTGGAACTGGCAGAAAACAGGGAaATTCTAAAGAAAcCagtacATGGAGTGTATTATGACCCATCAAAAGACTTAATAGCAGAAATACAAAAGCAGGGGCAAGGC
>H-0393 BLBO_35_W_Het_INCP_oct-07_sep-13_2.86_219_B_+48M_TX
CCTCAAATCACTCTTTGGCAACGACCCTTAGTCACAATAAAAATAGGGGGACAACTAAAAGAAGCTCTATTAGATACAGGAGCAGATGATACAGTACTAGAAGATATAAATTTGCCAGGAAAATGGAAACCAAAAATGATAGGGGGAATTGGAGGTTTTATCAAAGTAAGACAGTATGATCAGATACCCATAGAGATTTGCGGACATAGAGCTGTGGGTACAGTATTAGTAGGACCAACACCTGTCAACATAATTGGAAGAAATCTGTTGACTCAAATTGGTTGCACTCTAAATTTTCCCATTAGTCCTATTGAAACTGTACCAGTAAAATTAAAGCCAGGAATGGATGGCCCAAGAGTTAAACAATGGCCATTGACAGAAGAAAAAATAAAAGCATTAGTAGAAATTTGTGCAGAGATGGAAAAGGAAGGAAAAATTTCAAAAATTGGGCCCGAAAATCCATACAATACTCCAGTATTTGCCATAAAGAAAAAGGACAGTACTAAATGGAGAAAATTAGTAGATTTCAGGGAACTTAATAAGAGAACTCAGGACTTCTGGGAAGTTCAATTAGGAATACCACATCCCGCAGGGCTACAAAAGAAAAGATCAGTAACAGTATTGGATGTGGGTGATGCATATTTTTCAGTTCCTCTAGATAAAGAGTTCAGGAAGTATACTGCATTTACTATACCTAGTATAAACAACGAAACACCAGGGATTAGATATCAGTACAATGTGCTTCCACAGGGATGGAAAGGATCACCAGCAATATTCCAATgTAGCATGACAAAAATCTTAGAGCCATTTAGAAATCAAAATCCAGAAATAGTGATCTACCAATACATGGATGATTTGTATGTAGGCTCTGACTTAGAAATAGGACAGCATAGAGCAAAAATaGAGGAACTGAgACAATATCTGTTGAAATGGGGATTTACCACACCAGACAAAAAACATCAGAAAGAACCTCCATTTCTTTGGATGGGTTATGAACTCCATCCCGATAAATGGACAGTACAGCCTATAGAACTGCCAGACAAAGACAGCTGGACTGTCAATGACaTACAGAAGTTAGTGGGAAAATTGAATTGGGCAAGTCAGATTTATTCAGGGATTAAAGTAAAGCAATTATGTAAGCTTCTTAGGGGAACCAAATCACTAACAGAAATAGTACCACTAACAGTAGAAGCaGAGCTGGAACTGGCAGAAAACAGGGAAATTCTAAAGAAACCAGtacatgGAGTGTATTATGACCCATCAAAAGACTTAATAGCAGAAGTACAAAAGCAGGGGCAAGGC
>H-0395 NLB_46_W_Het_INCP_ago-13_sep-13_5.17_329_B
CCTCAGATCACTCTTTGGCAACGACCCMTCGTCACAATAAAGATAGGGGGGCAATTAAAGGAAGCTTTATTAGATACAGGAGCAGATGATACAGTATTAGAAGAAATGAGTTTACCAGGAAGATGGAAGCCAAAAATGATAGGGGGAATTGGAGGTTTTATCAAAGTAAGACARTATGATCASATACGCATAGAAATCTGTGGACAGGAAGCTATCGGTACAGTATTARTAGGACCCACACCTGTTAATATAATTGGAAGAAATTTGCTGACTCAGATTGGTTGCACTCTAAATTTTCCTATTAGTCCTATTGAAACTGTACCAGTAAAATTAAAGCCAGGAATGGATGGCCCAAAAGTTAAGCAATGGCCATTGACAGAAGAAAAgATAAAAGCATTAGTAGAAATTTGTACAGAAATGGAAAAAGAAGGAAAAATTTCAAAAATTGGGCCTGAAAATCCATACAATACTCCAGTATTTGCCATAAAGAAAAAAGACAGTACTAAATGGAGAAAATTAGTAGATTTCAGAGAACTTAATAARAGAACTCAAGAKTTCTGGGAAGTTCAATTAGGAATACCACATCCCGCAGGGTTAAAAAAGAAAAAATCAGTRACAGTACTGGATGTGGGTGATGCATATTTTTCAGTTCCCTTAGATCCAGACTTCAGRAAGTATACTGCATTTACCATACCTAGTRTAAACAATGAGACACCAGGGAYAAGATATCAATACAATGTGCTTCCACAGGGATGGAAAGGATCACCAGCAATATTCCAAAGCAGCATGACAAAAATCTTAGAGCCTTTTAGAAAACATAATCCAGAAATAGTTATCTATCAATACATGGATGATTTGTATGTAGGATCTGACTTAGARATAGGGGAGCATAGAACAAAAATAGAGGAACTGAGACAACATCTGTTGAGGTGGGGATTTACCACACCAGACAAGAAACAYCAGAAAGAACCTCCATTCCTTTGGATGGGTTATGAACTCCATCCTGATAAATGGACAGTACAGYCTATARAAYTGCCAGAAAAGGACAGCTGGACTGTCAATGACATACAGAAGTTAGTGGGCAAATTGAATTGGGCAAGTCAGATTTACCCAGGGATTARAATAARGCAATTATGTAAACTCCTTAGGGGAACCAAAGCACTAACAGAAGTAATACCTCTAACAAAGGAGGCAGAACTAGAACTGGCAGAAAACAGGGAGATCCTAAAAGAACCAGTACATGGAGTGTATTATGACCCATCAAAAGACTTAATAGCAGAAATACAGAAACAGGGACTAGGC
>H-0396 JRG_34_M_Het_INCP_sep-11_sep-13_4.1_17_B_17-47M_TX
CCTCAGATCACTCTTTGGCAACGACCCCTCGTCACAATAAAGATAGGGGGGCAACTAAAGGAAGCTCTATTAGATACAGGAGCAGATGATACAGTATTAGAAGAAATGGATTTGCCAGGAAAATGGAAACCAAAAATGATAGGGGGAATTGGAGGTTTTATCAAAGTAAAACAGTATGATCAGGTACCCATAGAAATCTGTGGACaTAAAACTGAGGGTACAGTATTAATAGGACCTACaCCTGTCAACATAATTGGAAGAAATCTGTTGACTCAGCTTGGTTGTACTTTAAATTTTCCCATCAGTCCTATTGAAACTGTACCAGTAAAACTAAAGCCAGGAATGGATGGCCCAAAGGTTAAACAATGGCCATTGACAGAAGAAAAAATAAAAGCATTACTAGAAATTTGTACAGAAATGGAAAAGGAAGGAAAAATTGAAAAAATTGGGCCTGATAATCCATACAATACTCCAATATTTGCCATAAAGAAAAAAgACAGTACTAAATGGAGAAAATTAGTAGATTTCAGAGAACTTAATAAaAGAACTCAAGACTTCTGGGAAGTTCAATTAGGAATACCACACCCCTCAGGGTTAAAGAAGAAAAAATCAGTAACAGTACTAGATGTGGGTGATGCATATTTTTCAGTTCCCTTAAATAAGGACTTCAGGAAGTATACTGCATTCACCATACCTAGTATAAACAATGCGACACCAGGAATTAGATATCAATACAATGTACTTCCACAAGGGKGGAAAGGATCACCAGCAATATTCCAAAGTAGCATGACAAGAATCTTAGAGCCTTTTAGAAAAGAAAATCCAGACCTAGTTATCTATCAATACATGGATGATCTGTATGTAGGGTCTGATTTAGAAATAGGGCAGCATAGAACAAAAATAGAGGAATTGAGAGGACATTTGTTAAAGTGGGGATTTACCACACCAGACAAGAAACATCAGAAAGAACCTCCATTCCTTTGGATGGGTTATGAACTTCATCCAGATAAATGGACAGTACAGCCTATAAATCTGCCAGAAAAGGACAGCTGGACTGTCAATGACATACAGAAATTAGTGGGAAAATTAAATTGGGCAAGTCAgATTTATaCAGgGATTAaaGTAAAGCAATTATGTAAACTCATtAgGGGAGCCAAaaCACTaACAGAaGTaGTaCCACTAACAGAAgAaGCAGAgTTAgaaCTGGCAgaAAACAGAGagatTCTAAAGAraCCAGTACaTGGGGTGTACTaTGACCCATCAAAAGAATTAATAGCAGAAATACAgAAGCAGGGAcGaGGT
>H-0397 RZT_32_M_Het_HEU_sep-13_sep-13_3.05_518_B
CCTCAAATCACTCTTTGGCAACGACCCCTTGTCGGAATAAGGATagGGGGGCAACTAAAGGAAGCTCTGTTAGATACAGGGGCAGATGATACAGTATTAGAAGAAATGAMTTTGCCAGGAAAATGGAAACCAAAAATGATAGGGGGTATTGGGGGTTTTATCAAAGTAAGACAGTATGATCAAATACCTATAGAAATCTGTGGACATAAAGCTATAGGTACAGTATTAGTAGGACCTACACCTGTCAACATAATTGGAAGAAATCTGTTGACTCAGCTTGGTTGCACTTTAAATTTTCCCATTAGTCCTATTGAAACTATACCAGTAAAATTAAAGCCAGGAATGGATGGCCCAAAAGTTAAACAATGGCCATTGACAGAAGAAAAAATAAAAGCATTAGTAGAAATTTGTACAGAAATGGAAAAGGAAGGGAAAATTTCAAAAATTGGGCCTGAAAATCCATATAATACTCCAGTATTTGCCATAAAGAAAAAAGACAGTACTAAATGGAGAAAATTAGTAGATTTCAGGGAACTTAATAAGAGAACTCAGGATTTCTGGGAAGTTCAATTAGGAATACCACATCCCGCAGGGTTAAAAAAGAAAAAATCAGTAACAGTACTGGATGTAGGTGATGCATATTTTTCAGTTCCCTTAGATGAAGAATTCAGGAAGTATACTGCATTCACTATACCCAGTACAAACAATGAGACACCAgGGATTAGATATCAATACAATGTGCTGCCACAAGGATGGAAgGGATCACCATCAATATTTCAAAGTAGCATGACAAAAATCTTAGAGCCTTTTAGAAAAcAAAATCCAGACATAGTTATCTATCAATACATGGATGATTTGTATGTAGGATCTGACTTAGAAATAGGGCAGCATAGGATAAAAATAGAGGAACTGAGGCAACATCTGTTGAGGTGGGGATTGACCACACCAGACAAAAAACATCAGAAGGAACCTCCATTCCTTTGGATGGGTTATGAACTCCATCCTGATAAATGGACAGTACAGCCTATAGTGCTGCCAGAAAAAGACAGCTGGACTGTCAATGACATACAGAAGTTAGTGGGAAAACTAAATTGGGCAAGtcaGATTTACCCaRGGATtaAARtAAAGCAaTTATGtaAACTCCTtAaGGGaGCCAAAgCACTGACAGAgATaGTaCCACTaaCagAAgAagcagAACTAGAAcTGGcAGAAAaTaGGGAGATTCTaAAGGAACCAtTACATGGAgTaTaTTatGACCCATCAAAAGaCTTAATAGcAGAGATacAGAAgCAgGGACaaGGC
>H-0398 MTR_38_W_Het_HEU_jun-03_sep-13_5.57_128_B_+48M_TX
CCTCAAATCACTCTTTGGCAACGACCCCTCGTCACAATAAAGGTAGGGGGGCAGACAAAGGAAGCTCTATTAGACACAGGAGCAGATGATACAGTATTAGAGGAAATAAATTTGCCAGGAAAATGGAAACCAAAAATGATAGGGGGAATTGGAGGTTTTATCAAAGTAAGACAGTATGATCAGATAGCCATAGAAATCTGTGGACATAAAGCTGTGGGTACAGtATTAGTAGGACCCACACCTGTCAACATaATTGGAAGAAATCTGTTGACTCAGATTGGTTGCACTTTAAATTTTCCCATTAGTCCTATTGAAACTGTACCAGTAAAACTAAAGCCAGGAATGGATGGCCCAAAAGTTAAACAATGGCCATTGACAGAAGAAAAAATAAAAGCAYTAGTAGAAATTTGTACAGAATTGGAAAAKGAAGGAAAAATTTCAAAAATTGGGCCTGAAAATCCATACAATACACCAGTATTTGCCATAAAGAAAAAGGACGGTACTAAATGGAGAAAAATAGTMGATTTCAGAGAACTTAATAAGAGAACTCAAGAATTCTGGGAAATTCAATTAGGAATACCACATCCCGCAGGGCTAAAACAGAGAAAATCAGTAACAATACTGGATGTGGGTGATGCATATTTTTCAGTTCCCTTAGATAAAGAATTCAGGAAGTATACTGCATTCACCATACCTAGTCTAAACAATGAGACACCAGGGATTAGATATCAGTACAATGTGCTTCCACAAGGATGGAAAGGATCACCAGCAATATTCCAAAGTAGTATGACRAAAATCTTAGAGCCTTTTAGAAAGgAAAATCCAGAcATGGATATCTATCAATACGTGGATGATTTGTATGTAGGATCTGACTTAGAAATAGGGACACATAGARCAAAAATAGAGGAACTGAGACAACACTTGTGGAAGTGGGGATTTACACACCCAGACAAAAAACATCAGAAAGAACCTCCATTCCTTTGGATGGGTTATGAACTCCATCCTGAAAAGTGGACAGTACAGCCTATAGAGCTGCCAGAAAAGGACAGCTGGACTGTCAATGACATACAGAAGTTAGTGGGAAAATTGAATTGGGCAAGTCAGATTTATTCAGGAATTAAAGTAAAGCAATTATGTAAACTCATTAGGGGAACCAAAGCACTAACAGAAGTAGTACCACTAACAGAAGAAGCAGAGTTAGAACTGGCAGAAAACAGAGAGATTCTAAAGAAACCAGTacatgGGGTGTACTATGACCCATCAAAAGACTTAATAGCAGAAATACAGAAGCAGGGGCAAGGC
>H-0399 GAQ_20_M_Het_HEU_oct-12_sep-13_5.26_331_B_12+-3M_TX
CCTCAAATCACTCTTTGGCAACGACCCCTTGTCACAGTAAAGATAGCGGGGCAACTAAAGGAAGCTCTGTTAGATACAGGGGCAGATGATACAGTATTAGAAGAAATGAATTTGCCAGGAAAATGGAAACCAAAAATGATAGGGGGTATTGGAGGTTTTATCAAAGTAAAACAATATGATCAGATACCTCTAGAAATCTGTGGACATAAAGCTATAGGTACAGTATTAGTAGGACCTACACCTGTCAACATAATTGGAAGAAATCTGTTGACTCAGATTGGTTGCACTTTAAATTTTCCCATTAGTCCTATTGAAACTATACCAGTAAAATTAAAGCCAGGAATGGATGGCCCAAAAGTTAAACAATGGCCATTGACAGAAGAAAAAATAAAAGCATTAATAGAAATTTGTACAGAAATGGAGAAGGAAGGGAAAATTTCAAAAATTGGGCCTGAAAATCCATATAATACTCCAGTATTTGCCATAAAGAAAAAAGACAGTACTAAATGGAGAAAGTTAGTAGATTTCAGAGAACTTAATAAGAGAACTCAGGATTTCTGGGAAGTCCAATTAGGAATACCACATCCTGCAGGGTTAAAAAAGAATAAATCAGTAACAGTACTGGATGTAGGTGATGCATATTTTTCAATTCCCTTAGATAAAGAATTCAGGAAGTATACTGCATTTACCATACCCAGTACAAACAATGAGAGACCAGGGATTAGATATATATACAATGTACTGCCACAAGGATGGAAGGGATCACCAGCAATATTTCAAAGCWGCATGACAAAAATCTTAGAGCCTTTTAGAAAACAAAATCCAGACATAGTTATCTGTCAATACGTGGATGATTTGTATGTAGGATCTGACTTAGAAATAGGGCAGCATAGGACAAAAATAGAGGAACTGAGGCAACATCTGTTGAGATGGGGATTGACCACACCAGACAAAAAACATCAGAAGGAACCTCCATTCCTTTGGATGGGTTATGAACTCCATCCGGATAAATGGACAGTACAGCCTATAGTGCTGCCAGAAAAAGACAGCTGGAGTGTCAATGACATACAGAAGTTAGTGGGAAAACTAAATTGGGCAAGTCAGATTTACCCAGGGATTAAAGTAAAGCAATTATGTAAACTCCTTAAGGGGGCCAAAGCATTGACAGATATAGTACCACTAACAGCAGAAGCAGAGCTAGAACTAGCAGAAAATAGGGAGATTCTAAAAGAACCAGTACATGGAGTGTATTACGATCCAACAAAAGACTTAATAGCAGAGATTCAAAAGCAGGGACAAGGC
>H-0401 SAS_34_M_Het_HEU_sep-13_sep-13_5.11_99_B
CCTCAAATCACTCTTTGGCAACGACCCCTCGTCACAATAAAAATAGGGGGRCAAACAAAGGAAGCTCTATTAGAYACAGGAGCAGATGATACAGTAGTAGAAGAAATGACTTTACCAGGAAGATGGAAACCAAAAATGATAGGGGGAATTGGAGGTTTTATCAAAGTAAGACAATATGATCARGTGTCTGTAGAAATCTGTGGACATAAAGCTATAGGTACAGTAtTAGTAGGACCCACACCTGTCAACATAATTGGAAGaaACCTGTtgACTCAGATTGGTTGYACTTTAAATTTTCCCATTAGTCCTATTGAAACTGTACCAGTAAAACTGAAGCCAGGAATGGATGGCCCAAAAGTTAAaCAATGGCCATTGACAGAAGAAAAAATAAAAGCATTAKTAGAAATTTGTACAGAAATGgAAAAGGAAGGAAAAATTTCAAAGATTGGGCCtGAAAATCCATACAATACTCCAGTATTtGCCATAAAGAAAAAAGACAGTaCTAAATGGAGaAAATTAGTAGATTTCAGAGAGCTTAATAAGAGAACTCAAGACTTCTGGGAAGTTCAATTAGGAATACCACATCCCKCAGGGTTAAAAAAGAAAAAATCAGTAACAGTACTGGATGTGGGTGATGCATATTTTTCAGTTCCCTTAGAYCCAGACTTCAGGAAGTATACTGCATTCACCATACCtAGTATAAACAATGAGACACCAGGGATTAGATACCAGTAYAATGTACTTCCACAAGGATGGAAAGGATCACCAGCAATATTTCAAAGTAGCATGACAAAAATCTTAGAACCTTTTAGAAAAGACAATCCAGADCTAGWTATCTATCARTACATGGATGATTTGTATGTAGGATCTGATTTAGAAATAGGACAGCATAGAACAAAAATAGAAGAACTGAGACAACATCTGTTGAGGTGGGGATTGACCACACCAGATAAAAAACATCAGAAAGAACCTCCATTTCTTTGGATGGGTTATGAGCTCCATCCTGATAAATGGACAGTACAGCCTATAGTGCTGCCAGAAAARGACAGCTGGACTGTCAATGACATACAGAAGTTAGTGGGAAAAYTGAATTGGGCAAGTCAGATTTATACAGGGATTAAAGTAAAGCAATTATGCAAACTCCTTAGGGGAACCAAAGCACTAACAGAAGTAGTACCACTAACAGAAGARGCAGAGTTAGAACTGGAAGAAAACAGGGAAATTCTAAAGAAACCAGTACATGGGGTATACTATGACCCATCAAAAGACTTAATAGCAGAAATACAGAAGCAGGGGCTAGGC
>H-0402 CMC_38_M_Het_HEU_nov-08_sep-13_4.92_124_B_+48M_TX
CCTCAGATCACTCTTTGGCAACGACCCCTTGTCACAATAAAGGTAGGGGGGCAACTRAAGGAAGCTCTATTAGATACAGGAGCAGATGATACAGTATTAGAAGAAATAGACTTGCCAGGAAGATGGAAACCAAAAATGATAGGAGGAATTGGAGGTTTTATCAAAGTAAGACAGTATGATCAGATACYAATAGAAATCTGTGGACATAAAGCTATAGGTACAGTATTAGTAGGACCTACACCKGTCAACATAATTGGAAGAAACTTGTTGACTCAGCTTGGYTGTACTTTAAATTTTCCCATTAGTCCTATTGAGACTGTACCAGTAAAATTAAAGCCAGGAATGGATGGCCCAAAAGTTAAACAATGGCCATTRACAGAAGAAAAAATAAAAGCATTAGTAGAAATCTGTACAGAAATGGAAAAGGAAGGGAAAATTTCAAAAATTGGGCCTGAAAATCCATACAATACTCCAGTGTTTGCTATAAAGAAAAAAGATAGTACTAAATGGAGAAAATTAGTAGATTTCAGAGAACTTAATAAAAGAACTCAAGACTTCTGGGAAGTTCAATTAGGAATACCACATCCCGCGGGGTTAAAAAAGAAAAAATCAGTAACAGTATTAGATGTGGGTGATGCATATTTYTCAGTTCCCTTAGATAAAGACTTCAGGAAGTATACTGCATTTACCATACCTAGTACAAACAATGAGACACCAGGGATTAGATATCAGTACAATGTGCTYCCGCAGGGATGGAAAGGATCACCAGCAATATTCCAAAGTAGTATGACAAAAATCCTAGAGCCTTTTAGACAACAAAATCCAGACATAGTTGTCTATCAATACATGGATGATTTGTATGTAGGATCTGACTTAGAGATAGGACAGCATAGAATAAAAATAGAGGAACTGAGACAACATCTGATGAAGTGGGGACTTACCACACCAGATAAAAAACATCAGAAAGAACCCCCATTTCTTTGGATGGGTTATGAACTCCATCCTGATAAATGGACAGTACAGCCTATAGTGCTGCCAGAAAAAGACAGCTGGACTGTCAATGACATACAGAAGTTAGTGGGAAAGTTGAATTGGGCAAGTCAGATTTATCCAGGAATTAAAGTAAAGCAATTATGTAAACTCCTTAGGGGAACCAAAGCACTAACAGAAGTAGTACCACTAACAGAAGAAGCAGAGCTAGAACTGGCAGAAAACAGGGAAATTCTAAAAGAACCAGTACATGGAGTGTATTATGACCCATCAAAAGACTTAATAGCAGAAATACAGAAGCAGGGRCAAGGC
>H-0403 CLF_50_W_Het_HEU_jun-04_sep-13_4.09_155_B_+48M_TX
CCTCAAATCACTCTTTGGCAACGACCCCTCGTCACAATAAGGATAGGGGGGCAGACAARGGAAGCTCTATTAGACACAGGAGCAGATGATACAGTATTAGAAGAAATGAATTTGCCAGGAAAATGGAAACCAAAAATGATAGGGGGAATTGGAGGTTTTATCAAGGTAAGACARTATGATCAGATACTTGTRGAAATCTGTGGACATAAAGCTATAGGTACAGTATTARTAGGACCCACACCTGTCAACATAATTGGAAGAAATCTGTTGACTCAGATTGGTTGCACTTTAAATTTTCCCATTAGTCCTATTGAAACTGTACCAGTAAAACTAAARCCAGGAATGGATGGACCAAAARTCAAACAATGGCCATTGACAGAAGAAAARATAAAAGCATTAATAGAAATTTGTACAGAAATGGAAAAGGAAGGAAAAATTTCAAAAATTGGGCCTGAAAATCCATACAATACTCCAGTATTTGCCATAAAGAAAAAGGACAGTACTAAATGGAGAAAATTAGTAGATTTCAGAGAACTTAATAAGAGGACTCAAGAATTCTGSGAGRTTCAGTTAGGAATACCACATCCTGCAGGGTTAAAAAAGAGAAAATCAGTAACAGTACTGGATGTGGGTGATGCATATTTTTCAGTTCCCTTAGATAAAGATTTCAGGAAATATACTGCATTCACCATACCTAGTACAAACAATGAGACACCAGGAATTAGATATCAGTACAATGTGCTTCCACAAGGATGGAAAGGATCACCAGCAATATTCCAAAGTAGCATGACAAAGATCTTAGAGCCTTTTAGAAAAGAAAATCCAGACATAGTTATTTATCAATATGTAGATGATTTGTATGTAGGATCTGACTTAGAAATAGGGCAGCATAGAACCAAAATAGAGGAACTGAGACAACAYCTGTTGAGRTGGGGACTTACCACACCAGACAAAAAACATCAGAAAGAACCCCCATTTCTTTGGATGGGTTATGAACTMCATCCAGATAAATGGACAGTACAGCCTATAATGCTACCAGAAAAGGACAGCTGGACTGTAAATGACATACAGAAGTTAGTGGGAAAATTGAATTGGGCAAGTCAGATTTACTCAGGGATTAAAATAAAGCAATTATGTAAACTCATTAGGGGAACCAAAGCACTAACAGAAGTAATACCACTAACAGCAGAAGCAGAGTTAGAACTGGCAGAAAACAGGGAAATTCTAAGTAAACCAGTACATGGGGTGTACTATGACCCATCAAAAGACTTAATAGCAGAAATACAGAAGCAGGGGCAAGA-
>H-0404 GBG_30_W_Het_HEU_sep-13_sep-13_7_128_B
CCTCAAATCACTCTTTGGCAACGACCCCTAGTTACAGTAAAGATAGGGGGGCAACTAAAGGAAGCTCTATTAGACACAGGAGCAGATGATACAGTATTAGAAGAAATGAATTTGCCAGGAAGATGGAAACCAAAAATGATAGGGGGAATTGGAGGTTTTATCAAAGTAAGACAATATGATCAGATACCCATAGAAATCTGTGGGCATAAAGCTGTGGGTACAGTATTAGTAGGACCTACACCTGTCAACATAATTGGAAGAAATTTGTTGACTCAGATTGGTTGCACTTTAAATTTTCCCATAAGTCCTATTGAAACTGTACCAGTAAAATTAAAGCCAGGAATGGATGGCCCAAAAGTTAAACAATGGCCATTGACAGAAGAGAAAATAAAAGCATTATTAGAAATTTGTACAGAAATGGAAAAGGAAGGAAAAATTTCAAAAATTGGGCCTGARAATCCATAYAATACTCCAGTATTTGCCATAAAGAAAAAAGACAGTACTAAATGGAGAAAATTAGTAGATTTCAGAGAACTTAATAAGAGAACTCAAGACTTCTGGGAAGTTCAATTAGGAATCCCACATCCCTCAGGGTTAAAACAGAaAAAATCAGTAACAGTACTGGATGTGGGTGATGCATATTTTTCAGTTCCCTTGGATAAAGAATTCAGGAAGTATACTGCATTCACCATACCTAGTATAAACAATGAGACACCAGGGATTAGATATCAGTACAATGTGCTGCCACAAGGGTGGAAAGGATCACCAGCAATATTTCAAAGTAGCATGACAAAAATCTTAGAACCTTTTAGAAAAGAAAATCCAGASATRGTCATCTATCAATACATGGATGATTTGTATGTAGGATCTGACTTAGAAATAGGGCAGCACAGARCAAAAATAGAGGAACTGAGACAACATTTGTTGAGGTGGGGATTTACCACMCCAGACAAAAAACATCAGAAAGAACCTCCATTTCTTTGGATGGGTTATGAACTCCATCCCGATAAATGGACAGTACAGCCTATAGTGCTGCCAGAAAAAGACAGCTGGACTGTCAATGACATACAGAAGTTAGTGGGAAAATTGAATTGGGCAAGTCAAATTTATTCAGGRATTAAAGTAAAGCAATTATGTAAACTCCTTAGGGGAACCAAAGCAYTAACAGAGGTARTACCACTAACAGAAGAAGCAGAGTTAGAACTGGCAGAAAACAGGGAAATTCTAAAGCAACCAGTACATGGGGTGTACTATGACCCATCAAAAGACTTAATAGCAGAAATACAGAAACAGGGGCARGGT
>H-0405 MIDE_53_W_Het_HMCR_jun-06_sep-13_5.2_302_B_+48M_TX
CCTCAGATCACTCTTTGGCAACGACCCCTAGTCACAATAAAGATAGGGGGGCAATTAAAGGAAGCCCTACTAGATACAGGAGCAGATGATACAGTATTAGAAGACATGAATTTGCCAGGAAGATGGAAACCAAAAATGATAGGGGGAATTGGAGGTTTTATCAAAGTAAGACAGTATGACCAAATAYCCaTaGAGATCTGTGGGCATAAAGCTATAGGTACAGTGTTAATAGGACCTACACCTRTCAACATAATTGGAAGAAATYTGTTGACTCAAATTGGTTGCACTTTAAATTTTCCCATTAGTCCTATTGAAACTGTACCAGTAAAATTAAAACCAGGAATGGATGGCCCAAGAGTTAAACAATGGCCATTGACAGAAGAAAAAATAAAAGCATTARTAGAAATTTGTACAGAAATGGAAAAGGAAGGAAAAATTTCAAAAATTGGGCCTGAAAATCCATACAATACCCCAGTGTTTGCCATAAAGAAAAAAGACAGTACTAAATGGAGAAAATTAGTAGATTTYAGAGAACTTAATAAGAGAACTCAAGACTTCTGGGAGGTTCAATTAGGAATACCACATCCCKCAGGACTARAAAAGAAAAAATCAGTAACAGTACTAGATGTGGGTGATGCATATTTTTCAGTTCCCTTAGATAAAGACTTCAGGAAGTATACTGCATTCACCATACCTAGTATTAACAATGAGACCCCAGGGATTAGGTATCAGTACAATGTACTTCCACAGGGATGGAAAGGATCACCAGCAATATTCCAACATAGCATGACAAAAATCTTAGAGCCTTTTAGAACACAAAACCCAGACATAGTTATCTACCAATACGTGGATGATTTGTATGTAGGCTCTGACTTAGAAATAGGGCAGCATAGAGCAAAAATAGAGGAACTAAGACAACATCTGTTGAARTGGGGATTTACCACACCAGACRAAAAACATCAGAAAGAACCYCCATTTCTTTGGATGGGTTATGAACTCCATCCCGATAAATGGACAGTACAGCCTATAATGTTGCCAGAAAAAGACAGCTGGACTGTCAATGACATACAGAAGTTAGTGGGAAAATTGAATTGGGCAAGTCARATTTATCCAGGGATTAAAGTAAAGCAATTATGTAAACTTCTTAGAGGAACCAAGGCACTAACAGCAGTAGTGTCCCTAACAGAAGAAGCAGAGCTAGAGCTGGCAGAGAACAGGGAAATTCTAAAGCAACCAGTACATGGaGTGTATTATGACCCATCAAAAGACTTAATAGCAGAAATACAGAAGCAGGAGCAaGGC
>H-0406 JEGR_40_M_Het_HMCR_mar-96_sep-13_4.54_50_B_17-47M_TX
CCTCAGATCACTCTTTGGCAACGACCCTTAGTCACAATAAAGATAGGGGGGCAACTAAAGGAAGCTCTATTAGATACAGGAGCAGATGATACAGTATTAGAAGAAATGAATTTGCCAGGAAAATGGAAACCAAAAATGATAGGGGGAATTGGAGGTTTTATCAAAGTAAGACAATTTGAACAGATACCCATAGAGATCTGTGGACATAAAGCAGTRGGTACAGTATTAGTAGGACCTACACCYGTCAACATAATTGGAAGAAATCTGTTGACTCAAATTGGTTGCACTTTAAATTTTCCCATTAGTCCTATTGAAACTGTACCAGTAAAATTAAAGCCAGGAATGGATGGCCCAAAAGTTAAACAATGGCCATTGACAGAAGAAAAAATAAAAGCATTATTGGAAATTTGTACRGAACTGGAAAAGGAAGGAAAAATTTCAAAAATTGGGCCTGAAAATCCATACAATACTCCAGTATTTGCCATAAAGAAAAAARACAGTACTAAATGGAGAAAATTAGTAGATTTCAGAGAACTTAATAAGAGAACTCAAGACTTCTGGGAAGTTCAAYTAGGAATACCACATCCCGGAGGGCTACAAAAGAAAAAATCAGTAACAGTATTGGATGTGGGTGATGCATATTTTTCAGTTCCCTTAGATAAAGACTTCAGGAAGTATACTGCATTCACCATACCTAGTATAAACAATGAGACACCAGGGATTAGGTATCAGTACAATGTGCTTCCACAGGGATGGAAAGGATCACCAGCAATATTCCAGAGTAGCATGACAAAAATCTTAGAGCCTTTTAGAAAACAAAATCCAGACATAGTTATCTATCAaTACGTGGATGATTTGTATGTAAGCTCTGATTTAGAAATAGGGCAGCACAGAGAAAAAATAAAGGAACTGAGAGAACATCTGTGGAGGTGGGGATTTTACACCCCAGACAAAAAACATCAGAAAGAACCTCCATTTCTTTGGATGGGTTATGAACTCCATCCCGATAAATGGACAGTACAGCCTATAGTACTGCCAGAAAAAGACAGCTGGACTGTCAATGACYTACAGAAGTTAGTRGGAAAATTGAATTGGGCAAGTCAGATTTATGCAGGGATTCAAATAAAGCAATTATGTAAACTCCTTAGGGGAGCCAAAGCACTAACAGAAGTAGTAACACTGACAGCAGAAGCAGAACTAGAACTGGCAGAAAACAGGGAAATTCTAAAGAGACCAGTGCATGGAGTGTATTATGACCCATCAAAAGACTTAATAGCAGAAATACAGAAGCAGGGGCAAGGC
>H-0407 CGN_41_W_Het_HMCR_may-03_sep-13_4.94_161_B_+48M_TX
CCTCAAATCACTCTTTGGCAACGACCCATYGTCACAATAAARATAGGGGGGCARCTAAAGGAAGCTCTATTAGAYACAGGAGCAGATGATACAGTATTAGAAGACATGAATTTGCAAGGAAGATGGAAACCAAAAATGATAGGGGGAATTGGAGGTTTTATCAAAGTAARACAGTATGATCAGATACCCATAGAAATYTGTGGACATAAAGCTATAGGTACAGTRTTAATAGGACCYACACCTGTYAACATAATTGGAAGAAATCTATTRACTCAGCTTGGKTGCACTTTAAATTTTCCMATWAGTCCTATTGAAACTGTACCAGTAAAACTAAAGCCAGGAATGGATGGCCCAAAAGTTAAACAATGGCCATTGACAgAAGAAAAAATAAAAgCrTTAGTAGAAATTTGTACAGAAATGGAAAAGGAAGRAAAAATTTCAAGAATTGGGCCTGAAAATCCATACAATACTCCAGTATTTGCCATAAAGAAAAARGACAGTRCTAAATGGAGAAAAYTAGTAGATTTCAGGGAACTTAATARRaRAACKCAAGACTTCTGGGAAATTCAATTAGGAATACCACATCCCTCAGGGTTACCRAAGAGCAAATCAGTAACAGTACTAGATGTAGGTGATGCATATTTYTCAGTTCCCTTAGATRAAGACTTCAGGAAGTATACTGCATTCACCATACCTAGTATAAACAATGMGACACCAGGGATTAGATATCARTACAATGTGCTTCCACAAGGATGGAAAGGATCACCAGCAATATTCCAAAGTAGCATGACAAAAATCTTAGAGCCTTTTAGAAAAGAAAATCCAGACATARTYATCTATCAATATRTGGATGATTTGTATGTAGGATCTGACTTAGAAATAGGGCAACATAGAGCAAARGTAGAGAAACTGAGRCAACATCTGCTGGBGTGGGGATTTACCACRCCAGACAAAAAACATCAGAAAGAACCTCCATTTCTTTGGATGGGTTATGAACTYCATCCAGATAAATGGACAGTGCAGCCTATAATACTGCCAGAAAAGGACAGCTGGACTGTCAATGACATACAGAAGTTAGTGGGAAARTTAAATTGGGCAAGTCAGATTTATACAGGGATTAAAGTAAAGCAATTATGTAAACTCCTTAGGGGAGCCAAATCACTAACAGARGTAGTACCACTAACAGAAGAAGCAGAGTTAGAACTGGCAGAAAACAGGGAGATTCTAAAARCACCAGTACATGGGGTGTACTATGACCCATCAAAAGACCTRATAGCAGAARTRCAGAAGCAGGGGGAAGGC
>H-0409 EJM_26_W_Het_HMCR_nov-05_sep-13_3.55_304_B_+48M_TX
CCTCAGATCACTCTTTGGCAGCGACCCCTCGTCACAATAAAGATAGAGGGGCAACTAAAGGAAGCTCTATTAGATACAGGAGCAGATGATACAGTATTAGAAGAAATGAGTTTGTCAGGGAAGTGGAAACCAAAAATGATAGGGGGAATTGGAGGTTTTATCAAAGTAAGACAATATGAGCAGGTACCTGTGGAAATCTGTGGACATAGAGCTATAGGTACAGTGTTAATAGGACCCACACCAGTCAACATAATTGGAAGAAATCtGTTGACTCAGCTTGGTTGCACTTTAAATTTTCCCATTAGTCCTATTGAAACTGTACCAGTAAAACTAAAGCCAGGAATGGATGGCCCAAAAGTTAAACAATGGCCATTGACAGAAGAAAAAATAAATGCATTAGTAGAAATTTGTACAGAAATGGAAAAAGAAGGAAAAATTTCAAAAATTGGGCCTGAAAATCCATACAATACTCCAGTATTTGCCATAAAGAAAAAAGACAGTACTAAATGGAGAAAATTAGTAGATTTCAGAGAACTTAATAAGAGGACTCAAGATTTCTGGGAAGTTCAGTTAGGAATACCACACCCCGGAGGGTTAAAAAAGAGAAAATCAGTAACAGTACTAGATGTAGGTGATGCATATTTTTCAGTTCCCTTAGATAAAGACTTCAGGAAGTATACTGCATTCACCATACCTAGTAGAAACAATGaGACACCAGGAATTAGATATCAGTACAATGtGCTTCCACAAGGATGGAAAGGATCACCAGCAATATTcCAAtGTAGCATGACAAAAATCTTAGAGCCTTTTAGAAAGGAAAATCCAGACaTAGATATCTATCAATACaTGGATGATTTGTATGTAGGATCTGACTTAGAAATAGGGCAGCATAGAACAAAAATAGAGGAACTAAGAAAACATTTGTTGGcGTGGGGATTATACACACCAGACAAAAAACATCAGAAAGAACATCCATTTCTTTGGCTGGGCTATGAACTCCATCCCGATAAATGGACAGTACAGCCTATAATGCTGCCAGAAAAAGACAGCTGGACTGTCAATGACATACAGAAGCTCGTGGGAAAATTGAATTGGGCAAGTCAGATTTATTCAGGGATTAAAGTAAGGCAATtGTGTAAACTCATTAGGGGAGCCAAAGCACTAACAGAAATAGTACCACTAACAGAAGAAGCACAGTTAGAACTGGCAGAAAACAGGGAAATTCTAAAGACACCAGTACATGGGGTGTACTATGATCCAGCAAAAGAATTAATAGCAGAAATACAGAAACAAGGGCAAGGC
>H-0410 DAEB_28_W_Het_HMCR_ene-07_sep-13_3.23_419_B_+48M_TX
CCTCAAATCACTCTTTGGCAACGACCACTTGTCTCAATAAGGATAGGGGGGCAGCTAAAGGAAGCTCTATTAGACACAGGAGCAGATGATACAGTATTAGAAGAAATGAATTTGCCAGGAAAATGGAAACCAAAAATGATAGGGGGAATTGGAGGTTTTATCAAAGTAAGACAGTATGATCAGATACCTGTAGAAATCTGTGGACATAAAGCTATGGGTACAGTATTAATAGGACCCACACCTGTCAACATAATTGGAAGAAATCTGTTGACTCAGATTGGTTGCACTTTAAATTTTCCTATCAGTCCTATTGAAACTGTACCAGTAAAACTAAAGCCAGGAATGGATGGCCCAAAAGTTAAGCAATGGCCATTGACAGAAGAAAAAATAAAGGCATTAGTAGAAATTTGTACAGAACTGGAAAAGGAAGGTAAAATCTCAAAAATTGGGCCTGAAAATCCATACAATACTCCAGTATTTGCCATAAAGAAAAAGGACAGTACTAAATGGCGAAAATTAGTAGATTTTAGAGAACtTAATAAAAGAACTCAACCATTCTGGGAAGTTCAATTAGGAATACCACATCCCGCAGGGTTACCAAAGAGCAGATCAGTAACAGTACTGGATGTGGGTGACGCATATTTTTCAGTTCCCTTAGATAAAGAGTTCAGGAAGTATACTGCATTCACCATACCTAGTATAAATAATGAGACACCAGGGATTAGATATCAGTACAATGTGCTTCCACAAGGATGGAAAGGATCACCAGCAATATTCCAAAGCAGCATGACAAAAATCTTAGAGCCTTTTAGACAAGCAAATCCAGACCTAGTCATCTATCAATACGTGGATGATTTGTATGTAGGATCTGACTTAGAAATAGGGCCGCATAGACAGAAAATAGAGGAACTGAGACAACATCTGTTGAGATGGGGATTTTACACACCAGACAAAAAACACCAGAAAGAACCTCCATTTCTTTGGATGGGTTATGAACTCCATCCCGATAAATGGACAGTACAGCCTATAAAGCTGCCAGAAAAAGACAGCTGGACTGTCAATGACATACAGAAGTTAGTGGGAAAATTAAATTGGGCAAGTCAAATTTATTCAGGAATTAAGgTAAAGCAATTATGTAAGCTCATTAGGGGAACCAAGGCACTAACAGAAGTAGTACCACTAACAGAAGAAGCAGAGTTAGAACCGGCAGAAAACAGGGAAATTCTaAAGAAACCAGTACATGGGGTGTACTATGACCCATCAAAAGAATTAATAGCAGAAGTACAGAAGCAGGGGCAAGGC
>H-0411 FACQ_27_M_MSM_HMCR_ago-06_sep-13_5.19_210_B_17-47M_TX
CCTCAAATCACTCTTTGGCAACGACCYCTTGTCACAGTAAAGATAGGRGGGCAACTAAAGGAAGCTCTgTTAGAYACAGGGGCAGATGATACAGTATTAGAAGAAATRAATTTGCCAGGAAAATGGAAACCAAAAATGATAGGGGGTATTGGAGGTTTTATCAAAGTAAGACAATATGATCAGATACCTATAGAAATCTGTGGACATAAAGCTATAGGTACAGTATTRGTAGGACCTACACCTGTCAACATAATTGGAAGAAATCTGTTGACTCAGATTGGKTGCACTTTAAATTTTCCCATYAGTCCTATTGAAACTRTACCAGTAAAATTAAAGCCAGGAATGGATGGCCCAARAGTTAAACAATGGCCATTGACAGAAGAAAAAATAAAAGCATTAGTAGAAATTTGTACAGAAATGGAAAAGGAAGGGAAAATTTCAAAAGTTGGGCCTGAAAAYCCATATAATACTCCAGTATTTGCCATAAAGAAAAAAGAYAGTACTAAATGGAGAAAATTAGTAGAYTTYAGAGAACTTAAYAAGAGAACTCAVGATTTCTGGGAAGTTCAATTAGGAATACCACATCCCKCAGGGTTAAAAAAGAAYAAATCAGTAACARTACTGGATGTAGGTGATGCATATTTTTCAGTTCCCTTAGATRAAGAATTCAGGAAGTATACTGCATTCACCATACCCAGTAYAAACAATGAGACACCAGGGATTAGATATCAATACAATGTGCTGCCACAGGGATGGAAGGGATCACCATCAATATTTCAAAGTAGCATGACAAAAATCTTAGAGCCTTTTAGAAAACAAAATCCAGACATAGTTATCTATCAATACRTGGATGACTTRTATGTAGGATCTGACTTAGAAATAGGGCAGCATAGGATAAAAATAGAGGAACTGAGGCAACATCTGTTGAGGTGGGGATTGaYCACACCAGACAAAAAACATCAGAAGGAACcTCCATTCCTTTGGATGGGTTATGAACTCCATCCTGATAAATGGACAGTACAGCCTATAGWGCTGCCAGAAAAAGACAGCTGGAATGTCAATGACATACAGAAGTTAGTGGGAAAACTAAATTGGGCAAGTCARATTTACCCAGGGATTAAGGTAAAGCAATTATGTAAACTcCTTAAGGGagCcAAagcactWACAGATATAGTACCACTAACAGAAGAAGCAGAGCTAGAACTAGCAGAAAATAGGGAgATTCTAAAAGAACcagTRCATGGAGTGTATTATGATCCATCAAAAGACTTAATAGCAGAGATTCARAAgCAGGGACAAGGC
>H-0412 MCDZ_21_M_Het_HMCR_ago-01_sep-13_5.28_61_B_+48M_TX
CCTCAGATCACTCTTTGGCAACGACCCATCGTCACAATAAAAGTAGGGGGGCAACTAAAAGAAGCTCTATTAGACACAGGAGCAGATGATACAGTATTAGAAGAAATGGATTTGCCAGGAAGATGGAGACCAAAAATGATAGGGGGAATTGGAGGTTTTATCAAAGTAAGACAGTATGATCAGATACCAGTAGAAATCTGTGGACATAAAGTTATAGGTACAGTATTAGTAGGACCCACACCTGTCAACATAATTGGAAGAGATCTGTTGACTCAGATTGGTTGCACTTTAAATTTTCCCATTAGTCCTATTGAAACTGTACCAGTGAAACTAAAGCCAGGAATGGATGGCCCAAAAGTAAAACAATGGCCATTGACAGAAGAGAAAATAAAAGCATTAGTAGAAATTTGTACAGAAATGGAAAAGGAAGGAAAAATTTCAAAAATTGGGCCTGAAAATCCATACAATACTCCAGTATTTGCCATAAAGAAAAAGGACAGTAATAAGTGGAGAAAATTAGTAGATTTCAGAGAACTTAATAAAAGAACTCAAGACTTCTGGGAAGTTCAATTAGGAATACCACATCCTGCAGGATTAAAAAAGAGAAAATCAGTAACAGTACTGGATGTGGGTGATGCATATTTCTCAGTTCYCTTAGATAAAGACTTCAGGAAGTATACTGCATTCACCATACCTAGTATAAACAATGAGACACCAGGgATTAGATATCAGTACAATGTGCTTCCACAAGGATGGAAAGGATCACCAGCAATATTCCAAAGTACYATGACAAAGATcTTAGAGCCTTTTAGAAAAGAAAATCCAGACATAGTTATCTATCAATACATGGATGACTTGTATGTAGGATCTGATTTAGAAATAGGACAGCATAGAACAAAAATAGAGGAACTGAGACAACATCTGTTGAGGTGGGGATTTACCACACCAGACAAAAAACATCAGAAGGAACCTCCATTTCTTTGGATGGGTTATGAACTYCATCCTGATAAATGGACAGTACAGCCTATAATGCTGCCAGAAAAAGACAGCTGGACTGTCAATGACATACAgAAGTTAGTGGGRAAATTAAATTGGGCAAGTCAGATTTATTCAGGAATTAAAGTAAGACAGCTATGTAAACTCATTAGGGGAAcTAaAGCACTAACAGAAGTAGTACCACTAACAGAAGAAGCAGAGTTAGAACTGGCAGAAAACAGGGAAATTCTAAAGAacCCAGTACATGGRGTGTACTATGATCCATCAAAAGACTTAGTAGCAGAACTACAGAAACAGGGGCAAGAC
>H-0413 OAG_32_M_Het_HMCR_feb-07_sep-13_4.59_274_B_+48M_TX
CCTCAAATCACTCTTTGGCAACGACCCCTCGTCACAATAAAGATAGGGGGGCARATAAAAGAAGCTCTATTAGACACAGGAGCAGATGATACAGTAYTAGAAGAAATGAATTTGCCAGGAAGATGGAAACCAAAAATGATAGGGGGAATTGGAGGTTTTATCAAAGTAAgACAGTATGATCAGGTRytCMTAGAAATCTGYGGACATAAAGCTATAGGTACAGTATTAGTAGGACCCACACCTGTCAACATAATTGGAAGAAATCTGTTGACWCAGATTGGTTGCACTTTAAATTTTCCCATTAGTCCTATTGAAACTGTACCAGTAAAACTAAARCCAGGAATGGATGGCCCAAgAGTTAAACAATGGCCATTGACAGAAGARAAAATAAAAGCATTAgTaGAAATTTGTRCAGAAWTGGAAAAGGAAGGAAAAATTTCAAAAATTGGGCCTGAAAATCCATACAATACTCCAGTATTTGCcATaAAGAAAAAaRACAGTACTARATGGAGAAAATTAGTAGATTTCAGAGAACTtAAYAAGAGAACTCAAGACTTTTGGGAAGTTCAATTAGGGATACCACATCCCGGAGGGTTAAAAAAGAAAAAATCAGTAACAGTACTGGATGTGGGTGATGCATATTTCTCAGTTCCCTTAGATAAAGACTTCAGGAAGTATACTGCATTCACBATACCWAGTATAAACAATGAGACACCRGGGATTAGGTATCAGTACAATGTACTTCCACAAGGATGGAAAGGATCACCAGCAATATTCCAATGTAGCATGACAAAGATCTTAGAGCCTTTTAGAAAAGMAAATCCAGAMATAGTYATCTATCAATACGTGGATGATTTgTAcRTAGGSTCTGAYTTAGAAATAGGRCAGCATAGAACAAAAaTAGAGGAACTGAGaCAACATcTGTTGAGGTGGGGATTGKWCACACCAGACMAAAAACAYCAGAAAGAACcTCCATTTCTKTGGATGGGKTATGAACTCCACCCYGATAMATGGACAGTACARCCTATAGTGCTACCAGAAAARGACAGCTGGACTGTCAATGACATACAGAARtTAGTGGGAAAATTRAATTGGGCAAGTCAGATTTATYCAGGGATTAAAGTAAARCAATTRTGTAAACTCCTTAGGGGAGCMAAAGCACTAACAGAAGTARTACCACTATCAGCAGAAGCAGAGTTAGAACTGGCAGAAAACAGGGAAATTCTAARtAaACCAGTACATGGGGTGTACTATGAcCCATCAAAAGACTTAATAGCAGAAATACAGAAGCAGGGGCAAGAC
>H-0415 NDOM_25_M_Het_HMCR_jun-13_sep-13_3.48_927_B
CCTCAAATCACTCTTTGGCAGCGACCAATAGTTACAATAAAGATAGGGGGGCAATTAAAGGAAGCTCTATTAGATACAGGAGCAGATGATACAGTACTAGAAGAAATAAATTTGCCAGGAAAATGGAAACCAAAAATGATAGGGGGAATTGGGGGTTTTATCAAAGTAAGACAGTATGATCAGATATGCATAGAAATCTGTGGACATAAGGCTATAGGTACAGTACTAGTAGGACCTACACCTGTCAACATAAtTGGAAGAAATCTGTTGACTCAACTTGGTTGCACTTTAAATTTCCCCATTAGTCCTATTGATACTGTACCAGTAAAATTAAAGCCAGGAATGGATGGCCCAAGAGTTAAACAATGGCCATTGACAGAAGAGAAAATAAAGGCATTAGTAGAAATTTGTACAgAAATGGAAAAGGAAGGGAAAATTTCAAAAATCGGGCCTGAAAATCCATACAATACTCCAGTATTTGCCATAAAGAAAAAAGACAGTACTAAATGGAGAAAATTAGTAGATTTCAGAGAACTTAATAAGAGAACTCAAGAATTTTGGGAAGTTCAGCTAGGAATACCACATCCCGCAGGGTTAAAAAAGAAAAAATCAGTAACAGTATTGGATGTGGGTGATGCATATTTTTCAGTTCCCTTGGATAAAGAATTCAGGAAGTATACTGCATTCACCATACCTAGTATAAACAATGAGACCCCAGGGACTAGGTATCAGTACAATGTGCTTCCACAGGGATGGAAAGGATCACCAGCTATATTCCAACATAGCATGACAAAAATCTTAGAGCCTTTTAGAAAACAAAACCCAAACATGGTTATCTATCAATACATGGATGATTTGTATGTAGGCTCTGATTTAGAAATAGGGCAGCATAGAGCAAAAATAGAAGAACTGAGAGGGCATCTGTTAAAGTGGGGATTTACCACACCAGACAAAAAACATCAAAAGGAACCTCCATTTCTTTGGATGGGTTATGAACTCCATCCTGATAAATGGACAGTACAGCCTATAGTGTTGCCAGAAAAGGACAGCTGGACTGTCAATGACATACAGAAATTAGTGGGAAAATTGAATTGGGCAAGTCAGATTTATGCAGGGATTCAAATAAGGCAGTTATGTAAACTCCTTAGGGGagCcAAagctctAacagAAGTAGTACCACTAACAAAAGAAGCAGAACTAGAACTGGCAGAAAACAGGGAAaTtctAAagAaCCcagTACATGGAGTGTatTatgacCCATCAAAAGAATTAATAGCAGAAATACAGAAGCAGGGGCAAGGC
>H-0417 BLDV_28_W_Het_HS_nov-06_sep-13_3.6_491_B_+48M_TX
CCTCAGATCACTCTTTGGCAACGACCCCTYGTCTCAATAAAGATAGGTGGGCAAATAAAGGAAGCKTTATTGGATACAGGAGCAGATGATACAGTATTAGAAGAAATGGAGTTGCCAGGAAGATGGAAACCAAAAATGATAGGAGGAATTGGAGGTTTTATCAAAGTAAGACaGTATGAGCAGGTACTCATAGAAATCTGTGGACATAAAGCTATGGGTACAGTATTAATAGGACCCACACCTGTCAACATAATTGGAAGAAATCTGTTGACTCAGATTGGTTGCACTTTAAATTTTCCCATTAGTCCTATTGAAACTGTACCAGTAAAATTAAAGCCAGGAATGGATGGCCCAAAAGTTAAACAATGGCCATTRACAGAAGAAAAAATAAAAGCATTAGTAGAAATtTGTACAGARATGGAAAAGGAAGGAAAAATTTCAAGAATTGGGCCTGAAAATCCATACAATACTCCAGTATTCGCCATAAAGAAAAAAGACAGTACTAAATGGAGAAAATTAGTAGATTTCAGAGAACTTAATAAGAGAACTCAAGAYTTCTGGGAAGTTCAATTAGGAATACCACATCCCGCAGGTCTAAAAAAGAGAAAATCAGTGACAGTATTGGATGTAGGTGATGCATATTTCTCAGTTCCCCTAGATGAAGACTTCAGGAAGTATACTGCATTCACCATACCYAGTACAAACAATGAAACACCAGGGGTTAGATATCAGTACAATGTGCTTCCACAGGGATGGAAAGGATCACCAGCAATATTCCAAAGYAGCATGACAAAAATCTTAGAGCCYTTTAGGAAACAAAATCCAGATATAGWTATCTATCAATACGTGGATGATTTGTATGTAGGATCTGACCTAGAAATAGGGCAACATAGAACAAAAATAGAGGAACTGAGACAACAYCTGYTGAGGTGGGGATTAACCACACCAGACAAGAAACATCAGAAAGAACCTCCATTTCTTTGGATGGGTTATGAACTCCATCCTGATAAATGGACTGTACAGCCTATAATGCTGCCAGAAAAAGACAGCTGGACTGTCAATGACATACAAAAGTTAGTGGGAAAATTGAATTGGGCAAGTCAGATTTATGCAGGAATTAAAGTAAAGCARTTATGTAGACTCCTTAGGGGAGCCAAAGCACTAACAGAAGTAGTAACGCTAACAGAAGAAGCAGAGATGGAACTAGCAGAAAACAGGGAGATTCTAAAGACACCAGTACATGGAGTATATTATGACCCAGCAAAAGACTTAATAGCAGAACTACAGAAGCAAGGGCAAGGC
>H-0418 JRGR_39_M_Het_HS_oct-12_sep-13_3.62_579_B
CCTCAAATCACTCTTTGGCAACGACCCCTCGTCACAATAAAGATAGGGGGCCAACTAAAGGAAGCTTTATTGGATACAGGAGCAGATGATACAGTATTAGAAGAGATGAATTTGCCAGGAAAATGGAAACCAAAAATGATAGGGGGAATTGGAGGTTTTATCAAAGTAAGACAGTATGAGCAGGTACCCATAGAGATCTGTGGACAAAAAACTAGTGGTACAGTATTAGTAGGACCTACACCTGTCAACATAATTGGAAGAAATCTGTTGACTCAGATTGGCTGCACTTTAAATTTTCCCATTAGTCCTATTGACACTGTACCAGTAAAATTAAAACCAGGAATGGATGGTCCAAAAGTTAAACAATGGCCATTAACAGAAGAAAAAATAAAAGCATTAGTAGAAATTTGTACAGAAATGGAAAAGGAAGGAAAAATTTCAAAAATTGGGCCTGAAAATCCATACAATACTCCAGTATTTGCCATAAAGAAAAAAGACAGTACTAAATGGAGAAAATTAGTAGATTTTAGAGAACTTAATAAGAGAACTCAAAACTTCTGGGAAGTTCAATTAGGAATACCACATCCCGCAGGGCTAAAAAGGAAAAAATCAGTAACAGTACTGGATGTTGGTGATGCATATTTTTCAGTTCCCTTAGATAAAGACTTCAgGAAGTATACTGCATTTACTATACCTAGTATAAACAATGAGACACCGGGGATTAGATATCAGTACAATGTGCTTCCACAGGGATGGAAAGGATCACCAGCAATATTCCAAAGTAGCATGACAAAAATCTTAGAACCTTTTAGAAAACAAAATCCAGAGATAGTTATCTATCAATACATGGATGATTTGTATGTAGGATCTGACCTAGAAATAGGGCAGCATAGAACAAAAGTAGAGGAACTGAGACAACATCTGTTGAGGTGGGGATTCaCcacacCAGACAAGAAACATCAGAAAGAACCCCCATTTCTTTGGATGGGTTATGAACTCCATCCTGATAAATGGACAGTACAGCCTATAGTGCTGCCAGAAAAAGATAGCTGGACTGTCAATGACATACAGAAGTTAGTGGGAAAATTAAATTGGGCAAGTCAGATTTATTCAGGAATTAAAGTAAAGCAATTATGCAAACTCCTTAGGGGAGCCAAAGCATTAACAGAAGTAATAGTACTAACAGCAGAAGCAGAGCTAGAACTAGCAGAAAACAGGGAAATTCTAAAAACACCAGTACATGGAGTGTaTtaCGAccCATCAAAAGATTTAATAGCAGAAATACaGAAGCAGGGACAAGCC
>H-0419 MANH_29_M_Het_HS_sep-13_sep-13_5.51_282_B
CCTCAAATCACTCTTTGGCAACGACCCCTCGTCACAGTAAAGATAGGGGGGCAACTAAAGGAAGCTCTATTAGAYACAGGAGCAGATGATACAGTGTTAGAAGAAATGAATTTGCCAGGAAAATGGAAACCAAAAATGATAGGGGGAATTGGAGGTTTTATCARAGTAAGACARTATGATCAAATACAGGTAGAaATCTGTGGACATAGAGCCATAGGTACAGTATTAGTAGGACCCACACCTGTCAACATAATTGGAAGRAATCTGTTGACTCAGATTGGTTGCACTTTAAATTTTCCTATCAGTCCTATTGAAACTGTACCAGTAAAATTAAAGCCAGGRATGGATGGCCCAAAAGTTAAACAATGGCCATTGACAGAAGAAAAAATAAAAGCATTAGTAGAAATTTGTACAGAAATGGAAAAGGAAGGAAAAATTACAAAAATTGGACCTGAAAATCCATACAATACTCCARTATTTGCCATAAAGAAAAAAGACRGTACTAAATGGAGAAAATTAGTAGATTTCAGAGAACTTAATAAAAGAACTCAAGACTTCTGGGAAATTCAGTTAGGAATACCACATCCCKCAGGATTAARACAGARAAAATCAGTAACAGTACTGGATGTGGGTGATGCATATTTTTCAGTTCCCTTAGATCCAGAATTCAGGAAGTATACTGCATTTACCATACCTAGTATTAACAATGAGACACCAGGGATTAGATATCARTACAATGTGCTTCCACAAGGATGGAAAGGATCACCARCAATATTCCAAAGTAGCATGACAAAAATCTTAGAgCCTTTTAGAAAAGAAAATCCAGACTTAATTATTTATCAGTACATGGATGATTTGTATGTAGGATCTGACTTAGAAATAGGACAGCATAGAGCAAAAATAGAGGAACTGAGACAACATCTGTTGAGGTGGGGATTTACCACACCAGACAAAAAACATCAGAAAGAACCCCCATTTCTTTGGATGGGTTATGAACTCCATCCYGATAAATGGACAGTACAGCCTATAATGYTGCCAGAAAAAGACAGCTGGACTGTCAATGATATACAGAAGTTAGTGGGAAAATTRAATTGGGCAAGTCAGATTTATTCAGGGATTAAAGTAAAGCAaTTATGTAAACTCCTYAGGGGAACTAAAGCACTAACAGAAGTAGTACCACTAACAGAAGAAGCAGARTTAGAACTGGCAGAAAACAGGGAGATTCTAAAGAAACCAGTACATGGGGTGTACTATGACCCATCAAAAGACTTAATAGCaGAAATACAGAAGCAGGGACAAGAC
>H-0420 DEES_31_W_Het_HS_jul-13_sep-13_4.17_226_B
[truncated: 625,897 more chars]
